# Supplementary material for: Accurate and efficient detection of gene fusions from RNA sequencing data
Source: Genome Res. 2021 Mar;31(3):448–60. doi: 10.1101/gr.257246.119 (PMC7919457; doi:10.1101/gr.257246.119)
Supplement: Supplemental Material [file supp_gr.257246.119_Supplemental_Code_S1.zip]

Archive with 246 entries (237 files):
- Supplemental_Code_S1/
- Supplemental_Code_S1/arriba
- Supplemental_Code_S1/Dockerfile
- Supplemental_Code_S1/download_references.sh
- Supplemental_Code_S1/draw_fusions.R
- Supplemental_Code_S1/LICENSE
- Supplemental_Code_S1/Makefile
- Supplemental_Code_S1/mkdocs.yml
- Supplemental_Code_S1/README.md
- Supplemental_Code_S1/run_arriba.sh
- Supplemental_Code_S1/Singularityfile
- Supplemental_Code_S1/database/
- Supplemental_Code_S1/database/blacklist_hg19_hs37d5_GRCh37_2018-04-04.tsv.gz
- Supplemental_Code_S1/database/blacklist_hg38_GRCh38_2018-04-04.tsv.gz
- Supplemental_Code_S1/database/CREDITS
- Supplemental_Code_S1/database/cytobands_hg19_hs37d5_GRCh37_2018-02-23.tsv
- Supplemental_Code_S1/database/cytobands_hg38_GRCh38_2018-02-23.tsv
- Supplemental_Code_S1/database/protein_domains_hg19_hs37d5_GRCh37_2018-03-06.gff3
- Supplemental_Code_S1/database/protein_domains_hg19_hs37d5_GRCh37_2018-03-06.gff3.idx
- Supplemental_Code_S1/database/protein_domains_hg38_GRCh38_2018-03-06.gff3
- Supplemental_Code_S1/database/protein_domains_hg38_GRCh38_2018-03-06.gff3.idx
- Supplemental_Code_S1/documentation/
- Supplemental_Code_S1/documentation/balanced translocation.odp
- Supplemental_Code_S1/documentation/balanced-translocation.svg
- Supplemental_Code_S1/documentation/command-line-options.md
- Supplemental_Code_S1/documentation/current-limitations.md
- Supplemental_Code_S1/documentation/draw-fusions-example.png
- Supplemental_Code_S1/documentation/igv.odp
- Supplemental_Code_S1/documentation/igv.png
- Supplemental_Code_S1/documentation/index.md
- Supplemental_Code_S1/documentation/input-files.md
- Supplemental_Code_S1/documentation/internal-algorithm.md
- Supplemental_Code_S1/documentation/interpretation-of-results.md
- Supplemental_Code_S1/documentation/output-files.md
- Supplemental_Code_S1/documentation/quickstart.md
- Supplemental_Code_S1/documentation/read-through-fusion.svg
- Supplemental_Code_S1/documentation/read-through_fusion.odp
- Supplemental_Code_S1/documentation/visualization.md
- Supplemental_Code_S1/documentation/workflow.md
- Supplemental_Code_S1/documentation/workflow.odp
- Supplemental_Code_S1/documentation/workflow.png
- Supplemental_Code_S1/htslib-1.8/
- Supplemental_Code_S1/htslib-1.8/bcf_sr_sort.c
- Supplemental_Code_S1/htslib-1.8/bcf_sr_sort.h
- Supplemental_Code_S1/htslib-1.8/bgzf.c
- Supplemental_Code_S1/htslib-1.8/bgzip.1
- Supplemental_Code_S1/htslib-1.8/bgzip.c
- Supplemental_Code_S1/htslib-1.8/config.h
- Supplemental_Code_S1/htslib-1.8/config.h.in
- Supplemental_Code_S1/htslib-1.8/config.mk.in
- Supplemental_Code_S1/htslib-1.8/configure
- Supplemental_Code_S1/htslib-1.8/configure.ac
- Supplemental_Code_S1/htslib-1.8/errmod.c
- Supplemental_Code_S1/htslib-1.8/faidx.5
- Supplemental_Code_S1/htslib-1.8/faidx.c
- Supplemental_Code_S1/htslib-1.8/hfile.c
- Supplemental_Code_S1/htslib-1.8/hfile_gcs.c
- Supplemental_Code_S1/htslib-1.8/hfile_internal.h
- Supplemental_Code_S1/htslib-1.8/hfile_libcurl.c
- Supplemental_Code_S1/htslib-1.8/hfile_net.c
- Supplemental_Code_S1/htslib-1.8/hfile_s3.c
- Supplemental_Code_S1/htslib-1.8/hts.c
- Supplemental_Code_S1/htslib-1.8/htsfile.1
- Supplemental_Code_S1/htslib-1.8/htsfile.c
- Supplemental_Code_S1/htslib-1.8/htslib.mk
- Supplemental_Code_S1/htslib-1.8/htslib.pc.in
- Supplemental_Code_S1/htslib-1.8/htslib_vars.mk
- Supplemental_Code_S1/htslib-1.8/hts_internal.h
- Supplemental_Code_S1/htslib-1.8/hts_os.c
- Supplemental_Code_S1/htslib-1.8/INSTALL
- Supplemental_Code_S1/htslib-1.8/kfunc.c
- Supplemental_Code_S1/htslib-1.8/knetfile.c
- Supplemental_Code_S1/htslib-1.8/kstring.c
- Supplemental_Code_S1/htslib-1.8/LICENSE
- Supplemental_Code_S1/htslib-1.8/Makefile
- Supplemental_Code_S1/htslib-1.8/md5.c
- Supplemental_Code_S1/htslib-1.8/multipart.c
- Supplemental_Code_S1/htslib-1.8/NEWS
- Supplemental_Code_S1/htslib-1.8/plugin.c
- Supplemental_Code_S1/htslib-1.8/probaln.c
- Supplemental_Code_S1/htslib-1.8/README
- Supplemental_Code_S1/htslib-1.8/realn.c
- Supplemental_Code_S1/htslib-1.8/regidx.c
- Supplemental_Code_S1/htslib-1.8/sam.5
- Supplemental_Code_S1/htslib-1.8/sam.c
- Supplemental_Code_S1/htslib-1.8/synced_bcf_reader.c
- Supplemental_Code_S1/htslib-1.8/tabix.1
- Supplemental_Code_S1/htslib-1.8/tabix.c
- Supplemental_Code_S1/htslib-1.8/tbx.c
- Supplemental_Code_S1/htslib-1.8/textutils.c
- Supplemental_Code_S1/htslib-1.8/textutils_internal.h
- Supplemental_Code_S1/htslib-1.8/thread_pool.c
- Supplemental_Code_S1/htslib-1.8/thread_pool_internal.h
- Supplemental_Code_S1/htslib-1.8/vcf.5
- Supplemental_Code_S1/htslib-1.8/vcf.c
- Supplemental_Code_S1/htslib-1.8/vcfutils.c
- Supplemental_Code_S1/htslib-1.8/vcf_sweep.c
- Supplemental_Code_S1/htslib-1.8/version.sh
- Supplemental_Code_S1/htslib-1.8/cram/
- Supplemental_Code_S1/htslib-1.8/cram/cram.h
- Supplemental_Code_S1/htslib-1.8/cram/cram_codecs.c
- Supplemental_Code_S1/htslib-1.8/cram/cram_codecs.h
- Supplemental_Code_S1/htslib-1.8/cram/cram_decode.c
- Supplemental_Code_S1/htslib-1.8/cram/cram_decode.h
- Supplemental_Code_S1/htslib-1.8/cram/cram_encode.c
- Supplemental_Code_S1/htslib-1.8/cram/cram_encode.h
- Supplemental_Code_S1/htslib-1.8/cram/cram_external.c
- Supplemental_Code_S1/htslib-1.8/cram/cram_index.c
- Supplemental_Code_S1/htslib-1.8/cram/cram_index.h
- Supplemental_Code_S1/htslib-1.8/cram/cram_io.c
- Supplemental_Code_S1/htslib-1.8/cram/cram_io.h
- Supplemental_Code_S1/htslib-1.8/cram/cram_samtools.c
- Supplemental_Code_S1/htslib-1.8/cram/cram_samtools.h
- Supplemental_Code_S1/htslib-1.8/cram/cram_stats.c
- Supplemental_Code_S1/htslib-1.8/cram/cram_stats.h
- Supplemental_Code_S1/htslib-1.8/cram/cram_structs.h
- Supplemental_Code_S1/htslib-1.8/cram/files.c
- Supplemental_Code_S1/htslib-1.8/cram/mFILE.c
- Supplemental_Code_S1/htslib-1.8/cram/mFILE.h
- Supplemental_Code_S1/htslib-1.8/cram/misc.h
- Supplemental_Code_S1/htslib-1.8/cram/open_trace_file.c
- Supplemental_Code_S1/htslib-1.8/cram/open_trace_file.h
- Supplemental_Code_S1/htslib-1.8/cram/os.h
- Supplemental_Code_S1/htslib-1.8/cram/pooled_alloc.c
- Supplemental_Code_S1/htslib-1.8/cram/pooled_alloc.h
- Supplemental_Code_S1/htslib-1.8/cram/rANS_byte.h
- Supplemental_Code_S1/htslib-1.8/cram/rANS_static.c
- Supplemental_Code_S1/htslib-1.8/cram/rANS_static.h
- Supplemental_Code_S1/htslib-1.8/cram/sam_header.c
- Supplemental_Code_S1/htslib-1.8/cram/sam_header.h
- Supplemental_Code_S1/htslib-1.8/cram/string_alloc.c
- Supplemental_Code_S1/htslib-1.8/cram/string_alloc.h
- Supplemental_Code_S1/htslib-1.8/htslib/
- Supplemental_Code_S1/htslib-1.8/htslib/bgzf.h
- Supplemental_Code_S1/htslib-1.8/htslib/cram.h
- Supplemental_Code_S1/htslib-1.8/htslib/faidx.h
- Supplemental_Code_S1/htslib-1.8/htslib/hfile.h
- Supplemental_Code_S1/htslib-1.8/htslib/hts.h
- Supplemental_Code_S1/htslib-1.8/htslib/hts_defs.h
- Supplemental_Code_S1/htslib-1.8/htslib/hts_endian.h
- Supplemental_Code_S1/htslib-1.8/htslib/hts_log.h
- Supplemental_Code_S1/htslib-1.8/htslib/hts_os.h
- Supplemental_Code_S1/htslib-1.8/htslib/kbitset.h
- Supplemental_Code_S1/htslib-1.8/htslib/kfunc.h
- Supplemental_Code_S1/htslib-1.8/htslib/khash.h
- Supplemental_Code_S1/htslib-1.8/htslib/khash_str2int.h
- Supplemental_Code_S1/htslib-1.8/htslib/klist.h
- Supplemental_Code_S1/htslib-1.8/htslib/knetfile.h
- Supplemental_Code_S1/htslib-1.8/htslib/kseq.h
- Supplemental_Code_S1/htslib-1.8/htslib/ksort.h
- Supplemental_Code_S1/htslib-1.8/htslib/kstring.h
- Supplemental_Code_S1/htslib-1.8/htslib/regidx.h
- Supplemental_Code_S1/htslib-1.8/htslib/sam.h
- Supplemental_Code_S1/htslib-1.8/htslib/synced_bcf_reader.h
- Supplemental_Code_S1/htslib-1.8/htslib/tbx.h
- Supplemental_Code_S1/htslib-1.8/htslib/thread_pool.h
- Supplemental_Code_S1/htslib-1.8/htslib/vcf.h
- Supplemental_Code_S1/htslib-1.8/htslib/vcfutils.h
- Supplemental_Code_S1/htslib-1.8/htslib/vcf_sweep.h
- Supplemental_Code_S1/htslib-1.8/m4/
- Supplemental_Code_S1/htslib-1.8/m4/hts_prog_cc_warnings.m4
- Supplemental_Code_S1/htslib-1.8/os/
- Supplemental_Code_S1/htslib-1.8/os/lzma_stub.h
- Supplemental_Code_S1/htslib-1.8/os/rand.c
- Supplemental_Code_S1/source/
- Supplemental_Code_S1/source/annotation.cpp
- Supplemental_Code_S1/source/annotation.hpp
- Supplemental_Code_S1/source/annotation.t.hpp
- Supplemental_Code_S1/source/arriba.cpp
- Supplemental_Code_S1/source/assembly.cpp
- Supplemental_Code_S1/source/assembly.hpp
- Supplemental_Code_S1/source/common.hpp
- Supplemental_Code_S1/source/filter_blacklisted_ranges.cpp
- Supplemental_Code_S1/source/filter_blacklisted_ranges.hpp
- Supplemental_Code_S1/source/filter_both_intronic.cpp
- Supplemental_Code_S1/source/filter_both_intronic.hpp
- Supplemental_Code_S1/source/filter_duplicates.cpp
- Supplemental_Code_S1/source/filter_duplicates.hpp
- Supplemental_Code_S1/source/filter_end_to_end.cpp
- Supplemental_Code_S1/source/filter_end_to_end.hpp
- Supplemental_Code_S1/source/filter_genomic_support.cpp
- Supplemental_Code_S1/source/filter_genomic_support.hpp
- Supplemental_Code_S1/source/filter_hairpin.cpp
- Supplemental_Code_S1/source/filter_hairpin.hpp
- Supplemental_Code_S1/source/filter_homologs.cpp
- Supplemental_Code_S1/source/filter_homologs.hpp
- Supplemental_Code_S1/source/filter_homopolymer.cpp
- Supplemental_Code_S1/source/filter_homopolymer.hpp
- Supplemental_Code_S1/source/filter_inconsistently_clipped.cpp
- Supplemental_Code_S1/source/filter_inconsistently_clipped.hpp
- Supplemental_Code_S1/source/filter_intragenic_both_exonic.cpp
- Supplemental_Code_S1/source/filter_intragenic_both_exonic.hpp
- Supplemental_Code_S1/source/filter_long_gap.cpp
- Supplemental_Code_S1/source/filter_long_gap.hpp
- Supplemental_Code_S1/source/filter_low_entropy.cpp
- Supplemental_Code_S1/source/filter_low_entropy.hpp
- Supplemental_Code_S1/source/filter_min_support.cpp
- Supplemental_Code_S1/source/filter_min_support.hpp
- Supplemental_Code_S1/source/filter_mismappers.cpp
- Supplemental_Code_S1/source/filter_mismappers.hpp
- Supplemental_Code_S1/source/filter_mismatches.cpp
- Supplemental_Code_S1/source/filter_mismatches.hpp
- Supplemental_Code_S1/source/filter_multi_mappers.cpp
- Supplemental_Code_S1/source/filter_multi_mappers.hpp
- Supplemental_Code_S1/source/filter_non_coding_neighbors.cpp
- Supplemental_Code_S1/source/filter_non_coding_neighbors.hpp
- Supplemental_Code_S1/source/filter_no_coverage.cpp
- Supplemental_Code_S1/source/filter_no_coverage.hpp
- Supplemental_Code_S1/source/filter_pcr_fusions.cpp
- Supplemental_Code_S1/source/filter_pcr_fusions.hpp
- Supplemental_Code_S1/source/filter_proximal_read_through.cpp
- Supplemental_Code_S1/source/filter_proximal_read_through.hpp
- Supplemental_Code_S1/source/filter_relative_support.cpp
- Supplemental_Code_S1/source/filter_relative_support.hpp
- Supplemental_Code_S1/source/filter_same_gene.cpp
- Supplemental_Code_S1/source/filter_same_gene.hpp
- Supplemental_Code_S1/source/filter_short_anchor.cpp
- Supplemental_Code_S1/source/filter_short_anchor.hpp
- Supplemental_Code_S1/source/filter_small_insert_size.cpp
- Supplemental_Code_S1/source/filter_small_insert_size.hpp
- Supplemental_Code_S1/source/filter_uninteresting_contigs.cpp
- Supplemental_Code_S1/source/filter_uninteresting_contigs.hpp
- Supplemental_Code_S1/source/fusions.cpp
- Supplemental_Code_S1/source/fusions.hpp
- Supplemental_Code_S1/source/merge_adjacent_fusions.cpp
- Supplemental_Code_S1/source/merge_adjacent_fusions.hpp
- Supplemental_Code_S1/source/options.cpp
- Supplemental_Code_S1/source/options.hpp
- Supplemental_Code_S1/source/output_fusions.cpp
- Supplemental_Code_S1/source/output_fusions.hpp
- Supplemental_Code_S1/source/read_chimeric_alignments.cpp
- Supplemental_Code_S1/source/read_chimeric_alignments.hpp
- Supplemental_Code_S1/source/read_compressed_file.cpp
- Supplemental_Code_S1/source/read_compressed_file.hpp
- Supplemental_Code_S1/source/read_stats.cpp
- Supplemental_Code_S1/source/read_stats.hpp
- Supplemental_Code_S1/source/recover_both_spliced.cpp
- Supplemental_Code_S1/source/recover_both_spliced.hpp
- Supplemental_Code_S1/source/recover_isoforms.cpp
- Supplemental_Code_S1/source/recover_isoforms.hpp
- Supplemental_Code_S1/source/recover_known_fusions.cpp
- Supplemental_Code_S1/source/recover_known_fusions.hpp
- Supplemental_Code_S1/source/recover_many_spliced.cpp
- Supplemental_Code_S1/source/recover_many_spliced.hpp
- Supplemental_Code_S1/source/select_best.cpp
- Supplemental_Code_S1/source/select_best.hpp
