# Supplementary material for: Accurate and efficient detection of gene fusions from RNA sequencing data
Source: Genome Res. 2021 Mar;31(3):448–60. doi: 10.1101/gr.257246.119 (PMC7919457; doi:10.1101/gr.257246.119)
Supplement: Supplemental Material [file supp_gr.257246.119_Supplemental_Code_S1.zip › Supplemental_Code_S1/run_arriba.sh]

#!/bin/bash

if [ $# -ne 7 ]; then
	echo "Usage: $(basename $0) STAR_genomeDir/ annotation.gtf assembly.fa blacklist.tsv read1.fastq.gz read2.fastq.gz threads" 1>&2
	exit 1
fi

# tell bash to be verbose and to abort on error
set -o pipefail
set -x -e -u

# get arguments
STAR_INDEX_DIR="$1"
ANNOTATION_GTF="$2"
ASSEMBLY_FA="$3"
BLACKLIST_TSV="$4"
READ1="$5"
READ2="$6"
THREADS="$7"

# find installation directory of arriba
BASE_DIR=$(dirname "$0")

# align FastQ files (STAR >=2.5.3a recommended)
STAR \
	--runThreadN "$THREADS" \
	--genomeDir "$STAR_INDEX_DIR" --genomeLoad NoSharedMemory \
	--readFilesIn "$READ1" "$READ2" --readFilesCommand zcat \
	--outStd BAM_Unsorted --outSAMtype BAM Unsorted --outSAMunmapped Within \
	--outFilterMultimapNmax 1 --outFilterMismatchNmax 3 \
	--chimSegmentMin 10 --chimOutType WithinBAM SoftClip --chimJunctionOverhangMin 10 --chimScoreMin 1 --chimScoreDropMax 30 --chimScoreJunctionNonGTAG 0 --chimScoreSeparation 1 --alignSJstitchMismatchNmax 5 -1 5 5 --chimSegmentReadGapMax 3 |

tee Aligned.out.bam |

# call arriba
"$BASE_DIR/arriba" \
	-x /dev/stdin \
	-o fusions.tsv -O fusions.discarded.tsv \
	-a "$ASSEMBLY_FA" -g "$ANNOTATION_GTF" -b "$BLACKLIST_TSV" \
	-T -P \
#	-d structural_variants_from_WGS.tsv \
#	-k known_fusions_from_CancerGeneCensus.tsv # see section "Complete Fusion Export" at http://cancer.sanger.ac.uk/cosmic/download

# sorting and indexing is only required for visualization
if [[ $(samtools --version-only 2> /dev/null) =~ ^1\. ]]; then
	samtools sort -@ "$THREADS" -m 4G -T tmp -O bam Aligned.out.bam > Aligned.sortedByCoord.out.bam
	rm -f Aligned.out.bam
	samtools index Aligned.sortedByCoord.out.bam
else
	echo "samtools >= 1.0 required for sorting of alignments"
fi
