# Supplementary material for: Accurate and efficient detection of gene fusions from RNA sequencing data
Source: Genome Res. 2021 Mar;31(3):448–60. doi: 10.1101/gr.257246.119 (PMC7919457; doi:10.1101/gr.257246.119)
Supplement: Supplemental Material [file supp_gr.257246.119_Supplemental_Code_S1.zip › Supplemental_Code_S1/database/cytobands_hg38_GRCh38_2018-02-23.tsv]

contig	start	end	name	giemsa
1	1	2300000	p36.33	gneg
1	2300000	5300000	p36.32	gpos25
1	5300000	7100000	p36.31	gneg
1	7100000	9100000	p36.23	gpos25
1	9100000	12500000	p36.22	gneg
1	12500000	15900000	p36.21	gpos50
1	15900000	20100000	p36.13	gneg
1	20100000	23600000	p36.12	gpos25
1	23600000	27600000	p36.11	gneg
1	27600000	29900000	p35.3	gpos25
1	29900000	32300000	p35.2	gneg
1	32300000	34300000	p35.1	gpos25
1	34300000	39600000	p34.3	gneg
1	39600000	43700000	p34.2	gpos25
1	43700000	46300000	p34.1	gneg
1	46300000	50200000	p33	gpos75
1	50200000	55600000	p32.3	gneg
1	55600000	58500000	p32.2	gpos50
1	58500000	60800000	p32.1	gneg
1	60800000	68500000	p31.3	gpos50
1	68500000	69300000	p31.2	gneg
1	69300000	84400000	p31.1	gpos100
1	84400000	87900000	p22.3	gneg
1	87900000	91500000	p22.2	gpos75
1	91500000	94300000	p22.1	gneg
1	94300000	99300000	p21.3	gpos75
1	99300000	101800000	p21.2	gneg
1	101800000	106700000	p21.1	gpos100
1	106700000	111200000	p13.3	gneg
1	111200000	115500000	p13.2	gpos50
1	115500000	117200000	p13.1	gneg
1	117200000	120400000	p12	gpos50
1	120400000	121700000	p11.2	gneg
1	121700000	123400000	p11.1	acen
1	123400000	125100000	q11	acen
1	125100000	143200000	q12	gvar
1	143200000	147500000	q21.1	gneg
1	147500000	150600000	q21.2	gpos50
1	150600000	155100000	q21.3	gneg
1	155100000	156600000	q22	gpos50
1	156600000	159100000	q23.1	gneg
1	159100000	160500000	q23.2	gpos50
1	160500000	165500000	q23.3	gneg
1	165500000	167200000	q24.1	gpos50
1	167200000	170900000	q24.2	gneg
1	170900000	173000000	q24.3	gpos75
1	173000000	176100000	q25.1	gneg
1	176100000	180300000	q25.2	gpos50
1	180300000	185800000	q25.3	gneg
1	185800000	190800000	q31.1	gpos100
1	190800000	193800000	q31.2	gneg
1	193800000	198700000	q31.3	gpos100
1	198700000	207100000	q32.1	gneg
1	207100000	211300000	q32.2	gpos25
1	211300000	214400000	q32.3	gneg
1	214400000	223900000	q41	gpos100
1	223900000	224400000	q42.11	gneg
1	224400000	226800000	q42.12	gpos25
1	226800000	230500000	q42.13	gneg
1	230500000	234600000	q42.2	gpos50
1	234600000	236400000	q42.3	gneg
1	236400000	243500000	q43	gpos75
1	243500000	248956422	q44	gneg
10	1	3000000	p15.3	gneg
10	3000000	3800000	p15.2	gpos25
10	3800000	6600000	p15.1	gneg
10	6600000	12200000	p14	gpos75
10	12200000	17300000	p13	gneg
10	17300000	18300000	p12.33	gpos75
10	18300000	18400000	p12.32	gneg
10	18400000	22300000	p12.31	gpos75
10	22300000	24300000	p12.2	gneg
10	24300000	29300000	p12.1	gpos50
10	29300000	31100000	p11.23	gneg
10	31100000	34200000	p11.22	gpos25
10	34200000	38000000	p11.21	gneg
10	38000000	39800000	p11.1	acen
10	39800000	41600000	q11.1	acen
10	41600000	45500000	q11.21	gneg
10	45500000	48600000	q11.22	gpos25
10	48600000	51100000	q11.23	gneg
10	51100000	59400000	q21.1	gpos100
10	59400000	62800000	q21.2	gneg
10	62800000	68800000	q21.3	gpos100
10	68800000	73100000	q22.1	gneg
10	73100000	75900000	q22.2	gpos50
10	75900000	80300000	q22.3	gneg
10	80300000	86100000	q23.1	gpos100
10	86100000	87700000	q23.2	gneg
10	87700000	91100000	q23.31	gpos75
10	91100000	92300000	q23.32	gneg
10	92300000	95300000	q23.33	gpos50
10	95300000	97500000	q24.1	gneg
10	97500000	100100000	q24.2	gpos50
10	100100000	101200000	q24.31	gneg
10	101200000	103100000	q24.32	gpos25
10	103100000	104000000	q24.33	gneg
10	104000000	110100000	q25.1	gpos100
10	110100000	113100000	q25.2	gneg
10	113100000	117300000	q25.3	gpos75
10	117300000	119900000	q26.11	gneg
10	119900000	121400000	q26.12	gpos50
10	121400000	125700000	q26.13	gneg
10	125700000	128800000	q26.2	gpos50
10	128800000	133797422	q26.3	gneg
11	1	2800000	p15.5	gneg
11	2800000	11700000	p15.4	gpos50
11	11700000	13800000	p15.3	gneg
11	13800000	16900000	p15.2	gpos50
11	16900000	22000000	p15.1	gneg
11	22000000	26200000	p14.3	gpos100
11	26200000	27200000	p14.2	gneg
11	27200000	31000000	p14.1	gpos75
11	31000000	36400000	p13	gneg
11	36400000	43400000	p12	gpos100
11	43400000	48800000	p11.2	gneg
11	48800000	51000000	p11.12	gpos75
11	51000000	53400000	p11.11	acen
11	53400000	55800000	q11	acen
11	55800000	60100000	q12.1	gpos75
11	60100000	61900000	q12.2	gneg
11	61900000	63600000	q12.3	gpos25
11	63600000	66100000	q13.1	gneg
11	66100000	68700000	q13.2	gpos25
11	68700000	70500000	q13.3	gneg
11	70500000	75500000	q13.4	gpos50
11	75500000	77400000	q13.5	gneg
11	77400000	85900000	q14.1	gpos100
11	85900000	88600000	q14.2	gneg
11	88600000	93000000	q14.3	gpos100
11	93000000	97400000	q21	gneg
11	97400000	102300000	q22.1	gpos100
11	102300000	103000000	q22.2	gneg
11	103000000	110600000	q22.3	gpos100
11	110600000	112700000	q23.1	gneg
11	112700000	114600000	q23.2	gpos50
11	114600000	121300000	q23.3	gneg
11	121300000	124000000	q24.1	gpos50
11	124000000	127900000	q24.2	gneg
11	127900000	130900000	q24.3	gpos50
11	130900000	135086622	q25	gneg
12	1	3200000	p13.33	gneg
12	3200000	5300000	p13.32	gpos25
12	5300000	10000000	p13.31	gneg
12	10000000	12600000	p13.2	gpos75
12	12600000	14600000	p13.1	gneg
12	14600000	19800000	p12.3	gpos100
12	19800000	21100000	p12.2	gneg
12	21100000	26300000	p12.1	gpos100
12	26300000	27600000	p11.23	gneg
12	27600000	30500000	p11.22	gpos50
12	30500000	33200000	p11.21	gneg
12	33200000	35500000	p11.1	acen
12	35500000	37800000	q11	acen
12	37800000	46000000	q12	gpos100
12	46000000	48700000	q13.11	gneg
12	48700000	51100000	q13.12	gpos25
12	51100000	54500000	q13.13	gneg
12	54500000	56200000	q13.2	gpos25
12	56200000	57700000	q13.3	gneg
12	57700000	62700000	q14.1	gpos75
12	62700000	64700000	q14.2	gneg
12	64700000	67300000	q14.3	gpos50
12	67300000	71100000	q15	gneg
12	71100000	75300000	q21.1	gpos75
12	75300000	79900000	q21.2	gneg
12	79900000	86300000	q21.31	gpos100
12	86300000	88600000	q21.32	gneg
12	88600000	92200000	q21.33	gpos100
12	92200000	95800000	q22	gneg
12	95800000	101200000	q23.1	gpos75
12	101200000	103500000	q23.2	gneg
12	103500000	108600000	q23.3	gpos50
12	108600000	111300000	q24.11	gneg
12	111300000	111900000	q24.12	gpos25
12	111900000	113900000	q24.13	gneg
12	113900000	116400000	q24.21	gpos50
12	116400000	117700000	q24.22	gneg
12	117700000	120300000	q24.23	gpos50
12	120300000	125400000	q24.31	gneg
12	125400000	128700000	q24.32	gpos50
12	128700000	133275309	q24.33	gneg
13	1	4600000	p13	gvar
13	4600000	10100000	p12	stalk
13	10100000	16500000	p11.2	gvar
13	16500000	17700000	p11.1	acen
13	17700000	18900000	q11	acen
13	18900000	22600000	q12.11	gneg
13	22600000	24900000	q12.12	gpos25
13	24900000	27200000	q12.13	gneg
13	27200000	28300000	q12.2	gpos25
13	28300000	31600000	q12.3	gneg
13	31600000	33400000	q13.1	gpos50
13	33400000	34900000	q13.2	gneg
13	34900000	39500000	q13.3	gpos75
13	39500000	44600000	q14.11	gneg
13	44600000	45200000	q14.12	gpos25
13	45200000	46700000	q14.13	gneg
13	46700000	50300000	q14.2	gpos50
13	50300000	54700000	q14.3	gneg
13	54700000	59000000	q21.1	gpos100
13	59000000	61800000	q21.2	gneg
13	61800000	65200000	q21.31	gpos75
13	65200000	68100000	q21.32	gneg
13	68100000	72800000	q21.33	gpos100
13	72800000	74900000	q22.1	gneg
13	74900000	76700000	q22.2	gpos50
13	76700000	78500000	q22.3	gneg
13	78500000	87100000	q31.1	gpos100
13	87100000	89400000	q31.2	gneg
13	89400000	94400000	q31.3	gpos100
13	94400000	97500000	q32.1	gneg
13	97500000	98700000	q32.2	gpos25
13	98700000	101100000	q32.3	gneg
13	101100000	104200000	q33.1	gpos100
13	104200000	106400000	q33.2	gneg
13	106400000	109600000	q33.3	gpos100
13	109600000	114364328	q34	gneg
14	1	3600000	p13	gvar
14	3600000	8000000	p12	stalk
14	8000000	16100000	p11.2	gvar
14	16100000	17200000	p11.1	acen
14	17200000	18200000	q11.1	acen
14	18200000	24100000	q11.2	gneg
14	24100000	32900000	q12	gpos100
14	32900000	34800000	q13.1	gneg
14	34800000	36100000	q13.2	gpos50
14	36100000	37400000	q13.3	gneg
14	37400000	43000000	q21.1	gpos100
14	43000000	46700000	q21.2	gneg
14	46700000	50400000	q21.3	gpos100
14	50400000	53600000	q22.1	gneg
14	53600000	55000000	q22.2	gpos25
14	55000000	57600000	q22.3	gneg
14	57600000	61600000	q23.1	gpos75
14	61600000	64300000	q23.2	gneg
14	64300000	67400000	q23.3	gpos50
14	67400000	69800000	q24.1	gneg
14	69800000	73300000	q24.2	gpos50
14	73300000	78800000	q24.3	gneg
14	78800000	83100000	q31.1	gpos100
14	83100000	84400000	q31.2	gneg
14	84400000	89300000	q31.3	gpos100
14	89300000	91400000	q32.11	gneg
14	91400000	94200000	q32.12	gpos25
14	94200000	95800000	q32.13	gneg
14	95800000	100900000	q32.2	gpos50
14	100900000	102700000	q32.31	gneg
14	102700000	103500000	q32.32	gpos50
14	103500000	107043718	q32.33	gneg
15	1	4200000	p13	gvar
15	4200000	9700000	p12	stalk
15	9700000	17500000	p11.2	gvar
15	17500000	19000000	p11.1	acen
15	19000000	20500000	q11.1	acen
15	20500000	25500000	q11.2	gneg
15	25500000	27800000	q12	gpos50
15	27800000	30000000	q13.1	gneg
15	30000000	30900000	q13.2	gpos50
15	30900000	33400000	q13.3	gneg
15	33400000	39800000	q14	gpos75
15	39800000	42500000	q15.1	gneg
15	42500000	43300000	q15.2	gpos25
15	43300000	44500000	q15.3	gneg
15	44500000	49200000	q21.1	gpos75
15	49200000	52600000	q21.2	gneg
15	52600000	58800000	q21.3	gpos75
15	58800000	59000000	q22.1	gneg
15	59000000	63400000	q22.2	gpos25
15	63400000	66900000	q22.31	gneg
15	66900000	67000000	q22.32	gpos25
15	67000000	67200000	q22.33	gneg
15	67200000	72400000	q23	gpos25
15	72400000	74900000	q24.1	gneg
15	74900000	76300000	q24.2	gpos25
15	76300000	78000000	q24.3	gneg
15	78000000	81400000	q25.1	gpos50
15	81400000	84700000	q25.2	gneg
15	84700000	88500000	q25.3	gpos50
15	88500000	93800000	q26.1	gneg
15	93800000	98000000	q26.2	gpos50
15	98000000	101991189	q26.3	gneg
16	1	7800000	p13.3	gneg
16	7800000	10400000	p13.2	gpos50
16	10400000	12500000	p13.13	gneg
16	12500000	14700000	p13.12	gpos50
16	14700000	16700000	p13.11	gneg
16	16700000	21200000	p12.3	gpos50
16	21200000	24200000	p12.2	gneg
16	24200000	28500000	p12.1	gpos50
16	28500000	35300000	p11.2	gneg
16	35300000	36800000	p11.1	acen
16	36800000	38400000	q11.1	acen
16	38400000	47000000	q11.2	gvar
16	47000000	52600000	q12.1	gneg
16	52600000	56000000	q12.2	gpos50
16	56000000	57300000	q13	gneg
16	57300000	66600000	q21	gpos100
16	66600000	70800000	q22.1	gneg
16	70800000	72800000	q22.2	gpos50
16	72800000	74100000	q22.3	gneg
16	74100000	79200000	q23.1	gpos75
16	79200000	81600000	q23.2	gneg
16	81600000	84100000	q23.3	gpos50
16	84100000	87000000	q24.1	gneg
16	87000000	88700000	q24.2	gpos25
16	88700000	90338345	q24.3	gneg
17	1	3400000	p13.3	gneg
17	3400000	6500000	p13.2	gpos50
17	6500000	10800000	p13.1	gneg
17	10800000	16100000	p12	gpos75
17	16100000	22700000	p11.2	gneg
17	22700000	25100000	p11.1	acen
17	25100000	27400000	q11.1	acen
17	27400000	33500000	q11.2	gneg
17	33500000	39800000	q12	gpos50
17	39800000	40200000	q21.1	gneg
17	40200000	42800000	q21.2	gpos25
17	42800000	46800000	q21.31	gneg
17	46800000	49300000	q21.32	gpos25
17	49300000	52100000	q21.33	gneg
17	52100000	59500000	q22	gpos75
17	59500000	60200000	q23.1	gneg
17	60200000	63100000	q23.2	gpos75
17	63100000	64600000	q23.3	gneg
17	64600000	66200000	q24.1	gpos50
17	66200000	69100000	q24.2	gneg
17	69100000	72900000	q24.3	gpos75
17	72900000	76800000	q25.1	gneg
17	76800000	77200000	q25.2	gpos25
17	77200000	83257441	q25.3	gneg
18	1	2900000	p11.32	gneg
18	2900000	7200000	p11.31	gpos50
18	7200000	8500000	p11.23	gneg
18	8500000	10900000	p11.22	gpos25
18	10900000	15400000	p11.21	gneg
18	15400000	18500000	p11.1	acen
18	18500000	21500000	q11.1	acen
18	21500000	27500000	q11.2	gneg
18	27500000	35100000	q12.1	gpos100
18	35100000	39500000	q12.2	gneg
18	39500000	45900000	q12.3	gpos75
18	45900000	50700000	q21.1	gneg
18	50700000	56200000	q21.2	gpos75
18	56200000	58600000	q21.31	gneg
18	58600000	61300000	q21.32	gpos50
18	61300000	63900000	q21.33	gneg
18	63900000	69100000	q22.1	gpos100
18	69100000	71000000	q22.2	gneg
18	71000000	75400000	q22.3	gpos25
18	75400000	80373285	q23	gneg
19	1	6900000	p13.3	gneg
19	6900000	12600000	p13.2	gpos25
19	12600000	13800000	p13.13	gneg
19	13800000	16100000	p13.12	gpos25
19	16100000	19900000	p13.11	gneg
19	19900000	24200000	p12	gvar
19	24200000	26200000	p11	acen
19	26200000	28100000	q11	acen
19	28100000	31900000	q12	gvar
19	31900000	35100000	q13.11	gneg
19	35100000	37800000	q13.12	gpos25
19	37800000	38200000	q13.13	gneg
19	38200000	42900000	q13.2	gpos25
19	42900000	44700000	q13.31	gneg
19	44700000	47500000	q13.32	gpos25
19	47500000	50900000	q13.33	gneg
19	50900000	53100000	q13.41	gpos25
19	53100000	55800000	q13.42	gneg
19	55800000	58617616	q13.43	gpos25
2	1	4400000	p25.3	gneg
2	4400000	6900000	p25.2	gpos50
2	6900000	12000000	p25.1	gneg
2	12000000	16500000	p24.3	gpos75
2	16500000	19000000	p24.2	gneg
2	19000000	23800000	p24.1	gpos75
2	23800000	27700000	p23.3	gneg
2	27700000	29800000	p23.2	gpos25
2	29800000	31800000	p23.1	gneg
2	31800000	36300000	p22.3	gpos75
2	36300000	38300000	p22.2	gneg
2	38300000	41500000	p22.1	gpos50
2	41500000	47500000	p21	gneg
2	47500000	52600000	p16.3	gpos100
2	52600000	54700000	p16.2	gneg
2	54700000	61000000	p16.1	gpos100
2	61000000	63900000	p15	gneg
2	63900000	68400000	p14	gpos50
2	68400000	71300000	p13.3	gneg
2	71300000	73300000	p13.2	gpos50
2	73300000	74800000	p13.1	gneg
2	74800000	83100000	p12	gpos100
2	83100000	91800000	p11.2	gneg
2	91800000	93900000	p11.1	acen
2	93900000	96000000	q11.1	acen
2	96000000	102100000	q11.2	gneg
2	102100000	105300000	q12.1	gpos50
2	105300000	106700000	q12.2	gneg
2	106700000	108700000	q12.3	gpos25
2	108700000	112200000	q13	gneg
2	112200000	118100000	q14.1	gpos50
2	118100000	121600000	q14.2	gneg
2	121600000	129100000	q14.3	gpos50
2	129100000	131700000	q21.1	gneg
2	131700000	134300000	q21.2	gpos25
2	134300000	136100000	q21.3	gneg
2	136100000	141500000	q22.1	gpos100
2	141500000	143400000	q22.2	gneg
2	143400000	147900000	q22.3	gpos100
2	147900000	149000000	q23.1	gneg
2	149000000	149600000	q23.2	gpos25
2	149600000	154000000	q23.3	gneg
2	154000000	158900000	q24.1	gpos75
2	158900000	162900000	q24.2	gneg
2	162900000	168900000	q24.3	gpos75
2	168900000	177100000	q31.1	gneg
2	177100000	179700000	q31.2	gpos50
2	179700000	182100000	q31.3	gneg
2	182100000	188500000	q32.1	gpos75
2	188500000	191100000	q32.2	gneg
2	191100000	196600000	q32.3	gpos75
2	196600000	202500000	q33.1	gneg
2	202500000	204100000	q33.2	gpos50
2	204100000	208200000	q33.3	gneg
2	208200000	214500000	q34	gpos100
2	214500000	220700000	q35	gneg
2	220700000	224300000	q36.1	gpos75
2	224300000	225200000	q36.2	gneg
2	225200000	230100000	q36.3	gpos100
2	230100000	234700000	q37.1	gneg
2	234700000	236400000	q37.2	gpos50
2	236400000	242193529	q37.3	gneg
20	1	5100000	p13	gneg
20	5100000	9200000	p12.3	gpos75
20	9200000	12000000	p12.2	gneg
20	12000000	17900000	p12.1	gpos75
20	17900000	21300000	p11.23	gneg
20	21300000	22300000	p11.22	gpos25
20	22300000	25700000	p11.21	gneg
20	25700000	28100000	p11.1	acen
20	28100000	30400000	q11.1	acen
20	30400000	33500000	q11.21	gneg
20	33500000	35800000	q11.22	gpos25
20	35800000	39000000	q11.23	gneg
20	39000000	43100000	q12	gpos75
20	43100000	43500000	q13.11	gneg
20	43500000	47800000	q13.12	gpos25
20	47800000	51200000	q13.13	gneg
20	51200000	56400000	q13.2	gpos75
20	56400000	57800000	q13.31	gneg
20	57800000	59700000	q13.32	gpos50
20	59700000	64444167	q13.33	gneg
21	1	3100000	p13	gvar
21	3100000	7000000	p12	stalk
21	7000000	10900000	p11.2	gvar
21	10900000	12000000	p11.1	acen
21	12000000	13000000	q11.1	acen
21	13000000	15000000	q11.2	gneg
21	15000000	22600000	q21.1	gpos100
21	22600000	25500000	q21.2	gneg
21	25500000	30200000	q21.3	gpos75
21	30200000	34400000	q22.11	gneg
21	34400000	36400000	q22.12	gpos50
21	36400000	38300000	q22.13	gneg
21	38300000	41200000	q22.2	gpos50
21	41200000	46709983	q22.3	gneg
22	1	4300000	p13	gvar
22	4300000	9400000	p12	stalk
22	9400000	13700000	p11.2	gvar
22	13700000	15000000	p11.1	acen
22	15000000	17400000	q11.1	acen
22	17400000	21700000	q11.21	gneg
22	21700000	23100000	q11.22	gpos25
22	23100000	25500000	q11.23	gneg
22	25500000	29200000	q12.1	gpos50
22	29200000	31800000	q12.2	gneg
22	31800000	37200000	q12.3	gpos50
22	37200000	40600000	q13.1	gneg
22	40600000	43800000	q13.2	gpos50
22	43800000	48100000	q13.31	gneg
22	48100000	49100000	q13.32	gpos50
22	49100000	50818468	q13.33	gneg
3	1	2800000	p26.3	gpos50
3	2800000	4000000	p26.2	gneg
3	4000000	8100000	p26.1	gpos50
3	8100000	11600000	p25.3	gneg
3	11600000	13200000	p25.2	gpos25
3	13200000	16300000	p25.1	gneg
3	16300000	23800000	p24.3	gpos100
3	23800000	26300000	p24.2	gneg
3	26300000	30800000	p24.1	gpos75
3	30800000	32000000	p23	gneg
3	32000000	36400000	p22.3	gpos50
3	36400000	39300000	p22.2	gneg
3	39300000	43600000	p22.1	gpos75
3	43600000	44100000	p21.33	gneg
3	44100000	44200000	p21.32	gpos50
3	44200000	50600000	p21.31	gneg
3	50600000	52300000	p21.2	gpos25
3	52300000	54400000	p21.1	gneg
3	54400000	58600000	p14.3	gpos50
3	58600000	63800000	p14.2	gneg
3	63800000	69700000	p14.1	gpos50
3	69700000	74100000	p13	gneg
3	74100000	79800000	p12.3	gpos75
3	79800000	83500000	p12.2	gneg
3	83500000	87100000	p12.1	gpos75
3	87100000	87800000	p11.2	gneg
3	87800000	90900000	p11.1	acen
3	90900000	94000000	q11.1	acen
3	94000000	98600000	q11.2	gvar
3	98600000	100300000	q12.1	gneg
3	100300000	101200000	q12.2	gpos25
3	101200000	103100000	q12.3	gneg
3	103100000	106500000	q13.11	gpos75
3	106500000	108200000	q13.12	gneg
3	108200000	111600000	q13.13	gpos50
3	111600000	113700000	q13.2	gneg
3	113700000	117600000	q13.31	gpos75
3	117600000	119300000	q13.32	gneg
3	119300000	122200000	q13.33	gpos75
3	122200000	124100000	q21.1	gneg
3	124100000	126100000	q21.2	gpos25
3	126100000	129500000	q21.3	gneg
3	129500000	134000000	q22.1	gpos25
3	134000000	136000000	q22.2	gneg
3	136000000	139000000	q22.3	gpos25
3	139000000	143100000	q23	gneg
3	143100000	149200000	q24	gpos100
3	149200000	152300000	q25.1	gneg
3	152300000	155300000	q25.2	gpos50
3	155300000	157300000	q25.31	gneg
3	157300000	159300000	q25.32	gpos50
3	159300000	161000000	q25.33	gneg
3	161000000	167900000	q26.1	gpos100
3	167900000	171200000	q26.2	gneg
3	171200000	176000000	q26.31	gpos75
3	176000000	179300000	q26.32	gneg
3	179300000	183000000	q26.33	gpos75
3	183000000	184800000	q27.1	gneg
3	184800000	186300000	q27.2	gpos25
3	186300000	188200000	q27.3	gneg
3	188200000	192600000	q28	gpos75
3	192600000	198295559	q29	gneg
4	1	4500000	p16.3	gneg
4	4500000	6000000	p16.2	gpos25
4	6000000	11300000	p16.1	gneg
4	11300000	15000000	p15.33	gpos50
4	15000000	17700000	p15.32	gneg
4	17700000	21300000	p15.31	gpos75
4	21300000	27700000	p15.2	gneg
4	27700000	35800000	p15.1	gpos100
4	35800000	41200000	p14	gneg
4	41200000	44600000	p13	gpos50
4	44600000	48200000	p12	gneg
4	48200000	50000000	p11	acen
4	50000000	51800000	q11	acen
4	51800000	58500000	q12	gneg
4	58500000	65500000	q13.1	gpos100
4	65500000	69400000	q13.2	gneg
4	69400000	75300000	q13.3	gpos75
4	75300000	78000000	q21.1	gneg
4	78000000	81500000	q21.21	gpos50
4	81500000	83200000	q21.22	gneg
4	83200000	86000000	q21.23	gpos25
4	86000000	87100000	q21.3	gneg
4	87100000	92800000	q22.1	gpos75
4	92800000	94200000	q22.2	gneg
4	94200000	97900000	q22.3	gpos75
4	97900000	100100000	q23	gneg
4	100100000	106700000	q24	gpos50
4	106700000	113200000	q25	gneg
4	113200000	119900000	q26	gpos75
4	119900000	122800000	q27	gneg
4	122800000	127900000	q28.1	gpos50
4	127900000	130100000	q28.2	gneg
4	130100000	138500000	q28.3	gpos100
4	138500000	140600000	q31.1	gneg
4	140600000	145900000	q31.21	gpos25
4	145900000	147500000	q31.22	gneg
4	147500000	150200000	q31.23	gpos25
4	150200000	154600000	q31.3	gneg
4	154600000	160800000	q32.1	gpos100
4	160800000	163600000	q32.2	gneg
4	163600000	169200000	q32.3	gpos100
4	169200000	171000000	q33	gneg
4	171000000	175400000	q34.1	gpos75
4	175400000	176600000	q34.2	gneg
4	176600000	182300000	q34.3	gpos100
4	182300000	186200000	q35.1	gneg
4	186200000	190214555	q35.2	gpos25
5	1	4400000	p15.33	gneg
5	4400000	6300000	p15.32	gpos25
5	6300000	9900000	p15.31	gneg
5	9900000	15000000	p15.2	gpos50
5	15000000	18400000	p15.1	gneg
5	18400000	23300000	p14.3	gpos100
5	23300000	24600000	p14.2	gneg
5	24600000	28900000	p14.1	gpos100
5	28900000	33800000	p13.3	gneg
5	33800000	38400000	p13.2	gpos25
5	38400000	42500000	p13.1	gneg
5	42500000	46100000	p12	gpos50
5	46100000	48800000	p11	acen
5	48800000	51400000	q11.1	acen
5	51400000	59600000	q11.2	gneg
5	59600000	63600000	q12.1	gpos75
5	63600000	63900000	q12.2	gneg
5	63900000	67400000	q12.3	gpos75
5	67400000	69100000	q13.1	gneg
5	69100000	74000000	q13.2	gpos50
5	74000000	77600000	q13.3	gneg
5	77600000	82100000	q14.1	gpos50
5	82100000	83500000	q14.2	gneg
5	83500000	93000000	q14.3	gpos100
5	93000000	98900000	q15	gneg
5	98900000	103400000	q21.1	gpos100
5	103400000	105100000	q21.2	gneg
5	105100000	110200000	q21.3	gpos100
5	110200000	112200000	q22.1	gneg
5	112200000	113800000	q22.2	gpos50
5	113800000	115900000	q22.3	gneg
5	115900000	122100000	q23.1	gpos100
5	122100000	127900000	q23.2	gneg
5	127900000	131200000	q23.3	gpos100
5	131200000	136900000	q31.1	gneg
5	136900000	140100000	q31.2	gpos25
5	140100000	145100000	q31.3	gneg
5	145100000	150400000	q32	gpos75
5	150400000	153300000	q33.1	gneg
5	153300000	156300000	q33.2	gpos50
5	156300000	160500000	q33.3	gneg
5	160500000	169000000	q34	gpos100
5	169000000	173300000	q35.1	gneg
5	173300000	177100000	q35.2	gpos25
5	177100000	181538259	q35.3	gneg
6	1	2300000	p25.3	gneg
6	2300000	4200000	p25.2	gpos25
6	4200000	7100000	p25.1	gneg
6	7100000	10600000	p24.3	gpos50
6	10600000	11600000	p24.2	gneg
6	11600000	13400000	p24.1	gpos25
6	13400000	15200000	p23	gneg
6	15200000	25200000	p22.3	gpos75
6	25200000	27100000	p22.2	gneg
6	27100000	30500000	p22.1	gpos50
6	30500000	32100000	p21.33	gneg
6	32100000	33500000	p21.32	gpos25
6	33500000	36600000	p21.31	gneg
6	36600000	40500000	p21.2	gpos25
6	40500000	46200000	p21.1	gneg
6	46200000	51800000	p12.3	gpos100
6	51800000	53000000	p12.2	gneg
6	53000000	57200000	p12.1	gpos100
6	57200000	58500000	p11.2	gneg
6	58500000	59800000	p11.1	acen
6	59800000	62600000	q11.1	acen
6	62600000	62700000	q11.2	gneg
6	62700000	69200000	q12	gpos100
6	69200000	75200000	q13	gneg
6	75200000	83200000	q14.1	gpos50
6	83200000	84200000	q14.2	gneg
6	84200000	87300000	q14.3	gpos50
6	87300000	92500000	q15	gneg
6	92500000	98900000	q16.1	gpos100
6	98900000	100000000	q16.2	gneg
6	100000000	105000000	q16.3	gpos100
6	105000000	114200000	q21	gneg
6	114200000	117900000	q22.1	gpos75
6	117900000	118100000	q22.2	gneg
6	118100000	125800000	q22.31	gpos100
6	125800000	126800000	q22.32	gneg
6	126800000	130000000	q22.33	gpos75
6	130000000	130900000	q23.1	gneg
6	130900000	134700000	q23.2	gpos50
6	134700000	138300000	q23.3	gneg
6	138300000	142200000	q24.1	gpos75
6	142200000	145100000	q24.2	gneg
6	145100000	148500000	q24.3	gpos75
6	148500000	152100000	q25.1	gneg
6	152100000	155200000	q25.2	gpos50
6	155200000	160600000	q25.3	gneg
6	160600000	164100000	q26	gpos50
6	164100000	170805979	q27	gneg
7	1	2800000	p22.3	gneg
7	2800000	4500000	p22.2	gpos25
7	4500000	7200000	p22.1	gneg
7	7200000	13700000	p21.3	gpos100
7	13700000	16500000	p21.2	gneg
7	16500000	20900000	p21.1	gpos100
7	20900000	25500000	p15.3	gneg
7	25500000	27900000	p15.2	gpos50
7	27900000	28800000	p15.1	gneg
7	28800000	34900000	p14.3	gpos75
7	34900000	37100000	p14.2	gneg
7	37100000	43300000	p14.1	gpos75
7	43300000	45400000	p13	gneg
7	45400000	49000000	p12.3	gpos75
7	49000000	50500000	p12.2	gneg
7	50500000	53900000	p12.1	gpos75
7	53900000	58100000	p11.2	gneg
7	58100000	60100000	p11.1	acen
7	60100000	62100000	q11.1	acen
7	62100000	67500000	q11.21	gneg
7	67500000	72700000	q11.22	gpos50
7	72700000	77900000	q11.23	gneg
7	77900000	86700000	q21.11	gpos100
7	86700000	88500000	q21.12	gneg
7	88500000	91500000	q21.13	gpos75
7	91500000	93300000	q21.2	gneg
7	93300000	98400000	q21.3	gpos75
7	98400000	104200000	q22.1	gneg
7	104200000	104900000	q22.2	gpos50
7	104900000	107800000	q22.3	gneg
7	107800000	115000000	q31.1	gpos75
7	115000000	117700000	q31.2	gneg
7	117700000	121400000	q31.31	gpos75
7	121400000	124100000	q31.32	gneg
7	124100000	127500000	q31.33	gpos75
7	127500000	129600000	q32.1	gneg
7	129600000	130800000	q32.2	gpos25
7	130800000	132900000	q32.3	gneg
7	132900000	138500000	q33	gpos50
7	138500000	143400000	q34	gneg
7	143400000	148200000	q35	gpos75
7	148200000	152800000	q36.1	gneg
7	152800000	155200000	q36.2	gpos25
7	155200000	159345973	q36.3	gneg
8	1	2300000	p23.3	gneg
8	2300000	6300000	p23.2	gpos75
8	6300000	12800000	p23.1	gneg
8	12800000	19200000	p22	gpos100
8	19200000	23500000	p21.3	gneg
8	23500000	27500000	p21.2	gpos50
8	27500000	29000000	p21.1	gneg
8	29000000	36700000	p12	gpos75
8	36700000	38500000	p11.23	gneg
8	38500000	39900000	p11.22	gpos25
8	39900000	43200000	p11.21	gneg
8	43200000	45200000	p11.1	acen
8	45200000	47200000	q11.1	acen
8	47200000	51300000	q11.21	gneg
8	51300000	51700000	q11.22	gpos75
8	51700000	54600000	q11.23	gneg
8	54600000	60600000	q12.1	gpos50
8	60600000	61300000	q12.2	gneg
8	61300000	65100000	q12.3	gpos50
8	65100000	67100000	q13.1	gneg
8	67100000	69600000	q13.2	gpos50
8	69600000	72000000	q13.3	gneg
8	72000000	74600000	q21.11	gpos100
8	74600000	74700000	q21.12	gneg
8	74700000	83500000	q21.13	gpos75
8	83500000	85900000	q21.2	gneg
8	85900000	92300000	q21.3	gpos100
8	92300000	97900000	q22.1	gneg
8	97900000	100500000	q22.2	gpos25
8	100500000	105100000	q22.3	gneg
8	105100000	109500000	q23.1	gpos75
8	109500000	111100000	q23.2	gneg
8	111100000	116700000	q23.3	gpos100
8	116700000	118300000	q24.11	gneg
8	118300000	121500000	q24.12	gpos50
8	121500000	126300000	q24.13	gneg
8	126300000	130400000	q24.21	gpos50
8	130400000	135400000	q24.22	gneg
8	135400000	138900000	q24.23	gpos75
8	138900000	145138636	q24.3	gneg
9	1	2200000	p24.3	gneg
9	2200000	4600000	p24.2	gpos25
9	4600000	9000000	p24.1	gneg
9	9000000	14200000	p23	gpos75
9	14200000	16600000	p22.3	gneg
9	16600000	18500000	p22.2	gpos25
9	18500000	19900000	p22.1	gneg
9	19900000	25600000	p21.3	gpos100
9	25600000	28000000	p21.2	gneg
9	28000000	33200000	p21.1	gpos100
9	33200000	36300000	p13.3	gneg
9	36300000	37900000	p13.2	gpos25
9	37900000	39000000	p13.1	gneg
9	39000000	40000000	p12	gpos50
9	40000000	42200000	p11.2	gneg
9	42200000	43000000	p11.1	acen
9	43000000	45500000	q11	acen
9	45500000	61500000	q12	gvar
9	61500000	65000000	q13	gneg
9	65000000	69300000	q21.11	gpos25
9	69300000	71300000	q21.12	gneg
9	71300000	76600000	q21.13	gpos50
9	76600000	78500000	q21.2	gneg
9	78500000	81500000	q21.31	gpos50
9	81500000	84300000	q21.32	gneg
9	84300000	87800000	q21.33	gpos50
9	87800000	89200000	q22.1	gneg
9	89200000	91200000	q22.2	gpos25
9	91200000	93900000	q22.31	gneg
9	93900000	96500000	q22.32	gpos25
9	96500000	99800000	q22.33	gneg
9	99800000	105400000	q31.1	gpos100
9	105400000	108500000	q31.2	gneg
9	108500000	112100000	q31.3	gpos25
9	112100000	114900000	q32	gneg
9	114900000	119800000	q33.1	gpos75
9	119800000	123100000	q33.2	gneg
9	123100000	127500000	q33.3	gpos25
9	127500000	130600000	q34.11	gneg
9	130600000	131100000	q34.12	gpos25
9	131100000	133100000	q34.13	gneg
9	133100000	134500000	q34.2	gpos25
9	134500000	138394717	q34.3	gneg
X	1	4400000	p22.33	gneg
X	4400000	6100000	p22.32	gpos50
X	6100000	9600000	p22.31	gneg
X	9600000	17400000	p22.2	gpos50
X	17400000	19200000	p22.13	gneg
X	19200000	21900000	p22.12	gpos50
X	21900000	24900000	p22.11	gneg
X	24900000	29300000	p21.3	gpos100
X	29300000	31500000	p21.2	gneg
X	31500000	37800000	p21.1	gpos100
X	37800000	42500000	p11.4	gneg
X	42500000	47600000	p11.3	gpos75
X	47600000	50100000	p11.23	gneg
X	50100000	54800000	p11.22	gpos25
X	54800000	58100000	p11.21	gneg
X	58100000	61000000	p11.1	acen
X	61000000	63800000	q11.1	acen
X	63800000	65400000	q11.2	gneg
X	65400000	68500000	q12	gpos50
X	68500000	73000000	q13.1	gneg
X	73000000	74700000	q13.2	gpos50
X	74700000	76800000	q13.3	gneg
X	76800000	85400000	q21.1	gpos100
X	85400000	87000000	q21.2	gneg
X	87000000	92700000	q21.31	gpos100
X	92700000	94300000	q21.32	gneg
X	94300000	99100000	q21.33	gpos75
X	99100000	103300000	q22.1	gneg
X	103300000	104500000	q22.2	gpos50
X	104500000	109400000	q22.3	gneg
X	109400000	117400000	q23	gpos75
X	117400000	121800000	q24	gneg
X	121800000	129500000	q25	gpos100
X	129500000	131300000	q26.1	gneg
X	131300000	134500000	q26.2	gpos25
X	134500000	138900000	q26.3	gneg
X	138900000	141200000	q27.1	gpos75
X	141200000	143000000	q27.2	gneg
X	143000000	148000000	q27.3	gpos100
X	148000000	156040895	q28	gneg
Y	1	300000	p11.32	gneg
Y	300000	600000	p11.31	gpos50
Y	600000	10300000	p11.2	gneg
Y	10300000	10400000	p11.1	acen
Y	10400000	10600000	q11.1	acen
Y	10600000	12400000	q11.21	gneg
Y	12400000	17100000	q11.221	gpos50
Y	17100000	19600000	q11.222	gneg
Y	19600000	23800000	q11.223	gpos50
Y	23800000	26600000	q11.23	gneg
Y	26600000	57227415	q12	gvar
