# Supplementary material for: Accurate and efficient detection of gene fusions from RNA sequencing data
Source: Genome Res. 2021 Mar;31(3):448–60. doi: 10.1101/gr.257246.119 (PMC7919457; doi:10.1101/gr.257246.119)
Supplement: Supplemental Material [file supp_gr.257246.119_Supplemental_Code_S1.zip › Supplemental_Code_S1/database/protein_domains_hg19_hs37d5_GRCh37_2018-03-06.gff3]

1	pfam	protein_domain	69184	69960	0	+	.	Name=Serpentine type 7TM GPCR chemoreceptor Srsx;color=#00FF00;gene_id=ENSG00000186092;gene_name=OR4F5;protein_domain_id=PF10320
1	pfam	protein_domain	69190	69930	0	+	.	Name=7 transmembrane receptor (rhodopsin family);color=#000080;gene_id=ENSG00000186092;gene_name=OR4F5;protein_domain_id=PF00001
1	pfam	protein_domain	367767	368411	0	+	.	Name=Serpentine type 7TM GPCR chemoreceptor Srsx;color=#00FF00;gene_id=ENSG00000235249;gene_name=OR4F29;protein_domain_id=PF10320
1	pfam	protein_domain	367779	368519	0	+	.	Name=7 transmembrane receptor (rhodopsin family);color=#000080;gene_id=ENSG00000235249;gene_name=OR4F29;protein_domain_id=PF00001
1	pfam	protein_domain	621174	621914	0	-	.	Name=7 transmembrane receptor (rhodopsin family);color=#000080;gene_id=ENSG00000185097;gene_name=OR4F16;protein_domain_id=PF00001
1	pfam	protein_domain	621282	621926	0	-	.	Name=Serpentine type 7TM GPCR chemoreceptor Srsx;color=#00FF00;gene_id=ENSG00000185097;gene_name=OR4F16;protein_domain_id=PF10320
1	pfam	protein_domain	878692	878757	0	+	.	Name=SAM domain (Sterile alpha motif);color=#00FF00;gene_id=ENSG00000187634;gene_name=SAMD11;protein_domain_id=PF07647
1	pfam	protein_domain	878692	878757	0	+	.	Name=SAM domain (Sterile alpha motif);color=#FF80FF;gene_id=ENSG00000187634;gene_name=SAMD11;protein_domain_id=PF00536
1	pfam	protein_domain	879078	879180	0	+	.	Name=SAM domain (Sterile alpha motif);color=#00FF00;gene_id=ENSG00000187634;gene_name=SAMD11;protein_domain_id=PF07647
1	pfam	protein_domain	879078	879188	0	+	.	Name=SAM domain (Sterile alpha motif);color=#FF80FF;gene_id=ENSG00000187634;gene_name=SAMD11;protein_domain_id=PF00536
1	pfam	protein_domain	879288	879291	0	+	.	Name=SAM domain (Sterile alpha motif);color=#FF80FF;gene_id=ENSG00000187634;gene_name=SAMD11;protein_domain_id=PF00536
1	pfam	protein_domain	881601	881666	0	-	.	Name=Noc2p family;color=#80FF80;gene_id=ENSG00000188976;gene_name=NOC2L;protein_domain_id=PF03715
1	pfam	protein_domain	881782	881925	0	-	.	Name=Noc2p family;color=#80FF80;gene_id=ENSG00000188976;gene_name=NOC2L;protein_domain_id=PF03715
1	pfam	protein_domain	883511	883612	0	-	.	Name=Noc2p family;color=#80FF80;gene_id=ENSG00000188976;gene_name=NOC2L;protein_domain_id=PF03715
1	pfam	protein_domain	883870	883983	0	-	.	Name=Noc2p family;color=#80FF80;gene_id=ENSG00000188976;gene_name=NOC2L;protein_domain_id=PF03715
1	pfam	protein_domain	886507	886618	0	-	.	Name=Noc2p family;color=#80FF80;gene_id=ENSG00000188976;gene_name=NOC2L;protein_domain_id=PF03715
1	pfam	protein_domain	887380	887519	0	-	.	Name=Noc2p family;color=#80FF80;gene_id=ENSG00000188976;gene_name=NOC2L;protein_domain_id=PF03715
1	pfam	protein_domain	887792	887980	0	-	.	Name=Noc2p family;color=#80FF80;gene_id=ENSG00000188976;gene_name=NOC2L;protein_domain_id=PF03715
1	pfam	protein_domain	888555	888581	0	-	.	Name=Noc2p family;color=#80FF80;gene_id=ENSG00000188976;gene_name=NOC2L;protein_domain_id=PF03715
1	pfam	protein_domain	896812	896932	0	+	.	Name=BTB/POZ domain;color=#008000;gene_id=ENSG00000187961;gene_name=KLHL17;protein_domain_id=PF00651
1	pfam	protein_domain	897009	897130	0	+	.	Name=BTB/POZ domain;color=#008000;gene_id=ENSG00000187961;gene_name=KLHL17;protein_domain_id=PF00651
1	pfam	protein_domain	897206	897280	0	+	.	Name=BTB/POZ domain;color=#008000;gene_id=ENSG00000187961;gene_name=KLHL17;protein_domain_id=PF00651
1	pfam	protein_domain	897296	897427	0	+	.	Name=BTB And C-terminal Kelch;color=#808000;gene_id=ENSG00000187961;gene_name=KLHL17;protein_domain_id=PF07707
1	pfam	protein_domain	897735	897851	0	+	.	Name=BTB And C-terminal Kelch;color=#808000;gene_id=ENSG00000187961;gene_name=KLHL17;protein_domain_id=PF07707
1	pfam	protein_domain	898084	898140	0	+	.	Name=BTB And C-terminal Kelch;color=#808000;gene_id=ENSG00000187961;gene_name=KLHL17;protein_domain_id=PF07707
1	pfam	protein_domain	898578	898633	0	+	.	Name=Kelch motif;color=#FF8000;gene_id=ENSG00000187961;gene_name=KLHL17;protein_domain_id=PF01344
1	pfam	protein_domain	898717	898795	0	+	.	Name=Kelch motif;color=#FF8000;gene_id=ENSG00000187961;gene_name=KLHL17;protein_domain_id=PF01344
1	pfam	protein_domain	898802	898884	0	+	.	Name=Kelch motif;color=#FF8000;gene_id=ENSG00000187961;gene_name=KLHL17;protein_domain_id=PF01344
1	pfam	protein_domain	899300	899354	0	+	.	Name=Kelch motif;color=#FF8000;gene_id=ENSG00000187961;gene_name=KLHL17;protein_domain_id=PF01344
1	pfam	protein_domain	899358	899388	0	+	.	Name=Kelch motif;color=#FF8000;gene_id=ENSG00000187961;gene_name=KLHL17;protein_domain_id=PF01344
1	pfam	protein_domain	899487	899560	0	+	.	Name=Kelch motif;color=#FF8000;gene_id=ENSG00000187961;gene_name=KLHL17;protein_domain_id=PF01344
1	pfam	protein_domain	899729	899758	0	+	.	Name=Kelch motif;color=#FF8000;gene_id=ENSG00000187961;gene_name=KLHL17;protein_domain_id=PF01344
1	pfam	protein_domain	899765	899902	0	+	.	Name=Kelch motif;color=#FF8000;gene_id=ENSG00000187961;gene_name=KLHL17;protein_domain_id=PF01344
1	pfam	protein_domain	899906	899910	0	+	.	Name=Kelch motif;color=#0080FF;gene_id=ENSG00000187961;gene_name=KLHL17;protein_domain_id=PF07646
1	pfam	protein_domain	899909	899910	0	+	.	Name=Kelch motif;color=#FF8000;gene_id=ENSG00000187961;gene_name=KLHL17;protein_domain_id=PF01344
1	pfam	protein_domain	900343	900457	0	+	.	Name=Kelch motif;color=#0080FF;gene_id=ENSG00000187961;gene_name=KLHL17;protein_domain_id=PF07646
1	pfam	protein_domain	900343	900472	0	+	.	Name=Kelch motif;color=#FF8000;gene_id=ENSG00000187961;gene_name=KLHL17;protein_domain_id=PF01344
1	pfam	protein_domain	934658	934780	0	-	.	Name=Hairy Orange;color=#FF8000;gene_id=ENSG00000188290;gene_name=HES4;protein_domain_id=PF07527
1	pfam	protein_domain	934925	934993	0	-	.	Name=Helix-loop-helix DNA-binding domain;color=#800080;gene_id=ENSG00000188290;gene_name=HES4;protein_domain_id=PF00010
1	pfam	protein_domain	935072	935167	0	-	.	Name=Helix-loop-helix DNA-binding domain;color=#800080;gene_id=ENSG00000188290;gene_name=HES4;protein_domain_id=PF00010
1	pfam	protein_domain	935246	935251	0	-	.	Name=Helix-loop-helix DNA-binding domain;color=#800080;gene_id=ENSG00000188290;gene_name=HES4;protein_domain_id=PF00010
1	pfam	protein_domain	949382	949585	0	+	.	Name=Ubiquitin family;color=#FFFF00;gene_id=ENSG00000187608;gene_name=ISG15;protein_domain_id=PF00240
1	pfam	protein_domain	949622	949825	0	+	.	Name=Ubiquitin family;color=#FFFF00;gene_id=ENSG00000187608;gene_name=ISG15;protein_domain_id=PF00240
1	pfam	protein_domain	955640	955753	0	+	.	Name=Agrin NtA domain;color=#8080FF;gene_id=ENSG00000188157;gene_name=AGRN;protein_domain_id=PF03146
1	pfam	protein_domain	957581	957842	0	+	.	Name=Agrin NtA domain;color=#8080FF;gene_id=ENSG00000188157;gene_name=AGRN;protein_domain_id=PF03146
1	pfam	protein_domain	970657	970664	0	+	.	Name=Agrin NtA domain;color=#8080FF;gene_id=ENSG00000188157;gene_name=AGRN;protein_domain_id=PF03146
1	pfam	protein_domain	976122	976259	0	+	.	Name=Kazal-type serine protease inhibitor domain;color=#FF80FF;gene_id=ENSG00000188157;gene_name=AGRN;protein_domain_id=PF00050
1	pfam	protein_domain	976137	976259	0	+	.	Name=Kazal-type serine protease inhibitor domain;color=#00FF80;gene_id=ENSG00000188157;gene_name=AGRN;protein_domain_id=PF07648
1	pfam	protein_domain	976642	976776	0	+	.	Name=Kazal-type serine protease inhibitor domain;color=#FF80FF;gene_id=ENSG00000188157;gene_name=AGRN;protein_domain_id=PF00050
1	pfam	protein_domain	976672	976776	0	+	.	Name=Kazal-type serine protease inhibitor domain;color=#00FF80;gene_id=ENSG00000188157;gene_name=AGRN;protein_domain_id=PF07648
1	pfam	protein_domain	976941	977072	0	+	.	Name=Kazal-type serine protease inhibitor domain;color=#FF80FF;gene_id=ENSG00000188157;gene_name=AGRN;protein_domain_id=PF00050
1	pfam	protein_domain	976950	977072	0	+	.	Name=Kazal-type serine protease inhibitor domain;color=#00FF80;gene_id=ENSG00000188157;gene_name=AGRN;protein_domain_id=PF07648
1	pfam	protein_domain	977404	977541	0	+	.	Name=Kazal-type serine protease inhibitor domain;color=#FF80FF;gene_id=ENSG00000188157;gene_name=AGRN;protein_domain_id=PF00050
1	pfam	protein_domain	977419	977541	0	+	.	Name=Kazal-type serine protease inhibitor domain;color=#00FF80;gene_id=ENSG00000188157;gene_name=AGRN;protein_domain_id=PF07648
1	pfam	protein_domain	978708	978836	0	+	.	Name=Kazal-type serine protease inhibitor domain;color=#FF80FF;gene_id=ENSG00000188157;gene_name=AGRN;protein_domain_id=PF00050
1	pfam	protein_domain	978714	978836	0	+	.	Name=Kazal-type serine protease inhibitor domain;color=#00FF80;gene_id=ENSG00000188157;gene_name=AGRN;protein_domain_id=PF07648
1	pfam	protein_domain	978977	979111	0	+	.	Name=Kazal-type serine protease inhibitor domain;color=#FF80FF;gene_id=ENSG00000188157;gene_name=AGRN;protein_domain_id=PF00050
1	pfam	protein_domain	979007	979111	0	+	.	Name=Kazal-type serine protease inhibitor domain;color=#00FF80;gene_id=ENSG00000188157;gene_name=AGRN;protein_domain_id=PF07648
1	pfam	protein_domain	979271	979396	0	+	.	Name=Kazal-type serine protease inhibitor domain;color=#FF80FF;gene_id=ENSG00000188157;gene_name=AGRN;protein_domain_id=PF00050
1	pfam	protein_domain	979289	979396	0	+	.	Name=Kazal-type serine protease inhibitor domain;color=#00FF80;gene_id=ENSG00000188157;gene_name=AGRN;protein_domain_id=PF07648
1	pfam	protein_domain	979611	979637	0	+	.	Name=Kazal-type serine protease inhibitor domain;color=#FF80FF;gene_id=ENSG00000188157;gene_name=AGRN;protein_domain_id=PF00050
1	pfam	protein_domain	979614	979637	0	+	.	Name=Kazal-type serine protease inhibitor domain;color=#00FF80;gene_id=ENSG00000188157;gene_name=AGRN;protein_domain_id=PF07648
1	pfam	protein_domain	979714	979815	0	+	.	Name=Kazal-type serine protease inhibitor domain;color=#FF80FF;gene_id=ENSG00000188157;gene_name=AGRN;protein_domain_id=PF00050
1	pfam	protein_domain	979714	979815	0	+	.	Name=Kazal-type serine protease inhibitor domain;color=#00FF80;gene_id=ENSG00000188157;gene_name=AGRN;protein_domain_id=PF07648
1	pfam	protein_domain	980744	980884	0	+	.	Name=Laminin EGF domain;color=#FFFFFF;gene_id=ENSG00000188157;gene_name=AGRN;protein_domain_id=PF00053
1	pfam	protein_domain	981115	981231	0	+	.	Name=Laminin EGF domain;color=#FFFFFF;gene_id=ENSG00000188157;gene_name=AGRN;protein_domain_id=PF00053
1	pfam	protein_domain	981436	981468	0	+	.	Name=Kazal-type serine protease inhibitor domain;color=#FF80FF;gene_id=ENSG00000188157;gene_name=AGRN;protein_domain_id=PF00050
1	pfam	protein_domain	981445	981468	0	+	.	Name=Kazal-type serine protease inhibitor domain;color=#00FF80;gene_id=ENSG00000188157;gene_name=AGRN;protein_domain_id=PF07648
1	pfam	protein_domain	981540	981641	0	+	.	Name=Kazal-type serine protease inhibitor domain;color=#FF80FF;gene_id=ENSG00000188157;gene_name=AGRN;protein_domain_id=PF00050
1	pfam	protein_domain	981540	981641	0	+	.	Name=Kazal-type serine protease inhibitor domain;color=#00FF80;gene_id=ENSG00000188157;gene_name=AGRN;protein_domain_id=PF07648
1	pfam	protein_domain	982709	982834	0	+	.	Name=SEA domain;color=#808080;gene_id=ENSG00000188157;gene_name=AGRN;protein_domain_id=PF01390
1	pfam	protein_domain	982953	983067	0	+	.	Name=SEA domain;color=#808080;gene_id=ENSG00000188157;gene_name=AGRN;protein_domain_id=PF01390
1	pfam	protein_domain	983156	983235	0	+	.	Name=SEA domain;color=#808080;gene_id=ENSG00000188157;gene_name=AGRN;protein_domain_id=PF01390
1	pfam	protein_domain	983637	983729	0	+	.	Name=EGF-like domain;color=#00FFFF;gene_id=ENSG00000188157;gene_name=AGRN;protein_domain_id=PF00008
1	pfam	protein_domain	984339	984439	0	+	.	Name=Laminin G domain;color=#000000;gene_id=ENSG00000188157;gene_name=AGRN;protein_domain_id=PF00054
1	pfam	protein_domain	984339	984439	0	+	.	Name=Laminin G domain;color=#FF80FF;gene_id=ENSG00000188157;gene_name=AGRN;protein_domain_id=PF02210
1	pfam	protein_domain	984616	984831	0	+	.	Name=Laminin G domain;color=#000000;gene_id=ENSG00000188157;gene_name=AGRN;protein_domain_id=PF00054
1	pfam	protein_domain	984616	984831	0	+	.	Name=Laminin G domain;color=#FF80FF;gene_id=ENSG00000188157;gene_name=AGRN;protein_domain_id=PF02210
1	pfam	protein_domain	984946	985015	0	+	.	Name=Laminin G domain;color=#FF80FF;gene_id=ENSG00000188157;gene_name=AGRN;protein_domain_id=PF02210
1	pfam	protein_domain	984946	985021	0	+	.	Name=Laminin G domain;color=#000000;gene_id=ENSG00000188157;gene_name=AGRN;protein_domain_id=PF00054
1	pfam	protein_domain	985088	985175	0	+	.	Name=EGF-like domain;color=#00FFFF;gene_id=ENSG00000188157;gene_name=AGRN;protein_domain_id=PF00008
1	pfam	protein_domain	985283	985287	0	+	.	Name=EGF-like domain;color=#00FFFF;gene_id=ENSG00000188157;gene_name=AGRN;protein_domain_id=PF00008
1	pfam	protein_domain	985832	985971	0	+	.	Name=Laminin G domain;color=#000000;gene_id=ENSG00000188157;gene_name=AGRN;protein_domain_id=PF00054
1	pfam	protein_domain	985832	985971	0	+	.	Name=Laminin G domain;color=#FF80FF;gene_id=ENSG00000188157;gene_name=AGRN;protein_domain_id=PF02210
1	pfam	protein_domain	986106	986217	0	+	.	Name=Laminin G domain;color=#000000;gene_id=ENSG00000188157;gene_name=AGRN;protein_domain_id=PF00054
1	pfam	protein_domain	986106	986217	0	+	.	Name=Laminin G domain;color=#FF80FF;gene_id=ENSG00000188157;gene_name=AGRN;protein_domain_id=PF02210
1	pfam	protein_domain	986412	986423	0	+	.	Name=Laminin G domain;color=#000000;gene_id=ENSG00000188157;gene_name=AGRN;protein_domain_id=PF00054
1	pfam	protein_domain	986412	986423	0	+	.	Name=Laminin G domain;color=#FF80FF;gene_id=ENSG00000188157;gene_name=AGRN;protein_domain_id=PF02210
1	pfam	protein_domain	986633	986749	0	+	.	Name=Laminin G domain;color=#000000;gene_id=ENSG00000188157;gene_name=AGRN;protein_domain_id=PF00054
1	pfam	protein_domain	986633	986749	0	+	.	Name=Laminin G domain;color=#FF80FF;gene_id=ENSG00000188157;gene_name=AGRN;protein_domain_id=PF02210
1	pfam	protein_domain	986833	986849	0	+	.	Name=Laminin G domain;color=#FF80FF;gene_id=ENSG00000188157;gene_name=AGRN;protein_domain_id=PF02210
1	pfam	protein_domain	986833	986858	0	+	.	Name=Laminin G domain;color=#000000;gene_id=ENSG00000188157;gene_name=AGRN;protein_domain_id=PF00054
1	pfam	protein_domain	986929	987017	0	+	.	Name=EGF-like domain;color=#00FFFF;gene_id=ENSG00000188157;gene_name=AGRN;protein_domain_id=PF00008
1	pfam	protein_domain	989170	989357	0	+	.	Name=Laminin G domain;color=#FF80FF;gene_id=ENSG00000188157;gene_name=AGRN;protein_domain_id=PF02210
1	pfam	protein_domain	989173	989357	0	+	.	Name=Laminin G domain;color=#000000;gene_id=ENSG00000188157;gene_name=AGRN;protein_domain_id=PF00054
1	pfam	protein_domain	989828	989931	0	+	.	Name=Laminin G domain;color=#000000;gene_id=ENSG00000188157;gene_name=AGRN;protein_domain_id=PF00054
1	pfam	protein_domain	989828	989931	0	+	.	Name=Laminin G domain;color=#FF80FF;gene_id=ENSG00000188157;gene_name=AGRN;protein_domain_id=PF02210
1	pfam	protein_domain	990204	990292	0	+	.	Name=Laminin G domain;color=#FF80FF;gene_id=ENSG00000188157;gene_name=AGRN;protein_domain_id=PF02210
1	pfam	protein_domain	990204	990307	0	+	.	Name=Laminin G domain;color=#000000;gene_id=ENSG00000188157;gene_name=AGRN;protein_domain_id=PF00054
1	pfam	protein_domain	1007644	1007796	0	-	.	Name=Zinc finger%2C C3HC4 type (RING finger);color=#80FF80;gene_id=ENSG00000237330;gene_name=RNF223;protein_domain_id=PF00097
1	pfam	protein_domain	1117754	1117826	0	+	.	Name=Tubulin-tyrosine ligase family;color=#000080;gene_id=ENSG00000162571;gene_name=TTLL10;protein_domain_id=PF03133
1	pfam	protein_domain	1118256	1118427	0	+	.	Name=Tubulin-tyrosine ligase family;color=#000080;gene_id=ENSG00000162571;gene_name=TTLL10;protein_domain_id=PF03133
1	pfam	protein_domain	1119300	1119471	0	+	.	Name=Tubulin-tyrosine ligase family;color=#000080;gene_id=ENSG00000162571;gene_name=TTLL10;protein_domain_id=PF03133
1	pfam	protein_domain	1120349	1120489	0	+	.	Name=Tubulin-tyrosine ligase family;color=#000080;gene_id=ENSG00000162571;gene_name=TTLL10;protein_domain_id=PF03133
1	pfam	protein_domain	1131980	1132096	0	+	.	Name=Tubulin-tyrosine ligase family;color=#000080;gene_id=ENSG00000162571;gene_name=TTLL10;protein_domain_id=PF03133
1	pfam	protein_domain	1132473	1132566	0	+	.	Name=Tubulin-tyrosine ligase family;color=#000080;gene_id=ENSG00000162571;gene_name=TTLL10;protein_domain_id=PF03133
1	pfam	protein_domain	1132818	1132828	0	+	.	Name=Tubulin-tyrosine ligase family;color=#000080;gene_id=ENSG00000162571;gene_name=TTLL10;protein_domain_id=PF03133
1	pfam	protein_domain	1148421	1148473	0	-	.	Name=TNFR/NGFR cysteine-rich region;color=#FF00FF;gene_id=ENSG00000186827;gene_name=TNFRSF4;protein_domain_id=PF00020
1	pfam	protein_domain	1149043	1149112	0	-	.	Name=TNFR/NGFR cysteine-rich region;color=#FF00FF;gene_id=ENSG00000186827;gene_name=TNFRSF4;protein_domain_id=PF00020
1	pfam	protein_domain	1149119	1149165	0	-	.	Name=TNFR/NGFR cysteine-rich region;color=#FF00FF;gene_id=ENSG00000186827;gene_name=TNFRSF4;protein_domain_id=PF00020
1	pfam	protein_domain	1149363	1149417	0	-	.	Name=TNFR/NGFR cysteine-rich region;color=#FF00FF;gene_id=ENSG00000186827;gene_name=TNFRSF4;protein_domain_id=PF00020
1	pfam	protein_domain	1167869	1168435	0	+	.	Name=Galactosyltransferase;color=#00FF80;gene_id=ENSG00000176022;gene_name=B3GALT6;protein_domain_id=PF01762
1	pfam	protein_domain	1191494	1191505	0	-	.	Name=Ubiquitin-conjugating enzyme;color=#80FFFF;gene_id=ENSG00000160087;gene_name=UBE2J2;protein_domain_id=PF00179
1	pfam	protein_domain	1192372	1192510	0	-	.	Name=Ubiquitin-conjugating enzyme;color=#80FFFF;gene_id=ENSG00000160087;gene_name=UBE2J2;protein_domain_id=PF00179
1	pfam	protein_domain	1192588	1192690	0	-	.	Name=Ubiquitin-conjugating enzyme;color=#80FFFF;gene_id=ENSG00000160087;gene_name=UBE2J2;protein_domain_id=PF00179
1	pfam	protein_domain	1198726	1198766	0	-	.	Name=Ubiquitin-conjugating enzyme;color=#80FFFF;gene_id=ENSG00000160087;gene_name=UBE2J2;protein_domain_id=PF00179
1	pfam	protein_domain	1200163	1200210	0	-	.	Name=Ubiquitin-conjugating enzyme;color=#80FFFF;gene_id=ENSG00000160087;gene_name=UBE2J2;protein_domain_id=PF00179
1	pfam	protein_domain	1203242	1203327	0	-	.	Name=Ubiquitin-conjugating enzyme;color=#80FFFF;gene_id=ENSG00000160087;gene_name=UBE2J2;protein_domain_id=PF00179
1	pfam	protein_domain	1221426	1221658	0	+	.	Name=Amiloride-sensitive sodium channel;color=#FF8000;gene_id=ENSG00000162572;gene_name=SCNN1D;protein_domain_id=PF00858
1	pfam	protein_domain	1222148	1222355	0	+	.	Name=Amiloride-sensitive sodium channel;color=#FF8000;gene_id=ENSG00000162572;gene_name=SCNN1D;protein_domain_id=PF00858
1	pfam	protein_domain	1222489	1222679	0	+	.	Name=Amiloride-sensitive sodium channel;color=#FF8000;gene_id=ENSG00000162572;gene_name=SCNN1D;protein_domain_id=PF00858
1	pfam	protein_domain	1222888	1222976	0	+	.	Name=Amiloride-sensitive sodium channel;color=#FF8000;gene_id=ENSG00000162572;gene_name=SCNN1D;protein_domain_id=PF00858
1	pfam	protein_domain	1223053	1223216	0	+	.	Name=Amiloride-sensitive sodium channel;color=#FF8000;gene_id=ENSG00000162572;gene_name=SCNN1D;protein_domain_id=PF00858
1	pfam	protein_domain	1223319	1223417	0	+	.	Name=Amiloride-sensitive sodium channel;color=#FF8000;gene_id=ENSG00000162572;gene_name=SCNN1D;protein_domain_id=PF00858
1	pfam	protein_domain	1225651	1225768	0	+	.	Name=Amiloride-sensitive sodium channel;color=#FF8000;gene_id=ENSG00000162572;gene_name=SCNN1D;protein_domain_id=PF00858
1	pfam	protein_domain	1225857	1225935	0	+	.	Name=Amiloride-sensitive sodium channel;color=#FF8000;gene_id=ENSG00000162572;gene_name=SCNN1D;protein_domain_id=PF00858
1	pfam	protein_domain	1226017	1226074	0	+	.	Name=Amiloride-sensitive sodium channel;color=#FF8000;gene_id=ENSG00000162572;gene_name=SCNN1D;protein_domain_id=PF00858
1	pfam	protein_domain	1226275	1226333	0	+	.	Name=Amiloride-sensitive sodium channel;color=#FF8000;gene_id=ENSG00000162572;gene_name=SCNN1D;protein_domain_id=PF00858
1	pfam	protein_domain	1226445	1226520	0	+	.	Name=Amiloride-sensitive sodium channel;color=#FF8000;gene_id=ENSG00000162572;gene_name=SCNN1D;protein_domain_id=PF00858
1	pfam	protein_domain	1226634	1226723	0	+	.	Name=Amiloride-sensitive sodium channel;color=#FF8000;gene_id=ENSG00000162572;gene_name=SCNN1D;protein_domain_id=PF00858
1	pfam	protein_domain	1229520	1229579	0	-	.	Name=Ankyrin repeat;color=#FF80FF;gene_id=ENSG00000131584;gene_name=ACAP3;protein_domain_id=PF00023
1	pfam	protein_domain	1229782	1229814	0	-	.	Name=Ankyrin repeat;color=#FF80FF;gene_id=ENSG00000131584;gene_name=ACAP3;protein_domain_id=PF00023
1	pfam	protein_domain	1231261	1231318	0	-	.	Name=Putative GTPase activating protein for Arf;color=#00FFFF;gene_id=ENSG00000131584;gene_name=ACAP3;protein_domain_id=PF01412
1	pfam	protein_domain	1231395	1231489	0	-	.	Name=Putative GTPase activating protein for Arf;color=#00FFFF;gene_id=ENSG00000131584;gene_name=ACAP3;protein_domain_id=PF01412
1	pfam	protein_domain	1231591	1231660	0	-	.	Name=Putative GTPase activating protein for Arf;color=#00FFFF;gene_id=ENSG00000131584;gene_name=ACAP3;protein_domain_id=PF01412
1	pfam	protein_domain	1231805	1231932	0	-	.	Name=Putative GTPase activating protein for Arf;color=#00FFFF;gene_id=ENSG00000131584;gene_name=ACAP3;protein_domain_id=PF01412
1	pfam	protein_domain	1233244	1233313	0	-	.	Name=PH domain;color=#00FF80;gene_id=ENSG00000131584;gene_name=ACAP3;protein_domain_id=PF00169
1	pfam	protein_domain	1233393	1233493	0	-	.	Name=PH domain;color=#00FF80;gene_id=ENSG00000131584;gene_name=ACAP3;protein_domain_id=PF00169
1	pfam	protein_domain	1233750	1233801	0	-	.	Name=PH domain;color=#00FF80;gene_id=ENSG00000131584;gene_name=ACAP3;protein_domain_id=PF00169
1	pfam	protein_domain	1233947	1234005	0	-	.	Name=PH domain;color=#00FF80;gene_id=ENSG00000131584;gene_name=ACAP3;protein_domain_id=PF00169
1	pfam	protein_domain	1244075	1244100	0	+	.	Name=tRNA pseudouridine synthase;color=#808000;gene_id=ENSG00000169972;gene_name=PUSL1;protein_domain_id=PF01416
1	pfam	protein_domain	1244295	1244352	0	+	.	Name=tRNA pseudouridine synthase;color=#808000;gene_id=ENSG00000169972;gene_name=PUSL1;protein_domain_id=PF01416
1	pfam	protein_domain	1244466	1244653	0	+	.	Name=tRNA pseudouridine synthase;color=#808000;gene_id=ENSG00000169972;gene_name=PUSL1;protein_domain_id=PF01416
1	pfam	protein_domain	1244834	1244879	0	+	.	Name=tRNA pseudouridine synthase;color=#808000;gene_id=ENSG00000169972;gene_name=PUSL1;protein_domain_id=PF01416
1	pfam	protein_domain	1245089	1245231	0	+	.	Name=tRNA pseudouridine synthase;color=#808000;gene_id=ENSG00000169972;gene_name=PUSL1;protein_domain_id=PF01416
1	pfam	protein_domain	1246014	1246068	0	+	.	Name=tRNA pseudouridine synthase;color=#808000;gene_id=ENSG00000169972;gene_name=PUSL1;protein_domain_id=PF01416
1	pfam	protein_domain	1246289	1246441	0	+	.	Name=tRNA pseudouridine synthase;color=#808000;gene_id=ENSG00000169972;gene_name=PUSL1;protein_domain_id=PF01416
1	pfam	protein_domain	1248210	1248329	0	-	.	Name=Zn-dependent metallo-hydrolase RNA specificity domain;color=#80FF00;gene_id=ENSG00000127054;gene_name=CPSF3L;protein_domain_id=PF07521
1	pfam	protein_domain	1248415	1248417	0	-	.	Name=Zn-dependent metallo-hydrolase RNA specificity domain;color=#80FF00;gene_id=ENSG00000127054;gene_name=CPSF3L;protein_domain_id=PF07521
1	pfam	protein_domain	1248457	1248504	0	-	.	Name=Beta-Casp domain;color=#00FF80;gene_id=ENSG00000127054;gene_name=CPSF3L;protein_domain_id=PF10996
1	pfam	protein_domain	1248889	1248972	0	-	.	Name=Beta-Casp domain;color=#00FF80;gene_id=ENSG00000127054;gene_name=CPSF3L;protein_domain_id=PF10996
1	pfam	protein_domain	1249112	1249301	0	-	.	Name=Beta-Casp domain;color=#00FF80;gene_id=ENSG00000127054;gene_name=CPSF3L;protein_domain_id=PF10996
1	pfam	protein_domain	1249681	1249715	0	-	.	Name=Beta-Casp domain;color=#00FF80;gene_id=ENSG00000127054;gene_name=CPSF3L;protein_domain_id=PF10996
1	pfam	protein_domain	1250336	1250342	0	-	.	Name=Metallo-beta-lactamase superfamily;color=#FFFF00;gene_id=ENSG00000127054;gene_name=CPSF3L;protein_domain_id=PF00753
1	pfam	protein_domain	1250784	1250818	0	-	.	Name=Metallo-beta-lactamase superfamily;color=#FFFF00;gene_id=ENSG00000127054;gene_name=CPSF3L;protein_domain_id=PF00753
1	pfam	protein_domain	1250900	1250998	0	-	.	Name=Metallo-beta-lactamase superfamily;color=#FFFF00;gene_id=ENSG00000127054;gene_name=CPSF3L;protein_domain_id=PF00753
1	pfam	protein_domain	1254676	1254904	0	-	.	Name=Metallo-beta-lactamase superfamily;color=#FFFF00;gene_id=ENSG00000127054;gene_name=CPSF3L;protein_domain_id=PF00753
1	pfam	protein_domain	1255836	1255909	0	-	.	Name=Metallo-beta-lactamase superfamily;color=#FFFF00;gene_id=ENSG00000127054;gene_name=CPSF3L;protein_domain_id=PF00753
1	pfam	protein_domain	1256376	1256462	0	-	.	Name=Metallo-beta-lactamase superfamily;color=#FFFF00;gene_id=ENSG00000127054;gene_name=CPSF3L;protein_domain_id=PF00753
1	pfam	protein_domain	1267040	1267318	0	+	.	Name=Receptor family ligand binding region;color=#8080FF;gene_id=ENSG00000169962;gene_name=TAS1R3;protein_domain_id=PF01094
1	pfam	protein_domain	1267404	1268186	0	+	.	Name=Receptor family ligand binding region;color=#8080FF;gene_id=ENSG00000169962;gene_name=TAS1R3;protein_domain_id=PF01094
1	pfam	protein_domain	1268301	1268411	0	+	.	Name=Receptor family ligand binding region;color=#8080FF;gene_id=ENSG00000169962;gene_name=TAS1R3;protein_domain_id=PF01094
1	pfam	protein_domain	1268642	1268759	0	+	.	Name=Nine Cysteines Domain of family 3 GPCR;color=#0000FF;gene_id=ENSG00000169962;gene_name=TAS1R3;protein_domain_id=PF07562
1	pfam	protein_domain	1268886	1268926	0	+	.	Name=Nine Cysteines Domain of family 3 GPCR;color=#0000FF;gene_id=ENSG00000169962;gene_name=TAS1R3;protein_domain_id=PF07562
1	pfam	protein_domain	1269026	1269736	0	+	.	Name=7 transmembrane sweet-taste receptor of 3 GCPR;color=#008000;gene_id=ENSG00000169962;gene_name=TAS1R3;protein_domain_id=PF00003
1	pfam	protein_domain	1271555	1271895	0	-	.	Name=Segment polarity protein dishevelled (Dsh) C terminal;color=#008080;gene_id=ENSG00000107404;gene_name=DVL1;protein_domain_id=PF12316
1	pfam	protein_domain	1273357	1273563	0	-	.	Name=Segment polarity protein dishevelled (Dsh) C terminal;color=#008080;gene_id=ENSG00000107404;gene_name=DVL1;protein_domain_id=PF12316
1	pfam	protein_domain	1273649	1273649	0	-	.	Name=Segment polarity protein dishevelled (Dsh) C terminal;color=#008080;gene_id=ENSG00000107404;gene_name=DVL1;protein_domain_id=PF12316
1	pfam	protein_domain	1273665	1273816	0	-	.	Name=Domain found in Dishevelled%2C Egl-10%2C and Pleckstrin (DEP);color=#80FF80;gene_id=ENSG00000107404;gene_name=DVL1;protein_domain_id=PF00610
1	pfam	protein_domain	1273902	1273959	0	-	.	Name=Domain found in Dishevelled%2C Egl-10%2C and Pleckstrin (DEP);color=#80FF80;gene_id=ENSG00000107404;gene_name=DVL1;protein_domain_id=PF00610
1	pfam	protein_domain	1275011	1275029	0	-	.	Name=PDZ domain (Also known as DHR or GLGF);color=#000080;gene_id=ENSG00000107404;gene_name=DVL1;protein_domain_id=PF00595
1	pfam	protein_domain	1275116	1275192	0	-	.	Name=PDZ domain (Also known as DHR or GLGF);color=#000080;gene_id=ENSG00000107404;gene_name=DVL1;protein_domain_id=PF00595
1	pfam	protein_domain	1275418	1275557	0	-	.	Name=PDZ domain (Also known as DHR or GLGF);color=#000080;gene_id=ENSG00000107404;gene_name=DVL1;protein_domain_id=PF00595
1	pfam	protein_domain	1275627	1275642	0	-	.	Name=PDZ domain (Also known as DHR or GLGF);color=#000080;gene_id=ENSG00000107404;gene_name=DVL1;protein_domain_id=PF00595
1	pfam	protein_domain	1275844	1275883	0	-	.	Name=Dishevelled specific domain;color=#000080;gene_id=ENSG00000107404;gene_name=DVL1;protein_domain_id=PF02377
1	pfam	protein_domain	1277047	1277185	0	-	.	Name=Dishevelled specific domain;color=#000080;gene_id=ENSG00000107404;gene_name=DVL1;protein_domain_id=PF02377
1	pfam	protein_domain	1277433	1277469	0	-	.	Name=Dishevelled specific domain;color=#000080;gene_id=ENSG00000107404;gene_name=DVL1;protein_domain_id=PF02377
1	pfam	protein_domain	1277856	1277864	0	-	.	Name=DIX domain;color=#FF8080;gene_id=ENSG00000107404;gene_name=DVL1;protein_domain_id=PF00778
1	pfam	protein_domain	1278069	1278138	0	-	.	Name=DIX domain;color=#FF8080;gene_id=ENSG00000107404;gene_name=DVL1;protein_domain_id=PF00778
1	pfam	protein_domain	1284276	1284445	0	-	.	Name=DIX domain;color=#FF8080;gene_id=ENSG00000107404;gene_name=DVL1;protein_domain_id=PF00778
1	pfam	protein_domain	1290180	1290500	0	-	.	Name=Immunoglobulin V-set domain;color=#FF0000;gene_id=ENSG00000162576;gene_name=MXRA8;protein_domain_id=PF07686
1	pfam	protein_domain	1290667	1290725	0	-	.	Name=Immunoglobulin V-set domain;color=#FF0000;gene_id=ENSG00000162576;gene_name=MXRA8;protein_domain_id=PF07686
1	pfam	protein_domain	1290830	1291094	0	-	.	Name=Immunoglobulin V-set domain;color=#FF0000;gene_id=ENSG00000162576;gene_name=MXRA8;protein_domain_id=PF07686
1	pfam	protein_domain	1309404	1309502	0	-	.	Name=Mitochondrial domain of unknown function (DUF1713);color=#0080FF;gene_id=ENSG00000175756;gene_name=AURKAIP1;protein_domain_id=PF08213
1	pfam	protein_domain	1325839	1325943	0	-	.	Name=Cyclin%2C C-terminal domain;color=#8080FF;gene_id=ENSG00000221978;gene_name=CCNL2;protein_domain_id=PF02984
1	pfam	protein_domain	1326146	1326245	0	-	.	Name=Cyclin%2C C-terminal domain;color=#8080FF;gene_id=ENSG00000221978;gene_name=CCNL2;protein_domain_id=PF02984
1	pfam	protein_domain	1328776	1328783	0	-	.	Name=Cyclin%2C C-terminal domain;color=#8080FF;gene_id=ENSG00000221978;gene_name=CCNL2;protein_domain_id=PF02984
1	pfam	protein_domain	1330795	1330894	0	-	.	Name=Cyclin%2C N-terminal domain;color=#FFFFFF;gene_id=ENSG00000221978;gene_name=CCNL2;protein_domain_id=PF00134
1	pfam	protein_domain	1333613	1333722	0	-	.	Name=Cyclin%2C N-terminal domain;color=#FFFFFF;gene_id=ENSG00000221978;gene_name=CCNL2;protein_domain_id=PF00134
1	pfam	protein_domain	1333977	1334051	0	-	.	Name=Cyclin%2C N-terminal domain;color=#FFFFFF;gene_id=ENSG00000221978;gene_name=CCNL2;protein_domain_id=PF00134
1	pfam	protein_domain	1334399	1334461	0	-	.	Name=Cyclin%2C N-terminal domain;color=#FFFFFF;gene_id=ENSG00000221978;gene_name=CCNL2;protein_domain_id=PF00134
1	pfam	protein_domain	1337565	1337636	0	-	.	Name=Ribosomal protein L20;color=#FF8000;gene_id=ENSG00000242485;gene_name=MRPL20;protein_domain_id=PF00453
1	pfam	protein_domain	1337979	1337981	0	-	.	Name=Ribosomal protein L20;color=#FF8000;gene_id=ENSG00000242485;gene_name=MRPL20;protein_domain_id=PF00453
1	pfam	protein_domain	1341183	1341266	0	-	.	Name=Ribosomal protein L20;color=#FF8000;gene_id=ENSG00000242485;gene_name=MRPL20;protein_domain_id=PF00453
1	pfam	protein_domain	1342289	1342399	0	-	.	Name=Ribosomal protein L20;color=#FF8000;gene_id=ENSG00000242485;gene_name=MRPL20;protein_domain_id=PF00453
1	pfam	protein_domain	1342511	1342555	0	-	.	Name=Ribosomal protein L20;color=#FF8000;gene_id=ENSG00000242485;gene_name=MRPL20;protein_domain_id=PF00453
1	pfam	protein_domain	1354585	1354671	0	-	.	Name=Ankyrin repeat;color=#FF80FF;gene_id=ENSG00000235098;gene_name=ANKRD65;protein_domain_id=PF00023
1	pfam	protein_domain	1354687	1354776	0	-	.	Name=Ankyrin repeat;color=#FF80FF;gene_id=ENSG00000235098;gene_name=ANKRD65;protein_domain_id=PF00023
1	pfam	protein_domain	1354783	1354878	0	-	.	Name=Ankyrin repeat;color=#FF80FF;gene_id=ENSG00000235098;gene_name=ANKRD65;protein_domain_id=PF00023
1	pfam	protein_domain	1355774	1355863	0	-	.	Name=Ankyrin repeat;color=#FF80FF;gene_id=ENSG00000235098;gene_name=ANKRD65;protein_domain_id=PF00023
1	pfam	protein_domain	1355870	1355962	0	-	.	Name=Ankyrin repeat;color=#FF80FF;gene_id=ENSG00000235098;gene_name=ANKRD65;protein_domain_id=PF00023
1	pfam	protein_domain	1372333	1372824	0	+	.	Name=von Willebrand factor type A domain;color=#8000FF;gene_id=ENSG00000179403;gene_name=VWA1;protein_domain_id=PF00092
1	pfam	protein_domain	1374469	1374678	0	+	.	Name=Fibronectin type III domain;color=#8080FF;gene_id=ENSG00000179403;gene_name=VWA1;protein_domain_id=PF00041
1	pfam	protein_domain	1374832	1375059	0	+	.	Name=Fibronectin type III domain;color=#8080FF;gene_id=ENSG00000179403;gene_name=VWA1;protein_domain_id=PF00041
1	pfam	protein_domain	1387444	1387502	0	+	.	Name=Domain of unknown function (DUF3523);color=#FF8080;gene_id=ENSG00000215915;gene_name=ATAD3C;protein_domain_id=PF12037
1	pfam	protein_domain	1387745	1387814	0	+	.	Name=Domain of unknown function (DUF3523);color=#FF8080;gene_id=ENSG00000215915;gene_name=ATAD3C;protein_domain_id=PF12037
1	pfam	protein_domain	1389725	1389832	0	+	.	Name=Domain of unknown function (DUF3523);color=#FF8080;gene_id=ENSG00000215915;gene_name=ATAD3C;protein_domain_id=PF12037
1	pfam	protein_domain	1391195	1391296	0	+	.	Name=Holliday junction DNA helicase ruvB N-terminus;color=#80FF00;gene_id=ENSG00000215915;gene_name=ATAD3C;protein_domain_id=PF05496
1	pfam	protein_domain	1391249	1391296	0	+	.	Name=ATPase family associated with various cellular activities (AAA);color=#008080;gene_id=ENSG00000215915;gene_name=ATAD3C;protein_domain_id=PF00004
1	pfam	protein_domain	1391605	1391652	0	+	.	Name=Holliday junction DNA helicase ruvB N-terminus;color=#80FF00;gene_id=ENSG00000215915;gene_name=ATAD3C;protein_domain_id=PF05496
1	pfam	protein_domain	1391605	1391729	0	+	.	Name=ATPase family associated with various cellular activities (AAA);color=#008080;gene_id=ENSG00000215915;gene_name=ATAD3C;protein_domain_id=PF00004
1	pfam	protein_domain	1392509	1392560	0	+	.	Name=ATPase family associated with various cellular activities (AAA);color=#008080;gene_id=ENSG00000215915;gene_name=ATAD3C;protein_domain_id=PF00004
1	pfam	protein_domain	1394541	1394611	0	+	.	Name=ATPase family associated with various cellular activities (AAA);color=#008080;gene_id=ENSG00000215915;gene_name=ATAD3C;protein_domain_id=PF00004
1	pfam	protein_domain	1396130	1396214	0	+	.	Name=ATPase family associated with various cellular activities (AAA);color=#008080;gene_id=ENSG00000215915;gene_name=ATAD3C;protein_domain_id=PF00004
1	pfam	protein_domain	1407334	1407469	0	+	.	Name=Domain of unknown function (DUF3523);color=#FF8080;gene_id=ENSG00000160072;gene_name=ATAD3B;protein_domain_id=PF12037
1	pfam	protein_domain	1412654	1412730	0	+	.	Name=Domain of unknown function (DUF3523);color=#FF8080;gene_id=ENSG00000160072;gene_name=ATAD3B;protein_domain_id=PF12037
1	pfam	protein_domain	1414024	1414125	0	+	.	Name=Domain of unknown function (DUF3523);color=#FF8080;gene_id=ENSG00000160072;gene_name=ATAD3B;protein_domain_id=PF12037
1	pfam	protein_domain	1414429	1414488	0	+	.	Name=Domain of unknown function (DUF3523);color=#FF8080;gene_id=ENSG00000160072;gene_name=ATAD3B;protein_domain_id=PF12037
1	pfam	protein_domain	1416247	1416316	0	+	.	Name=Domain of unknown function (DUF3523);color=#FF8080;gene_id=ENSG00000160072;gene_name=ATAD3B;protein_domain_id=PF12037
1	pfam	protein_domain	1417518	1417683	0	+	.	Name=Domain of unknown function (DUF3523);color=#FF8080;gene_id=ENSG00000160072;gene_name=ATAD3B;protein_domain_id=PF12037
1	pfam	protein_domain	1417925	1417994	0	+	.	Name=Domain of unknown function (DUF3523);color=#FF8080;gene_id=ENSG00000160072;gene_name=ATAD3B;protein_domain_id=PF12037
1	pfam	protein_domain	1420396	1420503	0	+	.	Name=Domain of unknown function (DUF3523);color=#FF8080;gene_id=ENSG00000160072;gene_name=ATAD3B;protein_domain_id=PF12037
1	pfam	protein_domain	1421568	1421615	0	+	.	Name=ATPase family associated with various cellular activities (AAA);color=#008080;gene_id=ENSG00000160072;gene_name=ATAD3B;protein_domain_id=PF00004
1	pfam	protein_domain	1421924	1422048	0	+	.	Name=ATPase family associated with various cellular activities (AAA);color=#008080;gene_id=ENSG00000160072;gene_name=ATAD3B;protein_domain_id=PF00004
1	pfam	protein_domain	1423243	1423294	0	+	.	Name=ATPase family associated with various cellular activities (AAA);color=#008080;gene_id=ENSG00000160072;gene_name=ATAD3B;protein_domain_id=PF00004
1	pfam	protein_domain	1424584	1424654	0	+	.	Name=ATPase family associated with various cellular activities (AAA);color=#008080;gene_id=ENSG00000160072;gene_name=ATAD3B;protein_domain_id=PF00004
1	pfam	protein_domain	1425637	1425721	0	+	.	Name=ATPase family associated with various cellular activities (AAA);color=#008080;gene_id=ENSG00000160072;gene_name=ATAD3B;protein_domain_id=PF00004
1	pfam	protein_domain	1447718	1447853	0	+	.	Name=Domain of unknown function (DUF3523);color=#FF8080;gene_id=ENSG00000197785;gene_name=ATAD3A;protein_domain_id=PF12037
1	pfam	protein_domain	1448069	1448070	0	+	.	Name=Domain of unknown function (DUF3523);color=#FF8080;gene_id=ENSG00000197785;gene_name=ATAD3A;protein_domain_id=PF12037
1	pfam	protein_domain	1451392	1451468	0	+	.	Name=Domain of unknown function (DUF3523);color=#FF8080;gene_id=ENSG00000197785;gene_name=ATAD3A;protein_domain_id=PF12037
1	pfam	protein_domain	1452685	1452792	0	+	.	Name=Domain of unknown function (DUF3523);color=#FF8080;gene_id=ENSG00000197785;gene_name=ATAD3A;protein_domain_id=PF12037
1	pfam	protein_domain	1453096	1453155	0	+	.	Name=Domain of unknown function (DUF3523);color=#FF8080;gene_id=ENSG00000197785;gene_name=ATAD3A;protein_domain_id=PF12037
1	pfam	protein_domain	1454301	1454370	0	+	.	Name=Domain of unknown function (DUF3523);color=#FF8080;gene_id=ENSG00000197785;gene_name=ATAD3A;protein_domain_id=PF12037
1	pfam	protein_domain	1455521	1455686	0	+	.	Name=Domain of unknown function (DUF3523);color=#FF8080;gene_id=ENSG00000197785;gene_name=ATAD3A;protein_domain_id=PF12037
1	pfam	protein_domain	1455928	1455997	0	+	.	Name=Domain of unknown function (DUF3523);color=#FF8080;gene_id=ENSG00000197785;gene_name=ATAD3A;protein_domain_id=PF12037
1	pfam	protein_domain	1458124	1458233	0	+	.	Name=Domain of unknown function (DUF3523);color=#FF8080;gene_id=ENSG00000197785;gene_name=ATAD3A;protein_domain_id=PF12037
1	pfam	protein_domain	1459297	1459344	0	+	.	Name=ATPase family associated with various cellular activities (AAA);color=#008080;gene_id=ENSG00000197785;gene_name=ATAD3A;protein_domain_id=PF00004
1	pfam	protein_domain	1459653	1459777	0	+	.	Name=ATPase family associated with various cellular activities (AAA);color=#008080;gene_id=ENSG00000197785;gene_name=ATAD3A;protein_domain_id=PF00004
1	pfam	protein_domain	1460620	1460671	0	+	.	Name=ATPase family associated with various cellular activities (AAA);color=#008080;gene_id=ENSG00000197785;gene_name=ATAD3A;protein_domain_id=PF00004
1	pfam	protein_domain	1461841	1461911	0	+	.	Name=ATPase family associated with various cellular activities (AAA);color=#008080;gene_id=ENSG00000197785;gene_name=ATAD3A;protein_domain_id=PF00004
1	pfam	protein_domain	1462541	1462618	0	+	.	Name=ATPase family associated with various cellular activities (AAA);color=#008080;gene_id=ENSG00000197785;gene_name=ATAD3A;protein_domain_id=PF00004
1	pfam	protein_domain	1463075	1463161	0	+	.	Name=ATPase family associated with various cellular activities (AAA);color=#008080;gene_id=ENSG00000197785;gene_name=ATAD3A;protein_domain_id=PF00004
1	pfam	protein_domain	1477449	1477547	0	-	.	Name=Ssu72-like protein;color=#FFFF00;gene_id=ENSG00000160075;gene_name=SSU72;protein_domain_id=PF04722
1	pfam	protein_domain	1479249	1479367	0	-	.	Name=Ssu72-like protein;color=#FFFF00;gene_id=ENSG00000160075;gene_name=SSU72;protein_domain_id=PF04722
1	pfam	protein_domain	1480243	1480382	0	-	.	Name=Ssu72-like protein;color=#FFFF00;gene_id=ENSG00000160075;gene_name=SSU72;protein_domain_id=PF04722
1	pfam	protein_domain	1500153	1500296	0	-	.	Name=Ssu72-like protein;color=#FFFF00;gene_id=ENSG00000160075;gene_name=SSU72;protein_domain_id=PF04722
1	pfam	protein_domain	1509858	1509925	0	-	.	Name=Ssu72-like protein;color=#FFFF00;gene_id=ENSG00000160075;gene_name=SSU72;protein_domain_id=PF04722
1	pfam	protein_domain	1558866	1559072	0	+	.	Name=Mib_herc2;color=#0080FF;gene_id=ENSG00000197530;gene_name=MIB2;protein_domain_id=PF06701
1	pfam	protein_domain	1559162	1559275	0	+	.	Name=Zinc finger%2C ZZ type;color=#0000FF;gene_id=ENSG00000197530;gene_name=MIB2;protein_domain_id=PF00569
1	pfam	protein_domain	1560233	1560281	0	+	.	Name=Mib_herc2;color=#0080FF;gene_id=ENSG00000197530;gene_name=MIB2;protein_domain_id=PF06701
1	pfam	protein_domain	1560371	1560521	0	+	.	Name=Mib_herc2;color=#0080FF;gene_id=ENSG00000197530;gene_name=MIB2;protein_domain_id=PF06701
1	pfam	protein_domain	1560666	1560688	0	+	.	Name=Mib_herc2;color=#0080FF;gene_id=ENSG00000197530;gene_name=MIB2;protein_domain_id=PF06701
1	pfam	protein_domain	1562694	1562791	0	+	.	Name=Ankyrin repeat;color=#FF80FF;gene_id=ENSG00000197530;gene_name=MIB2;protein_domain_id=PF00023
1	pfam	protein_domain	1562793	1562824	0	+	.	Name=Ankyrin repeat;color=#FF80FF;gene_id=ENSG00000197530;gene_name=MIB2;protein_domain_id=PF00023
1	pfam	protein_domain	1563053	1563115	0	+	.	Name=Ankyrin repeat;color=#FF80FF;gene_id=ENSG00000197530;gene_name=MIB2;protein_domain_id=PF00023
1	pfam	protein_domain	1563126	1563209	0	+	.	Name=Ankyrin repeat;color=#FF80FF;gene_id=ENSG00000197530;gene_name=MIB2;protein_domain_id=PF00023
1	pfam	protein_domain	1563399	1563403	0	+	.	Name=Ankyrin repeat;color=#FF80FF;gene_id=ENSG00000197530;gene_name=MIB2;protein_domain_id=PF00023
1	pfam	protein_domain	1563708	1563779	0	+	.	Name=Ankyrin repeat;color=#FF80FF;gene_id=ENSG00000197530;gene_name=MIB2;protein_domain_id=PF00023
1	pfam	protein_domain	1563869	1563897	0	+	.	Name=Ankyrin repeat;color=#FF80FF;gene_id=ENSG00000197530;gene_name=MIB2;protein_domain_id=PF00023
1	pfam	protein_domain	1563905	1563996	0	+	.	Name=Ankyrin repeat;color=#FF80FF;gene_id=ENSG00000197530;gene_name=MIB2;protein_domain_id=PF00023
1	pfam	protein_domain	1568264	1568292	0	+	.	Name=Matrixin;color=#00FFFF;gene_id=ENSG00000189409;gene_name=MMP23B;protein_domain_id=PF00413
1	pfam	protein_domain	1568360	1568499	0	+	.	Name=Matrixin;color=#00FFFF;gene_id=ENSG00000189409;gene_name=MMP23B;protein_domain_id=PF00413
1	pfam	protein_domain	1568567	1568734	0	+	.	Name=Matrixin;color=#00FFFF;gene_id=ENSG00000189409;gene_name=MMP23B;protein_domain_id=PF00413
1	pfam	protein_domain	1569127	1569294	0	+	.	Name=Matrixin;color=#00FFFF;gene_id=ENSG00000189409;gene_name=MMP23B;protein_domain_id=PF00413
1	pfam	protein_domain	1569368	1569369	0	+	.	Name=Matrixin;color=#00FFFF;gene_id=ENSG00000189409;gene_name=MMP23B;protein_domain_id=PF00413
1	pfam	protein_domain	1569370	1569474	0	+	.	Name=ShK domain-like;color=#800080;gene_id=ENSG00000189409;gene_name=MMP23B;protein_domain_id=PF01549
1	pfam	protein_domain	1571423	1571488	0	-	.	Name=Protein kinase domain;color=#80FF00;gene_id=ENSG00000248333;gene_name=CDK11B;protein_domain_id=PF00069
1	pfam	protein_domain	1571695	1571843	0	-	.	Name=Protein kinase domain;color=#80FF00;gene_id=ENSG00000248333;gene_name=CDK11B;protein_domain_id=PF00069
1	pfam	protein_domain	1572044	1572160	0	-	.	Name=Protein kinase domain;color=#80FF00;gene_id=ENSG00000248333;gene_name=CDK11B;protein_domain_id=PF00069
1	pfam	protein_domain	1572048	1572160	0	-	.	Name=Protein tyrosine kinase;color=#FF0080;gene_id=ENSG00000248333;gene_name=CDK11B;protein_domain_id=PF07714
1	pfam	protein_domain	1572259	1572366	0	-	.	Name=Protein kinase domain;color=#80FF00;gene_id=ENSG00000248333;gene_name=CDK11B;protein_domain_id=PF00069
1	pfam	protein_domain	1572259	1572366	0	-	.	Name=Protein tyrosine kinase;color=#FF0080;gene_id=ENSG00000248333;gene_name=CDK11B;protein_domain_id=PF07714
1	pfam	protein_domain	1572443	1572564	0	-	.	Name=Protein kinase domain;color=#80FF00;gene_id=ENSG00000248333;gene_name=CDK11B;protein_domain_id=PF00069
1	pfam	protein_domain	1572443	1572564	0	-	.	Name=Protein tyrosine kinase;color=#FF0080;gene_id=ENSG00000248333;gene_name=CDK11B;protein_domain_id=PF07714
1	pfam	protein_domain	1572770	1572875	0	-	.	Name=Protein kinase domain;color=#80FF00;gene_id=ENSG00000248333;gene_name=CDK11B;protein_domain_id=PF00069
1	pfam	protein_domain	1572770	1572875	0	-	.	Name=Protein tyrosine kinase;color=#FF0080;gene_id=ENSG00000248333;gene_name=CDK11B;protein_domain_id=PF07714
1	pfam	protein_domain	1573124	1573245	0	-	.	Name=Protein kinase domain;color=#80FF00;gene_id=ENSG00000248333;gene_name=CDK11B;protein_domain_id=PF00069
1	pfam	protein_domain	1573124	1573245	0	-	.	Name=Protein tyrosine kinase;color=#FF0080;gene_id=ENSG00000248333;gene_name=CDK11B;protein_domain_id=PF07714
1	pfam	protein_domain	1573862	1573922	0	-	.	Name=Protein tyrosine kinase;color=#FF0080;gene_id=ENSG00000248333;gene_name=CDK11B;protein_domain_id=PF07714
1	pfam	protein_domain	1573862	1573931	0	-	.	Name=Protein kinase domain;color=#80FF00;gene_id=ENSG00000248333;gene_name=CDK11B;protein_domain_id=PF00069
1	pfam	protein_domain	1597317	1597458	0	-	.	Name=UAA transporter family;color=#FFFF80;gene_id=ENSG00000189339;gene_name=SLC35E2B;protein_domain_id=PF08449
1	pfam	protein_domain	1597335	1597458	0	-	.	Name=Triose-phosphate Transporter family;color=#FF0080;gene_id=ENSG00000189339;gene_name=SLC35E2B;protein_domain_id=PF03151
1	pfam	protein_domain	1597338	1597458	0	-	.	Name=EamA-like transporter family;color=#000080;gene_id=ENSG00000189339;gene_name=SLC35E2B;protein_domain_id=PF00892
1	pfam	protein_domain	1599766	1599911	0	-	.	Name=UAA transporter family;color=#FFFF80;gene_id=ENSG00000189339;gene_name=SLC35E2B;protein_domain_id=PF08449
1	pfam	protein_domain	1599766	1599911	0	-	.	Name=Triose-phosphate Transporter family;color=#FF0080;gene_id=ENSG00000189339;gene_name=SLC35E2B;protein_domain_id=PF03151
1	pfam	protein_domain	1599766	1599911	0	-	.	Name=EamA-like transporter family;color=#000080;gene_id=ENSG00000189339;gene_name=SLC35E2B;protein_domain_id=PF00892
1	pfam	protein_domain	1601103	1601175	0	-	.	Name=UAA transporter family;color=#FFFF80;gene_id=ENSG00000189339;gene_name=SLC35E2B;protein_domain_id=PF08449
1	pfam	protein_domain	1601103	1601175	0	-	.	Name=Triose-phosphate Transporter family;color=#FF0080;gene_id=ENSG00000189339;gene_name=SLC35E2B;protein_domain_id=PF03151
1	pfam	protein_domain	1601103	1601175	0	-	.	Name=EamA-like transporter family;color=#000080;gene_id=ENSG00000189339;gene_name=SLC35E2B;protein_domain_id=PF00892
1	pfam	protein_domain	1601537	1601580	0	-	.	Name=EamA-like transporter family;color=#000080;gene_id=ENSG00000189339;gene_name=SLC35E2B;protein_domain_id=PF00892
1	pfam	protein_domain	1601537	1601590	0	-	.	Name=UAA transporter family;color=#FFFF80;gene_id=ENSG00000189339;gene_name=SLC35E2B;protein_domain_id=PF08449
1	pfam	protein_domain	1601537	1601590	0	-	.	Name=Triose-phosphate Transporter family;color=#FF0080;gene_id=ENSG00000189339;gene_name=SLC35E2B;protein_domain_id=PF03151
1	pfam	protein_domain	1602948	1602985	0	-	.	Name=Triose-phosphate Transporter family;color=#FF0080;gene_id=ENSG00000189339;gene_name=SLC35E2B;protein_domain_id=PF03151
1	pfam	protein_domain	1602948	1603068	0	-	.	Name=UAA transporter family;color=#FFFF80;gene_id=ENSG00000189339;gene_name=SLC35E2B;protein_domain_id=PF08449
1	pfam	protein_domain	1603019	1603068	0	-	.	Name=EamA-like transporter family;color=#000080;gene_id=ENSG00000189339;gene_name=SLC35E2B;protein_domain_id=PF00892
1	pfam	protein_domain	1606902	1607029	0	-	.	Name=UAA transporter family;color=#FFFF80;gene_id=ENSG00000189339;gene_name=SLC35E2B;protein_domain_id=PF08449
1	pfam	protein_domain	1606902	1607029	0	-	.	Name=EamA-like transporter family;color=#000080;gene_id=ENSG00000189339;gene_name=SLC35E2B;protein_domain_id=PF00892
1	pfam	protein_domain	1607503	1607615	0	-	.	Name=EamA-like transporter family;color=#000080;gene_id=ENSG00000189339;gene_name=SLC35E2B;protein_domain_id=PF00892
1	pfam	protein_domain	1607503	1607638	0	-	.	Name=UAA transporter family;color=#FFFF80;gene_id=ENSG00000189339;gene_name=SLC35E2B;protein_domain_id=PF08449
1	pfam	protein_domain	1607817	1607901	0	-	.	Name=UAA transporter family;color=#FFFF80;gene_id=ENSG00000189339;gene_name=SLC35E2B;protein_domain_id=PF08449
1	pfam	protein_domain	1634645	1634708	0	-	.	Name=Protein kinase domain;color=#80FF00;gene_id=ENSG00000008128;gene_name=CDK11A;protein_domain_id=PF00069
1	pfam	protein_domain	1634915	1635063	0	-	.	Name=Protein kinase domain;color=#80FF00;gene_id=ENSG00000008128;gene_name=CDK11A;protein_domain_id=PF00069
1	pfam	protein_domain	1635263	1635379	0	-	.	Name=Protein kinase domain;color=#80FF00;gene_id=ENSG00000008128;gene_name=CDK11A;protein_domain_id=PF00069
1	pfam	protein_domain	1635272	1635379	0	-	.	Name=Protein tyrosine kinase;color=#FF0080;gene_id=ENSG00000008128;gene_name=CDK11A;protein_domain_id=PF07714
1	pfam	protein_domain	1635478	1635585	0	-	.	Name=Protein kinase domain;color=#80FF00;gene_id=ENSG00000008128;gene_name=CDK11A;protein_domain_id=PF00069
1	pfam	protein_domain	1635478	1635585	0	-	.	Name=Protein tyrosine kinase;color=#FF0080;gene_id=ENSG00000008128;gene_name=CDK11A;protein_domain_id=PF07714
1	pfam	protein_domain	1635662	1635783	0	-	.	Name=Protein kinase domain;color=#80FF00;gene_id=ENSG00000008128;gene_name=CDK11A;protein_domain_id=PF00069
1	pfam	protein_domain	1635662	1635783	0	-	.	Name=Protein tyrosine kinase;color=#FF0080;gene_id=ENSG00000008128;gene_name=CDK11A;protein_domain_id=PF07714
1	pfam	protein_domain	1635989	1636094	0	-	.	Name=Protein kinase domain;color=#80FF00;gene_id=ENSG00000008128;gene_name=CDK11A;protein_domain_id=PF00069
1	pfam	protein_domain	1635989	1636094	0	-	.	Name=Protein tyrosine kinase;color=#FF0080;gene_id=ENSG00000008128;gene_name=CDK11A;protein_domain_id=PF07714
1	pfam	protein_domain	1636343	1636464	0	-	.	Name=Protein kinase domain;color=#80FF00;gene_id=ENSG00000008128;gene_name=CDK11A;protein_domain_id=PF00069
1	pfam	protein_domain	1636343	1636464	0	-	.	Name=Protein tyrosine kinase;color=#FF0080;gene_id=ENSG00000008128;gene_name=CDK11A;protein_domain_id=PF07714
1	pfam	protein_domain	1637081	1637141	0	-	.	Name=Protein tyrosine kinase;color=#FF0080;gene_id=ENSG00000008128;gene_name=CDK11A;protein_domain_id=PF07714
1	pfam	protein_domain	1637081	1637150	0	-	.	Name=Protein kinase domain;color=#80FF00;gene_id=ENSG00000008128;gene_name=CDK11A;protein_domain_id=PF00069
1	pfam	protein_domain	1684466	1684499	0	-	.	Name=ATP-NAD kinase;color=#000080;gene_id=ENSG00000008130;gene_name=NADK;protein_domain_id=PF01513
1	pfam	protein_domain	1685006	1685088	0	-	.	Name=ATP-NAD kinase;color=#000080;gene_id=ENSG00000008130;gene_name=NADK;protein_domain_id=PF01513
1	pfam	protein_domain	1685490	1685647	0	-	.	Name=ATP-NAD kinase;color=#000080;gene_id=ENSG00000008130;gene_name=NADK;protein_domain_id=PF01513
1	pfam	protein_domain	1685723	1685822	0	-	.	Name=ATP-NAD kinase;color=#000080;gene_id=ENSG00000008130;gene_name=NADK;protein_domain_id=PF01513
1	pfam	protein_domain	1685983	1686137	0	-	.	Name=ATP-NAD kinase;color=#000080;gene_id=ENSG00000008130;gene_name=NADK;protein_domain_id=PF01513
1	pfam	protein_domain	1686813	1686915	0	-	.	Name=ATP-NAD kinase;color=#000080;gene_id=ENSG00000008130;gene_name=NADK;protein_domain_id=PF01513
1	pfam	protein_domain	1687697	1687782	0	-	.	Name=ATP-NAD kinase;color=#000080;gene_id=ENSG00000008130;gene_name=NADK;protein_domain_id=PF01513
1	pfam	protein_domain	1687942	1688041	0	-	.	Name=ATP-NAD kinase;color=#000080;gene_id=ENSG00000008130;gene_name=NADK;protein_domain_id=PF01513
1	pfam	protein_domain	1718773	1718874	0	-	.	Name=WD domain%2C G-beta repeat;color=#FF8080;gene_id=ENSG00000078369;gene_name=GNB1;protein_domain_id=PF00400
1	pfam	protein_domain	1720514	1720594	0	-	.	Name=WD domain%2C G-beta repeat;color=#FF8080;gene_id=ENSG00000078369;gene_name=GNB1;protein_domain_id=PF00400
1	pfam	protein_domain	1720646	1720708	0	-	.	Name=WD domain%2C G-beta repeat;color=#FF8080;gene_id=ENSG00000078369;gene_name=GNB1;protein_domain_id=PF00400
1	pfam	protein_domain	1721834	1721884	0	-	.	Name=WD domain%2C G-beta repeat;color=#FF8080;gene_id=ENSG00000078369;gene_name=GNB1;protein_domain_id=PF00400
1	pfam	protein_domain	1721897	1722013	0	-	.	Name=WD domain%2C G-beta repeat;color=#FF8080;gene_id=ENSG00000078369;gene_name=GNB1;protein_domain_id=PF00400
1	pfam	protein_domain	1722023	1722035	0	-	.	Name=WD domain%2C G-beta repeat;color=#FF8080;gene_id=ENSG00000078369;gene_name=GNB1;protein_domain_id=PF00400
1	pfam	protein_domain	1724684	1724750	0	-	.	Name=WD domain%2C G-beta repeat;color=#FF8080;gene_id=ENSG00000078369;gene_name=GNB1;protein_domain_id=PF00400
1	pfam	protein_domain	1735858	1735879	0	-	.	Name=WD domain%2C G-beta repeat;color=#FF8080;gene_id=ENSG00000078369;gene_name=GNB1;protein_domain_id=PF00400
1	pfam	protein_domain	1735913	1735999	0	-	.	Name=WD domain%2C G-beta repeat;color=#FF8080;gene_id=ENSG00000078369;gene_name=GNB1;protein_domain_id=PF00400
1	pfam	protein_domain	1737932	1737977	0	-	.	Name=WD domain%2C G-beta repeat;color=#FF8080;gene_id=ENSG00000078369;gene_name=GNB1;protein_domain_id=PF00400
1	pfam	protein_domain	1747195	1747253	0	-	.	Name=WD domain%2C G-beta repeat;color=#FF8080;gene_id=ENSG00000078369;gene_name=GNB1;protein_domain_id=PF00400
1	pfam	protein_domain	1848453	1848513	0	+	.	Name=EF hand;color=#800000;gene_id=ENSG00000169885;gene_name=CALML6;protein_domain_id=PF00036
1	pfam	protein_domain	1848586	1848605	0	+	.	Name=EF hand;color=#800000;gene_id=ENSG00000169885;gene_name=CALML6;protein_domain_id=PF00036
1	pfam	protein_domain	1956445	1956493	0	+	.	Name=Neurotransmitter-gated ion-channel ligand binding domain;color=#80FF00;gene_id=ENSG00000187730;gene_name=GABRD;protein_domain_id=PF02931
1	pfam	protein_domain	1956773	1956840	0	+	.	Name=Neurotransmitter-gated ion-channel ligand binding domain;color=#80FF00;gene_id=ENSG00000187730;gene_name=GABRD;protein_domain_id=PF02931
1	pfam	protein_domain	1956957	1957177	0	+	.	Name=Neurotransmitter-gated ion-channel ligand binding domain;color=#80FF00;gene_id=ENSG00000187730;gene_name=GABRD;protein_domain_id=PF02931
1	pfam	protein_domain	1959016	1959098	0	+	.	Name=Neurotransmitter-gated ion-channel ligand binding domain;color=#80FF00;gene_id=ENSG00000187730;gene_name=GABRD;protein_domain_id=PF02931
1	pfam	protein_domain	1959594	1959731	0	+	.	Name=Neurotransmitter-gated ion-channel ligand binding domain;color=#80FF00;gene_id=ENSG00000187730;gene_name=GABRD;protein_domain_id=PF02931
1	pfam	protein_domain	1960550	1960596	0	+	.	Name=Neurotransmitter-gated ion-channel ligand binding domain;color=#80FF00;gene_id=ENSG00000187730;gene_name=GABRD;protein_domain_id=PF02931
1	pfam	protein_domain	1960621	1960705	0	+	.	Name=Neurotransmitter-gated ion-channel transmembrane region;color=#80FF80;gene_id=ENSG00000187730;gene_name=GABRD;protein_domain_id=PF02932
1	pfam	protein_domain	1960990	1961201	0	+	.	Name=Neurotransmitter-gated ion-channel transmembrane region;color=#80FF80;gene_id=ENSG00000187730;gene_name=GABRD;protein_domain_id=PF02932
1	pfam	protein_domain	1961422	1961547	0	+	.	Name=Neurotransmitter-gated ion-channel transmembrane region;color=#80FF80;gene_id=ENSG00000187730;gene_name=GABRD;protein_domain_id=PF02932
1	pfam	protein_domain	1982115	1982140	0	+	.	Name=PB1 domain;color=#FFFF00;gene_id=ENSG00000067606;gene_name=PRKCZ;protein_domain_id=PF00564
1	pfam	protein_domain	1986880	1987001	0	+	.	Name=PB1 domain;color=#FFFF00;gene_id=ENSG00000067606;gene_name=PRKCZ;protein_domain_id=PF00564
1	pfam	protein_domain	1987923	1988012	0	+	.	Name=PB1 domain;color=#FFFF00;gene_id=ENSG00000067606;gene_name=PRKCZ;protein_domain_id=PF00564
1	pfam	protein_domain	1990980	1990987	0	+	.	Name=PB1 domain;color=#FFFF00;gene_id=ENSG00000067606;gene_name=PRKCZ;protein_domain_id=PF00564
1	pfam	protein_domain	2066757	2066786	0	+	.	Name=Phorbol esters/diacylglycerol binding domain (C1 domain);color=#FF8080;gene_id=ENSG00000067606;gene_name=PRKCZ;protein_domain_id=PF00130
1	pfam	protein_domain	2075649	2075774	0	+	.	Name=Phorbol esters/diacylglycerol binding domain (C1 domain);color=#FF8080;gene_id=ENSG00000067606;gene_name=PRKCZ;protein_domain_id=PF00130
1	pfam	protein_domain	2082298	2082417	0	+	.	Name=Protein kinase domain;color=#80FF00;gene_id=ENSG00000067606;gene_name=PRKCZ;protein_domain_id=PF00069
1	pfam	protein_domain	2082301	2082417	0	+	.	Name=Protein tyrosine kinase;color=#FF0080;gene_id=ENSG00000067606;gene_name=PRKCZ;protein_domain_id=PF07714
1	pfam	protein_domain	2087434	2087531	0	+	.	Name=Protein kinase domain;color=#80FF00;gene_id=ENSG00000067606;gene_name=PRKCZ;protein_domain_id=PF00069
1	pfam	protein_domain	2087434	2087531	0	+	.	Name=Protein tyrosine kinase;color=#FF0080;gene_id=ENSG00000067606;gene_name=PRKCZ;protein_domain_id=PF07714
1	pfam	protein_domain	2100957	2101043	0	+	.	Name=Protein kinase domain;color=#80FF00;gene_id=ENSG00000067606;gene_name=PRKCZ;protein_domain_id=PF00069
1	pfam	protein_domain	2100957	2101043	0	+	.	Name=Protein tyrosine kinase;color=#FF0080;gene_id=ENSG00000067606;gene_name=PRKCZ;protein_domain_id=PF07714
1	pfam	protein_domain	2103494	2103629	0	+	.	Name=Protein kinase domain;color=#80FF00;gene_id=ENSG00000067606;gene_name=PRKCZ;protein_domain_id=PF00069
1	pfam	protein_domain	2103494	2103629	0	+	.	Name=Protein tyrosine kinase;color=#FF0080;gene_id=ENSG00000067606;gene_name=PRKCZ;protein_domain_id=PF07714
1	pfam	protein_domain	2103740	2103827	0	+	.	Name=Protein kinase domain;color=#80FF00;gene_id=ENSG00000067606;gene_name=PRKCZ;protein_domain_id=PF00069
1	pfam	protein_domain	2103740	2103827	0	+	.	Name=Protein tyrosine kinase;color=#FF0080;gene_id=ENSG00000067606;gene_name=PRKCZ;protein_domain_id=PF07714
1	pfam	protein_domain	2105336	2105455	0	+	.	Name=Protein kinase domain;color=#80FF00;gene_id=ENSG00000067606;gene_name=PRKCZ;protein_domain_id=PF00069
1	pfam	protein_domain	2105336	2105455	0	+	.	Name=Protein tyrosine kinase;color=#FF0080;gene_id=ENSG00000067606;gene_name=PRKCZ;protein_domain_id=PF07714
1	pfam	protein_domain	2106193	2106272	0	+	.	Name=Protein kinase domain;color=#80FF00;gene_id=ENSG00000067606;gene_name=PRKCZ;protein_domain_id=PF00069
1	pfam	protein_domain	2106193	2106272	0	+	.	Name=Protein tyrosine kinase;color=#FF0080;gene_id=ENSG00000067606;gene_name=PRKCZ;protein_domain_id=PF07714
1	pfam	protein_domain	2106663	2106680	0	+	.	Name=Protein tyrosine kinase;color=#FF0080;gene_id=ENSG00000067606;gene_name=PRKCZ;protein_domain_id=PF07714
1	pfam	protein_domain	2106663	2106686	0	+	.	Name=Protein kinase domain;color=#80FF00;gene_id=ENSG00000067606;gene_name=PRKCZ;protein_domain_id=PF00069
1	pfam	protein_domain	2116058	2116137	0	+	.	Name=Protein kinase C terminal domain;color=#000080;gene_id=ENSG00000067606;gene_name=PRKCZ;protein_domain_id=PF00433
1	pfam	protein_domain	2116361	2116418	0	+	.	Name=Protein kinase C terminal domain;color=#000080;gene_id=ENSG00000067606;gene_name=PRKCZ;protein_domain_id=PF00433
1	pfam	protein_domain	2160446	2160775	0	+	.	Name=SKI/SNO/DAC family;color=#00FF80;gene_id=ENSG00000157933;gene_name=SKI;protein_domain_id=PF02437
1	pfam	protein_domain	2160854	2161141	0	+	.	Name=c-SKI Smad4 binding domain;color=#00FF80;gene_id=ENSG00000157933;gene_name=SKI;protein_domain_id=PF08782
1	pfam	protein_domain	2305955	2305996	0	-	.	Name=MORN repeat;color=#800000;gene_id=ENSG00000116151;gene_name=MORN1;protein_domain_id=PF02493
1	pfam	protein_domain	2316417	2316491	0	-	.	Name=MORN repeat;color=#800000;gene_id=ENSG00000116151;gene_name=MORN1;protein_domain_id=PF02493
1	pfam	protein_domain	2316495	2316504	0	-	.	Name=MORN repeat;color=#800000;gene_id=ENSG00000116151;gene_name=MORN1;protein_domain_id=PF02493
1	pfam	protein_domain	2317246	2317301	0	-	.	Name=MORN repeat;color=#800000;gene_id=ENSG00000116151;gene_name=MORN1;protein_domain_id=PF02493
1	pfam	protein_domain	2317305	2317336	0	-	.	Name=MORN repeat;color=#800000;gene_id=ENSG00000116151;gene_name=MORN1;protein_domain_id=PF02493
1	pfam	protein_domain	2318858	2318891	0	-	.	Name=MORN repeat;color=#800000;gene_id=ENSG00000116151;gene_name=MORN1;protein_domain_id=PF02493
1	pfam	protein_domain	2318895	2318960	0	-	.	Name=MORN repeat;color=#800000;gene_id=ENSG00000116151;gene_name=MORN1;protein_domain_id=PF02493
1	pfam	protein_domain	2319681	2319741	0	-	.	Name=MORN repeat;color=#800000;gene_id=ENSG00000116151;gene_name=MORN1;protein_domain_id=PF02493
1	pfam	protein_domain	2319744	2319776	0	-	.	Name=MORN repeat;color=#800000;gene_id=ENSG00000116151;gene_name=MORN1;protein_domain_id=PF02493
1	pfam	protein_domain	2321364	2321397	0	-	.	Name=MORN repeat;color=#800000;gene_id=ENSG00000116151;gene_name=MORN1;protein_domain_id=PF02493
1	pfam	protein_domain	2321409	2321435	0	-	.	Name=MORN repeat;color=#800000;gene_id=ENSG00000116151;gene_name=MORN1;protein_domain_id=PF02493
1	pfam	protein_domain	2322897	2322903	0	-	.	Name=MORN repeat;color=#800000;gene_id=ENSG00000116151;gene_name=MORN1;protein_domain_id=PF02493
1	pfam	protein_domain	2337256	2337273	0	-	.	Name=Zinc finger%2C C3HC4 type (RING finger);color=#80FF80;gene_id=ENSG00000157911;gene_name=PEX10;protein_domain_id=PF00097
1	pfam	protein_domain	2337923	2338018	0	-	.	Name=Zinc finger%2C C3HC4 type (RING finger);color=#80FF80;gene_id=ENSG00000157911;gene_name=PEX10;protein_domain_id=PF00097
1	pfam	protein_domain	2338209	2338394	0	-	.	Name=Pex2 / Pex12 amino terminal region;color=#0080FF;gene_id=ENSG00000157911;gene_name=PEX10;protein_domain_id=PF04757
1	pfam	protein_domain	2339891	2340297	0	-	.	Name=Pex2 / Pex12 amino terminal region;color=#0080FF;gene_id=ENSG00000157911;gene_name=PEX10;protein_domain_id=PF04757
1	pfam	protein_domain	2341810	2341890	0	-	.	Name=Pex2 / Pex12 amino terminal region;color=#0080FF;gene_id=ENSG00000157911;gene_name=PEX10;protein_domain_id=PF04757
1	pfam	protein_domain	2343830	2343890	0	-	.	Name=Pex2 / Pex12 amino terminal region;color=#0080FF;gene_id=ENSG00000157911;gene_name=PEX10;protein_domain_id=PF04757
1	pfam	protein_domain	2411244	2411249	0	+	.	Name=C2 domain;color=#00FF00;gene_id=ENSG00000149527;gene_name=PLCH2;protein_domain_id=PF00168
1	pfam	protein_domain	2415968	2416057	0	+	.	Name=Phosphoinositide-specific phospholipase C%2C efhand-like;color=#FF0000;gene_id=ENSG00000149527;gene_name=PLCH2;protein_domain_id=PF09279
1	pfam	protein_domain	2418346	2418439	0	+	.	Name=Phosphoinositide-specific phospholipase C%2C efhand-like;color=#FF0000;gene_id=ENSG00000149527;gene_name=PLCH2;protein_domain_id=PF09279
1	pfam	protein_domain	2418612	2418678	0	+	.	Name=Phosphoinositide-specific phospholipase C%2C efhand-like;color=#FF0000;gene_id=ENSG00000149527;gene_name=PLCH2;protein_domain_id=PF09279
1	pfam	protein_domain	2418683	2418815	0	+	.	Name=Phosphatidylinositol-specific phospholipase C%2C X domain;color=#800080;gene_id=ENSG00000149527;gene_name=PLCH2;protein_domain_id=PF00388
1	pfam	protein_domain	2419037	2419157	0	+	.	Name=Phosphatidylinositol-specific phospholipase C%2C X domain;color=#800080;gene_id=ENSG00000149527;gene_name=PLCH2;protein_domain_id=PF00388
1	pfam	protein_domain	2420646	2420817	0	+	.	Name=Phosphatidylinositol-specific phospholipase C%2C X domain;color=#800080;gene_id=ENSG00000149527;gene_name=PLCH2;protein_domain_id=PF00388
1	pfam	protein_domain	2421199	2421209	0	+	.	Name=Phosphatidylinositol-specific phospholipase C%2C X domain;color=#800080;gene_id=ENSG00000149527;gene_name=PLCH2;protein_domain_id=PF00388
1	pfam	protein_domain	2428086	2428143	0	+	.	Name=Phosphatidylinositol-specific phospholipase C%2C Y domain;color=#800000;gene_id=ENSG00000149527;gene_name=PLCH2;protein_domain_id=PF00387
1	pfam	protein_domain	2428267	2428449	0	+	.	Name=Phosphatidylinositol-specific phospholipase C%2C Y domain;color=#800000;gene_id=ENSG00000149527;gene_name=PLCH2;protein_domain_id=PF00387
1	pfam	protein_domain	2428941	2429041	0	+	.	Name=Phosphatidylinositol-specific phospholipase C%2C Y domain;color=#800000;gene_id=ENSG00000149527;gene_name=PLCH2;protein_domain_id=PF00387
1	pfam	protein_domain	2429962	2429974	0	+	.	Name=Phosphatidylinositol-specific phospholipase C%2C Y domain;color=#800000;gene_id=ENSG00000149527;gene_name=PLCH2;protein_domain_id=PF00387
1	pfam	protein_domain	2430015	2430086	0	+	.	Name=C2 domain;color=#00FF00;gene_id=ENSG00000149527;gene_name=PLCH2;protein_domain_id=PF00168
1	pfam	protein_domain	2430183	2430267	0	+	.	Name=C2 domain;color=#00FF00;gene_id=ENSG00000149527;gene_name=PLCH2;protein_domain_id=PF00168
1	pfam	protein_domain	2430523	2430643	0	+	.	Name=C2 domain;color=#00FF00;gene_id=ENSG00000149527;gene_name=PLCH2;protein_domain_id=PF00168
1	pfam	protein_domain	2440337	2440499	0	-	.	Name=Protein of unknown function DUF89;color=#FF00FF;gene_id=ENSG00000157881;gene_name=PANK4;protein_domain_id=PF01937
1	pfam	protein_domain	2441301	2441369	0	-	.	Name=Protein of unknown function DUF89;color=#FF00FF;gene_id=ENSG00000157881;gene_name=PANK4;protein_domain_id=PF01937
1	pfam	protein_domain	2441496	2441596	0	-	.	Name=Protein of unknown function DUF89;color=#FF00FF;gene_id=ENSG00000157881;gene_name=PANK4;protein_domain_id=PF01937
1	pfam	protein_domain	2442117	2442221	0	-	.	Name=Protein of unknown function DUF89;color=#FF00FF;gene_id=ENSG00000157881;gene_name=PANK4;protein_domain_id=PF01937
1	pfam	protein_domain	2442777	2442826	0	-	.	Name=Protein of unknown function DUF89;color=#FF00FF;gene_id=ENSG00000157881;gene_name=PANK4;protein_domain_id=PF01937
1	pfam	protein_domain	2443067	2443122	0	-	.	Name=Protein of unknown function DUF89;color=#FF00FF;gene_id=ENSG00000157881;gene_name=PANK4;protein_domain_id=PF01937
1	pfam	protein_domain	2444327	2444478	0	-	.	Name=Protein of unknown function DUF89;color=#FF00FF;gene_id=ENSG00000157881;gene_name=PANK4;protein_domain_id=PF01937
1	pfam	protein_domain	2445441	2445503	0	-	.	Name=Protein of unknown function DUF89;color=#FF00FF;gene_id=ENSG00000157881;gene_name=PANK4;protein_domain_id=PF01937
1	pfam	protein_domain	2449967	2450036	0	-	.	Name=Fumble ;color=#808000;gene_id=ENSG00000157881;gene_name=PANK4;protein_domain_id=PF03630
1	pfam	protein_domain	2450582	2450763	0	-	.	Name=Fumble ;color=#808000;gene_id=ENSG00000157881;gene_name=PANK4;protein_domain_id=PF03630
1	pfam	protein_domain	2451240	2451393	0	-	.	Name=Fumble ;color=#808000;gene_id=ENSG00000157881;gene_name=PANK4;protein_domain_id=PF03630
1	pfam	protein_domain	2451761	2451853	0	-	.	Name=Fumble ;color=#808000;gene_id=ENSG00000157881;gene_name=PANK4;protein_domain_id=PF03630
1	pfam	protein_domain	2452162	2452345	0	-	.	Name=Fumble ;color=#808000;gene_id=ENSG00000157881;gene_name=PANK4;protein_domain_id=PF03630
1	pfam	protein_domain	2452540	2452754	0	-	.	Name=Fumble ;color=#808000;gene_id=ENSG00000157881;gene_name=PANK4;protein_domain_id=PF03630
1	pfam	protein_domain	2453157	2453239	0	-	.	Name=Fumble ;color=#808000;gene_id=ENSG00000157881;gene_name=PANK4;protein_domain_id=PF03630
1	pfam	protein_domain	2457903	2457921	0	-	.	Name=Fumble ;color=#808000;gene_id=ENSG00000157881;gene_name=PANK4;protein_domain_id=PF03630
1	pfam	protein_domain	2461043	2461153	0	-	.	Name=Hairy Orange;color=#FF8000;gene_id=ENSG00000197921;gene_name=HES5;protein_domain_id=PF07527
1	pfam	protein_domain	2461292	2461450	0	-	.	Name=Helix-loop-helix DNA-binding domain;color=#800080;gene_id=ENSG00000197921;gene_name=HES5;protein_domain_id=PF00010
1	pfam	protein_domain	2461550	2461552	0	-	.	Name=Helix-loop-helix DNA-binding domain;color=#800080;gene_id=ENSG00000197921;gene_name=HES5;protein_domain_id=PF00010
1	pfam	protein_domain	2489835	2489907	0	+	.	Name=TNFR/NGFR cysteine-rich region;color=#FF00FF;gene_id=ENSG00000157873;gene_name=TNFRSF14;protein_domain_id=PF00020
1	pfam	protein_domain	2491262	2491314	0	+	.	Name=TNFR/NGFR cysteine-rich region;color=#FF00FF;gene_id=ENSG00000157873;gene_name=TNFRSF14;protein_domain_id=PF00020
1	pfam	protein_domain	2522435	2522528	0	-	.	Name=Peptidase family M13;color=#000000;gene_id=ENSG00000142606;gene_name=MMEL1;protein_domain_id=PF01431
1	pfam	protein_domain	2522996	2523072	0	-	.	Name=Peptidase family M13;color=#000000;gene_id=ENSG00000142606;gene_name=MMEL1;protein_domain_id=PF01431
1	pfam	protein_domain	2523371	2523466	0	-	.	Name=Peptidase family M13;color=#000000;gene_id=ENSG00000142606;gene_name=MMEL1;protein_domain_id=PF01431
1	pfam	protein_domain	2524094	2524159	0	-	.	Name=Peptidase family M13;color=#000000;gene_id=ENSG00000142606;gene_name=MMEL1;protein_domain_id=PF01431
1	pfam	protein_domain	2524272	2524405	0	-	.	Name=Peptidase family M13;color=#000000;gene_id=ENSG00000142606;gene_name=MMEL1;protein_domain_id=PF01431
1	pfam	protein_domain	2525253	2525372	0	-	.	Name=Peptidase family M13;color=#000000;gene_id=ENSG00000142606;gene_name=MMEL1;protein_domain_id=PF01431
1	pfam	protein_domain	2525824	2525857	0	-	.	Name=Peptidase family M13;color=#000000;gene_id=ENSG00000142606;gene_name=MMEL1;protein_domain_id=PF01431
1	pfam	protein_domain	2526766	2526798	0	-	.	Name=Peptidase family M13;color=#00FF00;gene_id=ENSG00000142606;gene_name=MMEL1;protein_domain_id=PF05649
1	pfam	protein_domain	2527448	2527546	0	-	.	Name=Peptidase family M13;color=#00FF00;gene_id=ENSG00000142606;gene_name=MMEL1;protein_domain_id=PF05649
1	pfam	protein_domain	2528000	2528128	0	-	.	Name=Peptidase family M13;color=#00FF00;gene_id=ENSG00000142606;gene_name=MMEL1;protein_domain_id=PF05649
1	pfam	protein_domain	2529646	2529739	0	-	.	Name=Peptidase family M13;color=#00FF00;gene_id=ENSG00000142606;gene_name=MMEL1;protein_domain_id=PF05649
1	pfam	protein_domain	2530093	2530229	0	-	.	Name=Peptidase family M13;color=#00FF00;gene_id=ENSG00000142606;gene_name=MMEL1;protein_domain_id=PF05649
1	pfam	protein_domain	2535323	2535412	0	-	.	Name=Peptidase family M13;color=#00FF00;gene_id=ENSG00000142606;gene_name=MMEL1;protein_domain_id=PF05649
1	pfam	protein_domain	2535586	2535720	0	-	.	Name=Peptidase family M13;color=#00FF00;gene_id=ENSG00000142606;gene_name=MMEL1;protein_domain_id=PF05649
1	pfam	protein_domain	2536997	2537062	0	-	.	Name=Peptidase family M13;color=#00FF00;gene_id=ENSG00000142606;gene_name=MMEL1;protein_domain_id=PF05649
1	pfam	protein_domain	2537687	2537805	0	-	.	Name=Peptidase family M13;color=#00FF00;gene_id=ENSG00000142606;gene_name=MMEL1;protein_domain_id=PF05649
1	pfam	protein_domain	2538413	2538508	0	-	.	Name=Peptidase family M13;color=#00FF00;gene_id=ENSG00000142606;gene_name=MMEL1;protein_domain_id=PF05649
1	pfam	protein_domain	2540778	2540858	0	-	.	Name=Peptidase family M13;color=#00FF00;gene_id=ENSG00000142606;gene_name=MMEL1;protein_domain_id=PF05649
1	pfam	protein_domain	2541109	2541229	0	-	.	Name=Peptidase family M13;color=#00FF00;gene_id=ENSG00000142606;gene_name=MMEL1;protein_domain_id=PF05649
1	pfam	protein_domain	2938272	2939381	0	+	.	Name=Actin;color=#FF8080;gene_id=ENSG00000169717;gene_name=ACTRT2;protein_domain_id=PF00022
1	pfam	protein_domain	3321343	3321411	0	+	.	Name=Zinc finger%2C C2H2 type;color=#80FF00;gene_id=ENSG00000142611;gene_name=PRDM16;protein_domain_id=PF00096
1	pfam	protein_domain	3321427	3321450	0	+	.	Name=Zinc finger%2C C2H2 type;color=#80FF00;gene_id=ENSG00000142611;gene_name=PRDM16;protein_domain_id=PF00096
1	pfam	protein_domain	3322059	3322106	0	+	.	Name=Zinc finger%2C C2H2 type;color=#80FF00;gene_id=ENSG00000142611;gene_name=PRDM16;protein_domain_id=PF00096
1	pfam	protein_domain	3334536	3334561	0	+	.	Name=BED zinc finger;color=#008000;gene_id=ENSG00000142611;gene_name=PRDM16;protein_domain_id=PF02892
1	pfam	protein_domain	3334551	3334561	0	+	.	Name=Zinc finger%2C C2H2 type;color=#80FF00;gene_id=ENSG00000142611;gene_name=PRDM16;protein_domain_id=PF00096
1	pfam	protein_domain	3335231	3335288	0	+	.	Name=Zinc finger%2C C2H2 type;color=#80FF00;gene_id=ENSG00000142611;gene_name=PRDM16;protein_domain_id=PF00096
1	pfam	protein_domain	3335231	3335288	0	+	.	Name=BED zinc finger;color=#008000;gene_id=ENSG00000142611;gene_name=PRDM16;protein_domain_id=PF02892
1	pfam	protein_domain	3335304	3335308	0	+	.	Name=Zinc finger%2C C2H2 type;color=#80FF00;gene_id=ENSG00000142611;gene_name=PRDM16;protein_domain_id=PF00096
1	pfam	protein_domain	3342145	3342211	0	+	.	Name=Zinc finger%2C C2H2 type;color=#80FF00;gene_id=ENSG00000142611;gene_name=PRDM16;protein_domain_id=PF00096
1	pfam	protein_domain	3386000	3386157	0	+	.	Name=RhoGEF domain;color=#000000;gene_id=ENSG00000130762;gene_name=ARHGEF16;protein_domain_id=PF00621
1	pfam	protein_domain	3389642	3389794	0	+	.	Name=RhoGEF domain;color=#000000;gene_id=ENSG00000130762;gene_name=ARHGEF16;protein_domain_id=PF00621
1	pfam	protein_domain	3389957	3390086	0	+	.	Name=RhoGEF domain;color=#000000;gene_id=ENSG00000130762;gene_name=ARHGEF16;protein_domain_id=PF00621
1	pfam	protein_domain	3391272	3391346	0	+	.	Name=RhoGEF domain;color=#000000;gene_id=ENSG00000130762;gene_name=ARHGEF16;protein_domain_id=PF00621
1	pfam	protein_domain	3392534	3392554	0	+	.	Name=RhoGEF domain;color=#000000;gene_id=ENSG00000130762;gene_name=ARHGEF16;protein_domain_id=PF00621
1	pfam	protein_domain	3394466	3394590	0	+	.	Name=PH domain;color=#00FF80;gene_id=ENSG00000130762;gene_name=ARHGEF16;protein_domain_id=PF00169
1	pfam	protein_domain	3394988	3395176	0	+	.	Name=PH domain;color=#00FF80;gene_id=ENSG00000130762;gene_name=ARHGEF16;protein_domain_id=PF00169
1	pfam	protein_domain	3396081	3396117	0	+	.	Name=PH domain;color=#00FF80;gene_id=ENSG00000130762;gene_name=ARHGEF16;protein_domain_id=PF00169
1	pfam	protein_domain	3396402	3396477	0	+	.	Name=SH3 domain;color=#FF0000;gene_id=ENSG00000130762;gene_name=ARHGEF16;protein_domain_id=PF00018
1	pfam	protein_domain	3397012	3397061	0	+	.	Name=SH3 domain;color=#FF0000;gene_id=ENSG00000130762;gene_name=ARHGEF16;protein_domain_id=PF00018
1	pfam	protein_domain	3409206	3409289	0	-	.	Name=Laminin EGF domain;color=#FFFFFF;gene_id=ENSG00000162591;gene_name=MEGF6;protein_domain_id=PF00053
1	pfam	protein_domain	3410662	3410688	0	-	.	Name=Laminin EGF domain;color=#FFFFFF;gene_id=ENSG00000162591;gene_name=MEGF6;protein_domain_id=PF00053
1	pfam	protein_domain	3410935	3411022	0	-	.	Name=Laminin EGF domain;color=#FFFFFF;gene_id=ENSG00000162591;gene_name=MEGF6;protein_domain_id=PF00053
1	pfam	protein_domain	3411037	3411063	0	-	.	Name=Laminin EGF domain;color=#FFFFFF;gene_id=ENSG00000162591;gene_name=MEGF6;protein_domain_id=PF00053
1	pfam	protein_domain	3411177	3411263	0	-	.	Name=Laminin EGF domain;color=#FFFFFF;gene_id=ENSG00000162591;gene_name=MEGF6;protein_domain_id=PF00053
1	pfam	protein_domain	3413322	3413347	0	-	.	Name=Laminin EGF domain;color=#FFFFFF;gene_id=ENSG00000162591;gene_name=MEGF6;protein_domain_id=PF00053
1	pfam	protein_domain	3413552	3413642	0	-	.	Name=Laminin EGF domain;color=#FFFFFF;gene_id=ENSG00000162591;gene_name=MEGF6;protein_domain_id=PF00053
1	pfam	protein_domain	3413658	3413683	0	-	.	Name=Laminin EGF domain;color=#FFFFFF;gene_id=ENSG00000162591;gene_name=MEGF6;protein_domain_id=PF00053
1	pfam	protein_domain	3413797	3413884	0	-	.	Name=Laminin EGF domain;color=#FFFFFF;gene_id=ENSG00000162591;gene_name=MEGF6;protein_domain_id=PF00053
1	pfam	protein_domain	3416445	3416488	0	-	.	Name=Laminin EGF domain;color=#FFFFFF;gene_id=ENSG00000162591;gene_name=MEGF6;protein_domain_id=PF00053
1	pfam	protein_domain	3417197	3417287	0	-	.	Name=Laminin EGF domain;color=#FFFFFF;gene_id=ENSG00000162591;gene_name=MEGF6;protein_domain_id=PF00053
1	pfam	protein_domain	3417303	3417328	0	-	.	Name=Laminin EGF domain;color=#FFFFFF;gene_id=ENSG00000162591;gene_name=MEGF6;protein_domain_id=PF00053
1	pfam	protein_domain	3417530	3417617	0	-	.	Name=Laminin EGF domain;color=#FFFFFF;gene_id=ENSG00000162591;gene_name=MEGF6;protein_domain_id=PF00053
1	pfam	protein_domain	3422098	3422120	0	-	.	Name=Laminin EGF domain;color=#FFFFFF;gene_id=ENSG00000162591;gene_name=MEGF6;protein_domain_id=PF00053
1	pfam	protein_domain	3422672	3422759	0	-	.	Name=Laminin EGF domain;color=#FFFFFF;gene_id=ENSG00000162591;gene_name=MEGF6;protein_domain_id=PF00053
1	pfam	protein_domain	3422772	3422800	0	-	.	Name=Laminin EGF domain;color=#FFFFFF;gene_id=ENSG00000162591;gene_name=MEGF6;protein_domain_id=PF00053
1	pfam	protein_domain	3424359	3424446	0	-	.	Name=Laminin EGF domain;color=#FFFFFF;gene_id=ENSG00000162591;gene_name=MEGF6;protein_domain_id=PF00053
1	pfam	protein_domain	3426438	3426556	0	-	.	Name=Calcium-binding EGF domain;color=#008080;gene_id=ENSG00000162591;gene_name=MEGF6;protein_domain_id=PF07645
1	pfam	protein_domain	3427347	3427347	0	-	.	Name=Calcium-binding EGF domain;color=#008080;gene_id=ENSG00000162591;gene_name=MEGF6;protein_domain_id=PF07645
1	pfam	protein_domain	3428574	3428692	0	-	.	Name=Calcium-binding EGF domain;color=#008080;gene_id=ENSG00000162591;gene_name=MEGF6;protein_domain_id=PF07645
1	pfam	protein_domain	3431114	3431114	0	-	.	Name=Calcium-binding EGF domain;color=#008080;gene_id=ENSG00000162591;gene_name=MEGF6;protein_domain_id=PF07645
1	pfam	protein_domain	3440692	3440810	0	-	.	Name=Calcium-binding EGF domain;color=#008080;gene_id=ENSG00000162591;gene_name=MEGF6;protein_domain_id=PF07645
1	pfam	protein_domain	3447644	3447644	0	-	.	Name=Calcium-binding EGF domain;color=#008080;gene_id=ENSG00000162591;gene_name=MEGF6;protein_domain_id=PF07645
1	pfam	protein_domain	3463562	3463562	0	-	.	Name=Calcium-binding EGF domain;color=#008080;gene_id=ENSG00000162591;gene_name=MEGF6;protein_domain_id=PF07645
1	pfam	protein_domain	3496389	3496389	0	-	.	Name=Calcium-binding EGF domain;color=#008080;gene_id=ENSG00000162591;gene_name=MEGF6;protein_domain_id=PF07645
1	pfam	protein_domain	3551630	3551638	0	-	.	Name=WD domain%2C G-beta repeat;color=#FF8080;gene_id=ENSG00000116213;gene_name=WRAP73;protein_domain_id=PF00400
1	pfam	protein_domain	3551724	3551789	0	-	.	Name=WD domain%2C G-beta repeat;color=#FF8080;gene_id=ENSG00000116213;gene_name=WRAP73;protein_domain_id=PF00400
1	pfam	protein_domain	3552529	3552594	0	-	.	Name=WD domain%2C G-beta repeat;color=#FF8080;gene_id=ENSG00000116213;gene_name=WRAP73;protein_domain_id=PF00400
1	pfam	protein_domain	3553559	3553573	0	-	.	Name=WD domain%2C G-beta repeat;color=#FF8080;gene_id=ENSG00000116213;gene_name=WRAP73;protein_domain_id=PF00400
1	pfam	protein_domain	3564116	3564124	0	-	.	Name=WD domain%2C G-beta repeat;color=#FF8080;gene_id=ENSG00000116213;gene_name=WRAP73;protein_domain_id=PF00400
1	pfam	protein_domain	3566495	3566524	0	-	.	Name=WD domain%2C G-beta repeat;color=#FF8080;gene_id=ENSG00000116213;gene_name=WRAP73;protein_domain_id=PF00400
1	pfam	protein_domain	3624266	3624355	0	+	.	Name=P53 DNA-binding domain;color=#00FF00;gene_id=ENSG00000078900;gene_name=TP73;protein_domain_id=PF00870
1	pfam	protein_domain	3638585	3638771	0	+	.	Name=P53 DNA-binding domain;color=#00FF00;gene_id=ENSG00000078900;gene_name=TP73;protein_domain_id=PF00870
1	pfam	protein_domain	3639918	3640033	0	+	.	Name=P53 DNA-binding domain;color=#00FF00;gene_id=ENSG00000078900;gene_name=TP73;protein_domain_id=PF00870
1	pfam	protein_domain	3643679	3643788	0	+	.	Name=P53 DNA-binding domain;color=#00FF00;gene_id=ENSG00000078900;gene_name=TP73;protein_domain_id=PF00870
1	pfam	protein_domain	3644192	3644276	0	+	.	Name=P53 DNA-binding domain;color=#00FF00;gene_id=ENSG00000078900;gene_name=TP73;protein_domain_id=PF00870
1	pfam	protein_domain	3644740	3644781	0	+	.	Name=P53 tetramerisation motif;color=#80FF00;gene_id=ENSG00000078900;gene_name=TP73;protein_domain_id=PF07710
1	pfam	protein_domain	3645891	3645968	0	+	.	Name=P53 tetramerisation motif;color=#80FF00;gene_id=ENSG00000078900;gene_name=TP73;protein_domain_id=PF07710
1	pfam	protein_domain	3647601	3647629	0	+	.	Name=SAM domain (Sterile alpha motif);color=#00FF00;gene_id=ENSG00000078900;gene_name=TP73;protein_domain_id=PF07647
1	pfam	protein_domain	3648027	3648120	0	+	.	Name=SAM domain (Sterile alpha motif);color=#00FF00;gene_id=ENSG00000078900;gene_name=TP73;protein_domain_id=PF07647
1	pfam	protein_domain	3649311	3649379	0	+	.	Name=SAM domain (Sterile alpha motif);color=#00FF00;gene_id=ENSG00000078900;gene_name=TP73;protein_domain_id=PF07647
1	pfam	protein_domain	3698103	3698165	0	-	.	Name=B3/4 domain;color=#000000;gene_id=ENSG00000130764;gene_name=LRRC47;protein_domain_id=PF03483
1	pfam	protein_domain	3699225	3699305	0	-	.	Name=B3/4 domain;color=#000000;gene_id=ENSG00000130764;gene_name=LRRC47;protein_domain_id=PF03483
1	pfam	protein_domain	3703824	3703874	0	-	.	Name=Leucine Rich Repeat;color=#FF00FF;gene_id=ENSG00000130764;gene_name=LRRC47;protein_domain_id=PF00560
1	pfam	protein_domain	3712426	3712434	0	-	.	Name=Leucine Rich Repeat;color=#FF00FF;gene_id=ENSG00000130764;gene_name=LRRC47;protein_domain_id=PF00560
1	pfam	protein_domain	3712522	3712581	0	-	.	Name=Leucine Rich Repeat;color=#FF00FF;gene_id=ENSG00000130764;gene_name=LRRC47;protein_domain_id=PF00560
1	pfam	protein_domain	3712591	3712653	0	-	.	Name=Leucine Rich Repeat;color=#FF00FF;gene_id=ENSG00000130764;gene_name=LRRC47;protein_domain_id=PF00560
1	pfam	protein_domain	3712693	3712740	0	-	.	Name=Leucine Rich Repeat;color=#FF00FF;gene_id=ENSG00000130764;gene_name=LRRC47;protein_domain_id=PF00560
1	pfam	protein_domain	3774177	3774281	0	+	.	Name=CIDE-N domain;color=#FF0080;gene_id=ENSG00000169598;gene_name=DFFB;protein_domain_id=PF02017
1	pfam	protein_domain	3775282	3775404	0	+	.	Name=CIDE-N domain;color=#FF0080;gene_id=ENSG00000169598;gene_name=DFFB;protein_domain_id=PF02017
1	pfam	protein_domain	3782432	3782564	0	+	.	Name=DNA fragmentation factor 40 kDa;color=#FF80FF;gene_id=ENSG00000169598;gene_name=DFFB;protein_domain_id=PF09230
1	pfam	protein_domain	3784538	3784617	0	+	.	Name=DNA fragmentation factor 40 kDa;color=#FF80FF;gene_id=ENSG00000169598;gene_name=DFFB;protein_domain_id=PF09230
1	pfam	protein_domain	3786169	3786339	0	+	.	Name=DNA fragmentation factor 40 kDa;color=#FF80FF;gene_id=ENSG00000169598;gene_name=DFFB;protein_domain_id=PF09230
1	pfam	protein_domain	3789036	3789136	0	+	.	Name=DNA fragmentation factor 40 kDa;color=#FF80FF;gene_id=ENSG00000169598;gene_name=DFFB;protein_domain_id=PF09230
1	pfam	protein_domain	3789578	3789578	0	+	.	Name=DNA fragmentation factor 40 kDa;color=#FF80FF;gene_id=ENSG00000169598;gene_name=DFFB;protein_domain_id=PF09230
1	pfam	protein_domain	3800071	3800259	0	+	.	Name=DNA fragmentation factor 40 kDa;color=#FF80FF;gene_id=ENSG00000169598;gene_name=DFFB;protein_domain_id=PF09230
1	pfam	protein_domain	6132849	6132858	0	+	.	Name=Aldo/keto reductase family;color=#0080FF;gene_id=ENSG00000069424;gene_name=KCNAB2;protein_domain_id=PF00248
1	pfam	protein_domain	6133793	6133830	0	+	.	Name=Aldo/keto reductase family;color=#0080FF;gene_id=ENSG00000069424;gene_name=KCNAB2;protein_domain_id=PF00248
1	pfam	protein_domain	6142255	6142334	0	+	.	Name=Aldo/keto reductase family;color=#0080FF;gene_id=ENSG00000069424;gene_name=KCNAB2;protein_domain_id=PF00248
1	pfam	protein_domain	6145264	6145308	0	+	.	Name=Aldo/keto reductase family;color=#0080FF;gene_id=ENSG00000069424;gene_name=KCNAB2;protein_domain_id=PF00248
1	pfam	protein_domain	6145800	6145816	0	+	.	Name=Aldo/keto reductase family;color=#0080FF;gene_id=ENSG00000069424;gene_name=KCNAB2;protein_domain_id=PF00248
1	pfam	protein_domain	6147527	6147571	0	+	.	Name=Aldo/keto reductase family;color=#0080FF;gene_id=ENSG00000069424;gene_name=KCNAB2;protein_domain_id=PF00248
1	pfam	protein_domain	6149068	6149111	0	+	.	Name=Aldo/keto reductase family;color=#0080FF;gene_id=ENSG00000069424;gene_name=KCNAB2;protein_domain_id=PF00248
1	pfam	protein_domain	6150449	6150535	0	+	.	Name=Aldo/keto reductase family;color=#0080FF;gene_id=ENSG00000069424;gene_name=KCNAB2;protein_domain_id=PF00248
1	pfam	protein_domain	6151323	6151367	0	+	.	Name=Aldo/keto reductase family;color=#0080FF;gene_id=ENSG00000069424;gene_name=KCNAB2;protein_domain_id=PF00248
1	pfam	protein_domain	6154460	6154545	0	+	.	Name=Aldo/keto reductase family;color=#0080FF;gene_id=ENSG00000069424;gene_name=KCNAB2;protein_domain_id=PF00248
1	pfam	protein_domain	6155383	6155503	0	+	.	Name=Aldo/keto reductase family;color=#0080FF;gene_id=ENSG00000069424;gene_name=KCNAB2;protein_domain_id=PF00248
1	pfam	protein_domain	6155590	6155684	0	+	.	Name=Aldo/keto reductase family;color=#0080FF;gene_id=ENSG00000069424;gene_name=KCNAB2;protein_domain_id=PF00248
1	pfam	protein_domain	6156181	6156181	0	+	.	Name=Aldo/keto reductase family;color=#0080FF;gene_id=ENSG00000069424;gene_name=KCNAB2;protein_domain_id=PF00248
1	pfam	protein_domain	6156696	6156816	0	+	.	Name=Aldo/keto reductase family;color=#0080FF;gene_id=ENSG00000069424;gene_name=KCNAB2;protein_domain_id=PF00248
1	pfam	protein_domain	6157329	6157420	0	+	.	Name=Aldo/keto reductase family;color=#0080FF;gene_id=ENSG00000069424;gene_name=KCNAB2;protein_domain_id=PF00248
1	pfam	protein_domain	6158545	6158595	0	+	.	Name=Aldo/keto reductase family;color=#0080FF;gene_id=ENSG00000069424;gene_name=KCNAB2;protein_domain_id=PF00248
1	pfam	protein_domain	6159883	6159883	0	+	.	Name=Aldo/keto reductase family;color=#0080FF;gene_id=ENSG00000069424;gene_name=KCNAB2;protein_domain_id=PF00248
1	pfam	protein_domain	6166707	6166839	0	-	.	Name=CHDCT2 (NUC038) domain;color=#000080;gene_id=ENSG00000116254;gene_name=CHD5;protein_domain_id=PF08074
1	pfam	protein_domain	6169855	6170050	0	-	.	Name=CHDCT2 (NUC038) domain;color=#000080;gene_id=ENSG00000116254;gene_name=CHD5;protein_domain_id=PF08074
1	pfam	protein_domain	6170454	6170586	0	-	.	Name=CHDCT2 (NUC038) domain;color=#000080;gene_id=ENSG00000116254;gene_name=CHD5;protein_domain_id=PF08074
1	pfam	protein_domain	6171835	6171893	0	-	.	Name=CHDCT2 (NUC038) domain;color=#000080;gene_id=ENSG00000116254;gene_name=CHD5;protein_domain_id=PF08074
1	pfam	protein_domain	6184118	6184167	0	-	.	Name=Domain of Unknown Function (DUF1086);color=#00FFFF;gene_id=ENSG00000116254;gene_name=CHD5;protein_domain_id=PF06461
1	pfam	protein_domain	6184577	6184721	0	-	.	Name=Domain of Unknown Function (DUF1086);color=#00FFFF;gene_id=ENSG00000116254;gene_name=CHD5;protein_domain_id=PF06461
1	pfam	protein_domain	6185160	6185293	0	-	.	Name=Domain of Unknown Function (DUF1086);color=#00FFFF;gene_id=ENSG00000116254;gene_name=CHD5;protein_domain_id=PF06461
1	pfam	protein_domain	6185584	6185672	0	-	.	Name=Domain of Unknown Function (DUF1086);color=#00FFFF;gene_id=ENSG00000116254;gene_name=CHD5;protein_domain_id=PF06461
1	pfam	protein_domain	6185826	6185877	0	-	.	Name=Domain of Unknown Function (DUF1086);color=#00FFFF;gene_id=ENSG00000116254;gene_name=CHD5;protein_domain_id=PF06461
1	pfam	protein_domain	6186634	6186806	0	-	.	Name=Domain of Unknown Function (DUF1087);color=#808000;gene_id=ENSG00000116254;gene_name=CHD5;protein_domain_id=PF06465
1	pfam	protein_domain	6188106	6188120	0	-	.	Name=Domain of Unknown Function (DUF1087);color=#808000;gene_id=ENSG00000116254;gene_name=CHD5;protein_domain_id=PF06465
1	pfam	protein_domain	6188993	6189129	0	-	.	Name=Class II histone deacetylase complex subunits 2 and 3;color=#FF8000;gene_id=ENSG00000116254;gene_name=CHD5;protein_domain_id=PF11496
1	pfam	protein_domain	6189101	6189129	0	-	.	Name=Helicase conserved C-terminal domain;color=#000080;gene_id=ENSG00000116254;gene_name=CHD5;protein_domain_id=PF00271
1	pfam	protein_domain	6190261	6190388	0	-	.	Name=Helicase conserved C-terminal domain;color=#000080;gene_id=ENSG00000116254;gene_name=CHD5;protein_domain_id=PF00271
1	pfam	protein_domain	6190264	6190388	0	-	.	Name=Class II histone deacetylase complex subunits 2 and 3;color=#FF8000;gene_id=ENSG00000116254;gene_name=CHD5;protein_domain_id=PF11496
1	pfam	protein_domain	6191691	6191778	0	-	.	Name=Helicase conserved C-terminal domain;color=#000080;gene_id=ENSG00000116254;gene_name=CHD5;protein_domain_id=PF00271
1	pfam	protein_domain	6191691	6191808	0	-	.	Name=Class II histone deacetylase complex subunits 2 and 3;color=#FF8000;gene_id=ENSG00000116254;gene_name=CHD5;protein_domain_id=PF11496
1	pfam	protein_domain	6194188	6194319	0	-	.	Name=Class II histone deacetylase complex subunits 2 and 3;color=#FF8000;gene_id=ENSG00000116254;gene_name=CHD5;protein_domain_id=PF11496
1	pfam	protein_domain	6194778	6194870	0	-	.	Name=Class II histone deacetylase complex subunits 2 and 3;color=#FF8000;gene_id=ENSG00000116254;gene_name=CHD5;protein_domain_id=PF11496
1	pfam	protein_domain	6194797	6194919	0	-	.	Name=SNF2 family N-terminal domain;color=#8080FF;gene_id=ENSG00000116254;gene_name=CHD5;protein_domain_id=PF00176
1	pfam	protein_domain	6195290	6195463	0	-	.	Name=SNF2 family N-terminal domain;color=#8080FF;gene_id=ENSG00000116254;gene_name=CHD5;protein_domain_id=PF00176
1	pfam	protein_domain	6196577	6196698	0	-	.	Name=SNF2 family N-terminal domain;color=#8080FF;gene_id=ENSG00000116254;gene_name=CHD5;protein_domain_id=PF00176
1	pfam	protein_domain	6196637	6196698	0	-	.	Name=Type III restriction enzyme%2C res subunit;color=#FF0000;gene_id=ENSG00000116254;gene_name=CHD5;protein_domain_id=PF04851
1	pfam	protein_domain	6196788	6196925	0	-	.	Name=SNF2 family N-terminal domain;color=#8080FF;gene_id=ENSG00000116254;gene_name=CHD5;protein_domain_id=PF00176
1	pfam	protein_domain	6196788	6196925	0	-	.	Name=Type III restriction enzyme%2C res subunit;color=#FF0000;gene_id=ENSG00000116254;gene_name=CHD5;protein_domain_id=PF04851
1	pfam	protein_domain	6202188	6202388	0	-	.	Name=SNF2 family N-terminal domain;color=#8080FF;gene_id=ENSG00000116254;gene_name=CHD5;protein_domain_id=PF00176
1	pfam	protein_domain	6202188	6202388	0	-	.	Name=Type III restriction enzyme%2C res subunit;color=#FF0000;gene_id=ENSG00000116254;gene_name=CHD5;protein_domain_id=PF04851
1	pfam	protein_domain	6202474	6202602	0	-	.	Name=SNF2 family N-terminal domain;color=#8080FF;gene_id=ENSG00000116254;gene_name=CHD5;protein_domain_id=PF00176
1	pfam	protein_domain	6202474	6202614	0	-	.	Name=Type III restriction enzyme%2C res subunit;color=#FF0000;gene_id=ENSG00000116254;gene_name=CHD5;protein_domain_id=PF04851
1	pfam	protein_domain	6204134	6204215	0	-	.	Name=Chromo (CHRromatin Organisation MOdifier) domain;color=#00FF80;gene_id=ENSG00000116254;gene_name=CHD5;protein_domain_id=PF00385
1	pfam	protein_domain	6206272	6206297	0	-	.	Name=Chromo (CHRromatin Organisation MOdifier) domain;color=#00FF80;gene_id=ENSG00000116254;gene_name=CHD5;protein_domain_id=PF00385
1	pfam	protein_domain	6206481	6206483	0	-	.	Name=Chromo (CHRromatin Organisation MOdifier) domain;color=#00FF80;gene_id=ENSG00000116254;gene_name=CHD5;protein_domain_id=PF00385
1	pfam	protein_domain	6206725	6206793	0	-	.	Name=Chromo (CHRromatin Organisation MOdifier) domain;color=#00FF80;gene_id=ENSG00000116254;gene_name=CHD5;protein_domain_id=PF00385
1	pfam	protein_domain	6206929	6206931	0	-	.	Name=PHD-finger;color=#00FF80;gene_id=ENSG00000116254;gene_name=CHD5;protein_domain_id=PF00628
1	pfam	protein_domain	6208914	6209045	0	-	.	Name=PHD-finger;color=#00FF80;gene_id=ENSG00000116254;gene_name=CHD5;protein_domain_id=PF00628
1	pfam	protein_domain	6209130	6209135	0	-	.	Name=PHD-finger;color=#00FF80;gene_id=ENSG00000116254;gene_name=CHD5;protein_domain_id=PF00628
1	pfam	protein_domain	6209306	6209434	0	-	.	Name=PHD-finger;color=#00FF80;gene_id=ENSG00000116254;gene_name=CHD5;protein_domain_id=PF00628
1	pfam	protein_domain	6214865	6214958	0	-	.	Name=CHDNT (NUC034) domain;color=#000000;gene_id=ENSG00000116254;gene_name=CHD5;protein_domain_id=PF08073
1	pfam	protein_domain	6215659	6215729	0	-	.	Name=CHDNT (NUC034) domain;color=#000000;gene_id=ENSG00000116254;gene_name=CHD5;protein_domain_id=PF08073
1	pfam	protein_domain	6267530	6267571	0	+	.	Name=B-box zinc finger;color=#FF8080;gene_id=ENSG00000158286;gene_name=RNF207;protein_domain_id=PF00643
1	pfam	protein_domain	6268941	6269048	0	+	.	Name=B-box zinc finger;color=#FF8080;gene_id=ENSG00000158286;gene_name=RNF207;protein_domain_id=PF00643
1	pfam	protein_domain	6304426	6304506	0	+	.	Name=Helix-loop-helix DNA-binding domain;color=#800080;gene_id=ENSG00000173673;gene_name=HES3;protein_domain_id=PF00010
1	pfam	protein_domain	6304608	6304676	0	+	.	Name=Helix-loop-helix DNA-binding domain;color=#800080;gene_id=ENSG00000173673;gene_name=HES3;protein_domain_id=PF00010
1	pfam	protein_domain	6311495	6311590	0	-	.	Name=7 transmembrane receptor (rhodopsin family);color=#000080;gene_id=ENSG00000158292;gene_name=GPR153;protein_domain_id=PF00001
1	pfam	protein_domain	6313778	6314207	0	-	.	Name=7 transmembrane receptor (rhodopsin family);color=#000080;gene_id=ENSG00000158292;gene_name=GPR153;protein_domain_id=PF00001
1	pfam	protein_domain	6314610	6314881	0	-	.	Name=7 transmembrane receptor (rhodopsin family);color=#000080;gene_id=ENSG00000158292;gene_name=GPR153;protein_domain_id=PF00001
1	pfam	protein_domain	6341273	6341346	0	-	.	Name=Thioesterase superfamily;color=#800080;gene_id=ENSG00000097021;gene_name=ACOT7;protein_domain_id=PF03061
1	pfam	protein_domain	6354924	6355040	0	-	.	Name=Thioesterase superfamily;color=#800080;gene_id=ENSG00000097021;gene_name=ACOT7;protein_domain_id=PF03061
1	pfam	protein_domain	6378552	6378570	0	-	.	Name=Thioesterase superfamily;color=#800080;gene_id=ENSG00000097021;gene_name=ACOT7;protein_domain_id=PF03061
1	pfam	protein_domain	6399494	6399649	0	-	.	Name=Thioesterase superfamily;color=#800080;gene_id=ENSG00000097021;gene_name=ACOT7;protein_domain_id=PF03061
1	pfam	protein_domain	6409809	6409895	0	-	.	Name=Thioesterase superfamily;color=#800080;gene_id=ENSG00000097021;gene_name=ACOT7;protein_domain_id=PF03061
1	pfam	protein_domain	6479083	6479205	0	-	.	Name=Hairy Orange;color=#FF8000;gene_id=ENSG00000069812;gene_name=HES2;protein_domain_id=PF07527
1	pfam	protein_domain	6479332	6479400	0	-	.	Name=Helix-loop-helix DNA-binding domain;color=#800080;gene_id=ENSG00000069812;gene_name=HES2;protein_domain_id=PF00010
1	pfam	protein_domain	6479667	6479762	0	-	.	Name=Helix-loop-helix DNA-binding domain;color=#800080;gene_id=ENSG00000069812;gene_name=HES2;protein_domain_id=PF00010
1	pfam	protein_domain	6479836	6479838	0	-	.	Name=Helix-loop-helix DNA-binding domain;color=#800080;gene_id=ENSG00000069812;gene_name=HES2;protein_domain_id=PF00010
1	pfam	protein_domain	6488301	6488396	0	+	.	Name=Ankyrin repeat;color=#FF80FF;gene_id=ENSG00000187017;gene_name=ESPN;protein_domain_id=PF00023
1	pfam	protein_domain	6500336	6500431	0	+	.	Name=Ankyrin repeat;color=#FF80FF;gene_id=ENSG00000187017;gene_name=ESPN;protein_domain_id=PF00023
1	pfam	protein_domain	6500438	6500500	0	+	.	Name=Ankyrin repeat;color=#FF80FF;gene_id=ENSG00000187017;gene_name=ESPN;protein_domain_id=PF00023
1	pfam	protein_domain	6500686	6500694	0	+	.	Name=Ankyrin repeat;color=#FF80FF;gene_id=ENSG00000187017;gene_name=ESPN;protein_domain_id=PF00023
1	pfam	protein_domain	6500725	6500814	0	+	.	Name=Ankyrin repeat;color=#FF80FF;gene_id=ENSG00000187017;gene_name=ESPN;protein_domain_id=PF00023
1	pfam	protein_domain	6500824	6500868	0	+	.	Name=Ankyrin repeat;color=#FF80FF;gene_id=ENSG00000187017;gene_name=ESPN;protein_domain_id=PF00023
1	pfam	protein_domain	6500994	6501041	0	+	.	Name=Ankyrin repeat;color=#FF80FF;gene_id=ENSG00000187017;gene_name=ESPN;protein_domain_id=PF00023
1	pfam	protein_domain	6521512	6521748	0	-	.	Name=Death domain;color=#FF0000;gene_id=ENSG00000215788;gene_name=TNFRSF25;protein_domain_id=PF00531
1	pfam	protein_domain	6524730	6524779	0	-	.	Name=TNFR/NGFR cysteine-rich region;color=#FF00FF;gene_id=ENSG00000215788;gene_name=TNFRSF25;protein_domain_id=PF00020
1	pfam	protein_domain	6525148	6525226	0	-	.	Name=TNFR/NGFR cysteine-rich region;color=#FF00FF;gene_id=ENSG00000215788;gene_name=TNFRSF25;protein_domain_id=PF00020
1	pfam	protein_domain	6530668	6530703	0	-	.	Name=RhoGEF domain;color=#000000;gene_id=ENSG00000171680;gene_name=PLEKHG5;protein_domain_id=PF00621
1	pfam	protein_domain	6530795	6530944	0	-	.	Name=RhoGEF domain;color=#000000;gene_id=ENSG00000171680;gene_name=PLEKHG5;protein_domain_id=PF00621
1	pfam	protein_domain	6531050	6531160	0	-	.	Name=RhoGEF domain;color=#000000;gene_id=ENSG00000171680;gene_name=PLEKHG5;protein_domain_id=PF00621
1	pfam	protein_domain	6531548	6531697	0	-	.	Name=RhoGEF domain;color=#000000;gene_id=ENSG00000171680;gene_name=PLEKHG5;protein_domain_id=PF00621
1	pfam	protein_domain	6531818	6531868	0	-	.	Name=RhoGEF domain;color=#000000;gene_id=ENSG00000171680;gene_name=PLEKHG5;protein_domain_id=PF00621
1	pfam	protein_domain	6532587	6532646	0	-	.	Name=RhoGEF domain;color=#000000;gene_id=ENSG00000171680;gene_name=PLEKHG5;protein_domain_id=PF00621
1	pfam	protein_domain	6586771	6586889	0	-	.	Name=Pre-mRNA cleavage complex II protein Clp1;color=#008000;gene_id=ENSG00000162408;gene_name=NOL9;protein_domain_id=PF06807
1	pfam	protein_domain	6589054	6589231	0	-	.	Name=Pre-mRNA cleavage complex II protein Clp1;color=#008000;gene_id=ENSG00000162408;gene_name=NOL9;protein_domain_id=PF06807
1	pfam	protein_domain	6592028	6592139	0	-	.	Name=Pre-mRNA cleavage complex II protein Clp1;color=#008000;gene_id=ENSG00000162408;gene_name=NOL9;protein_domain_id=PF06807
1	pfam	protein_domain	6592523	6592820	0	-	.	Name=Pre-mRNA cleavage complex II protein Clp1;color=#008000;gene_id=ENSG00000162408;gene_name=NOL9;protein_domain_id=PF06807
1	pfam	protein_domain	6593340	6593352	0	-	.	Name=Pre-mRNA cleavage complex II protein Clp1;color=#008000;gene_id=ENSG00000162408;gene_name=NOL9;protein_domain_id=PF06807
1	pfam	protein_domain	6593374	6593501	0	-	.	Name=Molybdopterin guanine dinucleotide synthesis protein B;color=#FF0080;gene_id=ENSG00000162408;gene_name=NOL9;protein_domain_id=PF03205
1	pfam	protein_domain	6601890	6601987	0	-	.	Name=Molybdopterin guanine dinucleotide synthesis protein B;color=#FF0080;gene_id=ENSG00000162408;gene_name=NOL9;protein_domain_id=PF03205
1	pfam	protein_domain	6604886	6604965	0	-	.	Name=Molybdopterin guanine dinucleotide synthesis protein B;color=#FF0080;gene_id=ENSG00000162408;gene_name=NOL9;protein_domain_id=PF03205
1	pfam	protein_domain	6631003	6631275	0	+	.	Name=Receptor family ligand binding region;color=#8080FF;gene_id=ENSG00000173662;gene_name=TAS1R1;protein_domain_id=PF01094
1	pfam	protein_domain	6634691	6635452	0	+	.	Name=Receptor family ligand binding region;color=#8080FF;gene_id=ENSG00000173662;gene_name=TAS1R1;protein_domain_id=PF01094
1	pfam	protein_domain	6636475	6636582	0	+	.	Name=Receptor family ligand binding region;color=#8080FF;gene_id=ENSG00000173662;gene_name=TAS1R1;protein_domain_id=PF01094
1	pfam	protein_domain	6637013	6637130	0	+	.	Name=Nine Cysteines Domain of family 3 GPCR;color=#0000FF;gene_id=ENSG00000173662;gene_name=TAS1R1;protein_domain_id=PF07562
1	pfam	protein_domain	6638713	6638753	0	+	.	Name=Nine Cysteines Domain of family 3 GPCR;color=#0000FF;gene_id=ENSG00000173662;gene_name=TAS1R1;protein_domain_id=PF07562
1	pfam	protein_domain	6638847	6639563	0	+	.	Name=7 transmembrane sweet-taste receptor of 3 GCPR;color=#008000;gene_id=ENSG00000173662;gene_name=TAS1R1;protein_domain_id=PF00003
1	pfam	protein_domain	6639356	6639385	0	+	.	Name=Nine Cysteines Domain of family 3 GPCR;color=#0000FF;gene_id=ENSG00000173662;gene_name=TAS1R1;protein_domain_id=PF07562
1	pfam	protein_domain	6640715	6641011	0	+	.	Name=BTB/POZ domain;color=#008000;gene_id=ENSG00000204859;gene_name=ZBTB48;protein_domain_id=PF00651
1	pfam	protein_domain	6646758	6646826	0	+	.	Name=Zinc finger%2C C2H2 type;color=#80FF00;gene_id=ENSG00000204859;gene_name=ZBTB48;protein_domain_id=PF00096
1	pfam	protein_domain	6648217	6648256	0	+	.	Name=Zinc finger%2C C2H2 type;color=#80FF00;gene_id=ENSG00000204859;gene_name=ZBTB48;protein_domain_id=PF00096
1	pfam	protein_domain	6648338	6648366	0	+	.	Name=Zinc finger%2C C2H2 type;color=#80FF00;gene_id=ENSG00000204859;gene_name=ZBTB48;protein_domain_id=PF00096
1	pfam	protein_domain	6648866	6648904	0	+	.	Name=Zinc finger%2C C2H2 type;color=#80FF00;gene_id=ENSG00000204859;gene_name=ZBTB48;protein_domain_id=PF00096
1	pfam	protein_domain	6648976	6649005	0	+	.	Name=Zinc finger%2C C2H2 type;color=#80FF00;gene_id=ENSG00000204859;gene_name=ZBTB48;protein_domain_id=PF00096
1	pfam	protein_domain	6653578	6653712	0	-	.	Name=Kelch motif;color=#0080FF;gene_id=ENSG00000162413;gene_name=KLHL21;protein_domain_id=PF07646
1	pfam	protein_domain	6653584	6653709	0	-	.	Name=Kelch motif;color=#FF8000;gene_id=ENSG00000162413;gene_name=KLHL21;protein_domain_id=PF01344
1	pfam	protein_domain	6659310	6659423	0	-	.	Name=Kelch motif;color=#FF8000;gene_id=ENSG00000162413;gene_name=KLHL21;protein_domain_id=PF01344
1	pfam	protein_domain	6659430	6659512	0	-	.	Name=Kelch motif;color=#FF8000;gene_id=ENSG00000162413;gene_name=KLHL21;protein_domain_id=PF01344
1	pfam	protein_domain	6661857	6661899	0	-	.	Name=Kelch motif;color=#FF8000;gene_id=ENSG00000162413;gene_name=KLHL21;protein_domain_id=PF01344
1	pfam	protein_domain	6661915	6662016	0	-	.	Name=Kelch motif;color=#FF8000;gene_id=ENSG00000162413;gene_name=KLHL21;protein_domain_id=PF01344
1	pfam	protein_domain	6662161	6662466	0	-	.	Name=BTB And C-terminal Kelch;color=#808000;gene_id=ENSG00000162413;gene_name=KLHL21;protein_domain_id=PF07707
1	pfam	protein_domain	6662479	6662805	0	-	.	Name=BTB/POZ domain;color=#008000;gene_id=ENSG00000162413;gene_name=KLHL21;protein_domain_id=PF00651
1	pfam	protein_domain	6681497	6681631	0	+	.	Name=PHD-finger;color=#00FF80;gene_id=ENSG00000116273;gene_name=PHF13;protein_domain_id=PF00628
1	pfam	protein_domain	6696184	6696306	0	-	.	Name=Domain of unknown function (DUF3395);color=#FF8080;gene_id=ENSG00000007923;gene_name=DNAJC11;protein_domain_id=PF11875
1	pfam	protein_domain	6697258	6697400	0	-	.	Name=Domain of unknown function (DUF3395);color=#FF8080;gene_id=ENSG00000007923;gene_name=DNAJC11;protein_domain_id=PF11875
1	pfam	protein_domain	6697507	6697564	0	-	.	Name=Domain of unknown function (DUF3395);color=#FF8080;gene_id=ENSG00000007923;gene_name=DNAJC11;protein_domain_id=PF11875
1	pfam	protein_domain	6698355	6698424	0	-	.	Name=Domain of unknown function (DUF3395);color=#FF8080;gene_id=ENSG00000007923;gene_name=DNAJC11;protein_domain_id=PF11875
1	pfam	protein_domain	6699962	6699987	0	-	.	Name=Domain of unknown function (DUF3395);color=#FF8080;gene_id=ENSG00000007923;gene_name=DNAJC11;protein_domain_id=PF11875
1	pfam	protein_domain	6704618	6704625	0	-	.	Name=Domain of unknown function (DUF3395);color=#FF8080;gene_id=ENSG00000007923;gene_name=DNAJC11;protein_domain_id=PF11875
1	pfam	protein_domain	6738493	6738527	0	-	.	Name=DnaJ domain;color=#800080;gene_id=ENSG00000007923;gene_name=DNAJC11;protein_domain_id=PF00226
1	pfam	protein_domain	6740968	6741097	0	-	.	Name=DnaJ domain;color=#800080;gene_id=ENSG00000007923;gene_name=DNAJC11;protein_domain_id=PF00226
1	pfam	protein_domain	6761789	6761821	0	-	.	Name=DnaJ domain;color=#800080;gene_id=ENSG00000007923;gene_name=DNAJC11;protein_domain_id=PF00226
1	pfam	protein_domain	6885238	6885270	0	+	.	Name=CG-1 domain;color=#FFFF80;gene_id=ENSG00000171735;gene_name=CAMTA1;protein_domain_id=PF03859
1	pfam	protein_domain	7151364	7151431	0	+	.	Name=CG-1 domain;color=#FFFF80;gene_id=ENSG00000171735;gene_name=CAMTA1;protein_domain_id=PF03859
1	pfam	protein_domain	7309551	7309686	0	+	.	Name=CG-1 domain;color=#FFFF80;gene_id=ENSG00000171735;gene_name=CAMTA1;protein_domain_id=PF03859
1	pfam	protein_domain	7527890	7527961	0	+	.	Name=CG-1 domain;color=#FFFF80;gene_id=ENSG00000171735;gene_name=CAMTA1;protein_domain_id=PF03859
1	pfam	protein_domain	7700460	7700495	0	+	.	Name=CG-1 domain;color=#FFFF80;gene_id=ENSG00000171735;gene_name=CAMTA1;protein_domain_id=PF03859
1	pfam	protein_domain	7725224	7725259	0	+	.	Name=IPT/TIG domain;color=#FFFF00;gene_id=ENSG00000171735;gene_name=CAMTA1;protein_domain_id=PF01833
1	pfam	protein_domain	7730971	7731097	0	+	.	Name=IPT/TIG domain;color=#FFFF00;gene_id=ENSG00000171735;gene_name=CAMTA1;protein_domain_id=PF01833
1	pfam	protein_domain	7737659	7737735	0	+	.	Name=IPT/TIG domain;color=#FFFF00;gene_id=ENSG00000171735;gene_name=CAMTA1;protein_domain_id=PF01833
1	pfam	protein_domain	7811280	7811343	0	+	.	Name=IQ calmodulin-binding motif;color=#FF0000;gene_id=ENSG00000171735;gene_name=CAMTA1;protein_domain_id=PF00612
1	pfam	protein_domain	7811349	7811394	0	+	.	Name=IQ calmodulin-binding motif;color=#FF0000;gene_id=ENSG00000171735;gene_name=CAMTA1;protein_domain_id=PF00612
1	pfam	protein_domain	7833530	7833571	0	+	.	Name=Synaptobrevin;color=#808000;gene_id=ENSG00000049245;gene_name=VAMP3;protein_domain_id=PF00957
1	pfam	protein_domain	7837220	7837378	0	+	.	Name=Synaptobrevin;color=#808000;gene_id=ENSG00000049245;gene_name=VAMP3;protein_domain_id=PF00957
1	pfam	protein_domain	7838178	7838229	0	+	.	Name=Synaptobrevin;color=#808000;gene_id=ENSG00000049245;gene_name=VAMP3;protein_domain_id=PF00957
1	pfam	protein_domain	7839686	7839696	0	+	.	Name=Synaptobrevin;color=#808000;gene_id=ENSG00000049245;gene_name=VAMP3;protein_domain_id=PF00957
1	pfam	protein_domain	7861232	7861251	0	+	.	Name=PAS fold;color=#80FFFF;gene_id=ENSG00000049246;gene_name=PER3;protein_domain_id=PF00989
1	pfam	protein_domain	7861235	7861251	0	+	.	Name=PAS fold;color=#FF80FF;gene_id=ENSG00000049246;gene_name=PER3;protein_domain_id=PF08447
1	pfam	protein_domain	7863107	7863213	0	+	.	Name=PAS fold;color=#80FFFF;gene_id=ENSG00000049246;gene_name=PER3;protein_domain_id=PF00989
1	pfam	protein_domain	7863107	7863213	0	+	.	Name=PAS fold;color=#FF80FF;gene_id=ENSG00000049246;gene_name=PER3;protein_domain_id=PF08447
1	pfam	protein_domain	7863752	7863888	0	+	.	Name=PAS fold;color=#80FFFF;gene_id=ENSG00000049246;gene_name=PER3;protein_domain_id=PF00989
1	pfam	protein_domain	7863752	7863891	0	+	.	Name=PAS fold;color=#FF80FF;gene_id=ENSG00000049246;gene_name=PER3;protein_domain_id=PF08447
1	pfam	protein_domain	7890005	7890221	0	+	.	Name=Period protein 2/3C-terminal region;color=#FF0000;gene_id=ENSG00000049246;gene_name=PER3;protein_domain_id=PF12114
1	pfam	protein_domain	7895822	7896005	0	+	.	Name=Period protein 2/3C-terminal region;color=#FF0000;gene_id=ENSG00000049246;gene_name=PER3;protein_domain_id=PF12114
1	pfam	protein_domain	7897059	7897209	0	+	.	Name=Period protein 2/3C-terminal region;color=#FF0000;gene_id=ENSG00000049246;gene_name=PER3;protein_domain_id=PF12114
1	pfam	protein_domain	7902732	7902764	0	+	.	Name=Period protein 2/3C-terminal region;color=#FF0000;gene_id=ENSG00000049246;gene_name=PER3;protein_domain_id=PF12114
1	pfam	protein_domain	7907829	7907864	0	-	.	Name=Urotensin II;color=#008080;gene_id=ENSG00000049247;gene_name=UTS2;protein_domain_id=PF02083
1	pfam	protein_domain	7998341	7998390	0	-	.	Name=TNFR/NGFR cysteine-rich region;color=#FF00FF;gene_id=ENSG00000049249;gene_name=TNFRSF9;protein_domain_id=PF00020
1	pfam	protein_domain	7998781	7998847	0	-	.	Name=TNFR/NGFR cysteine-rich region;color=#FF00FF;gene_id=ENSG00000049249;gene_name=TNFRSF9;protein_domain_id=PF00020
1	pfam	protein_domain	8025387	8025485	0	+	.	Name=DJ-1/PfpI family;color=#FF8000;gene_id=ENSG00000116288;gene_name=PARK7;protein_domain_id=PF01965
1	pfam	protein_domain	8029405	8029464	0	+	.	Name=DJ-1/PfpI family;color=#FF8000;gene_id=ENSG00000116288;gene_name=PARK7;protein_domain_id=PF01965
1	pfam	protein_domain	8030954	8031023	0	+	.	Name=DJ-1/PfpI family;color=#FF8000;gene_id=ENSG00000116288;gene_name=PARK7;protein_domain_id=PF01965
1	pfam	protein_domain	8037712	8037798	0	+	.	Name=DJ-1/PfpI family;color=#FF8000;gene_id=ENSG00000116288;gene_name=PARK7;protein_domain_id=PF01965
1	pfam	protein_domain	8044954	8045063	0	+	.	Name=DJ-1/PfpI family;color=#FF8000;gene_id=ENSG00000116288;gene_name=PARK7;protein_domain_id=PF01965
1	pfam	protein_domain	8073546	8073716	0	-	.	Name=EGFR receptor inhibitor Mig-6;color=#FFFFFF;gene_id=ENSG00000116285;gene_name=ERRFI1;protein_domain_id=PF11555
1	pfam	protein_domain	8074455	8074456	0	-	.	Name=GTPase binding;color=#800000;gene_id=ENSG00000116285;gene_name=ERRFI1;protein_domain_id=PF09027
1	pfam	protein_domain	8075368	8075444	0	-	.	Name=GTPase binding;color=#800000;gene_id=ENSG00000116285;gene_name=ERRFI1;protein_domain_id=PF09027
1	pfam	protein_domain	8075555	8075670	0	-	.	Name=GTPase binding;color=#800000;gene_id=ENSG00000116285;gene_name=ERRFI1;protein_domain_id=PF09027
1	pfam	protein_domain	8384720	8384786	0	+	.	Name=Major Facilitator Superfamily;color=#FF8080;gene_id=ENSG00000162426;gene_name=SLC45A1;protein_domain_id=PF07690
1	pfam	protein_domain	8385358	8385450	0	+	.	Name=Major Facilitator Superfamily;color=#FF8080;gene_id=ENSG00000162426;gene_name=SLC45A1;protein_domain_id=PF07690
1	pfam	protein_domain	8385878	8386102	0	+	.	Name=Major Facilitator Superfamily;color=#FF8080;gene_id=ENSG00000162426;gene_name=SLC45A1;protein_domain_id=PF07690
1	pfam	protein_domain	8390269	8390486	0	+	.	Name=Major Facilitator Superfamily;color=#FF8080;gene_id=ENSG00000162426;gene_name=SLC45A1;protein_domain_id=PF07690
1	pfam	protein_domain	8415150	8415180	0	-	.	Name=Atrophin-1 family;color=#FF8080;gene_id=ENSG00000142599;gene_name=RERE;protein_domain_id=PF03154
1	pfam	protein_domain	8415479	8415659	0	-	.	Name=Atrophin-1 family;color=#FF8080;gene_id=ENSG00000142599;gene_name=RERE;protein_domain_id=PF03154
1	pfam	protein_domain	8416160	8416306	0	-	.	Name=Atrophin-1 family;color=#FF8080;gene_id=ENSG00000142599;gene_name=RERE;protein_domain_id=PF03154
1	pfam	protein_domain	8418256	8418976	0	-	.	Name=Atrophin-1 family;color=#FF8080;gene_id=ENSG00000142599;gene_name=RERE;protein_domain_id=PF03154
1	pfam	protein_domain	8419824	8420046	0	-	.	Name=Atrophin-1 family;color=#FF8080;gene_id=ENSG00000142599;gene_name=RERE;protein_domain_id=PF03154
1	pfam	protein_domain	8420172	8421550	0	-	.	Name=Atrophin-1 family;color=#FF8080;gene_id=ENSG00000142599;gene_name=RERE;protein_domain_id=PF03154
1	pfam	protein_domain	8421823	8421936	0	-	.	Name=Atrophin-1 family;color=#FF8080;gene_id=ENSG00000142599;gene_name=RERE;protein_domain_id=PF03154
1	pfam	protein_domain	8422743	8422904	0	-	.	Name=Atrophin-1 family;color=#FF8080;gene_id=ENSG00000142599;gene_name=RERE;protein_domain_id=PF03154
1	pfam	protein_domain	8424116	8424154	0	-	.	Name=Atrophin-1 family;color=#FF8080;gene_id=ENSG00000142599;gene_name=RERE;protein_domain_id=PF03154
1	pfam	protein_domain	8424233	8424315	0	-	.	Name=GATA zinc finger;color=#FF80FF;gene_id=ENSG00000142599;gene_name=RERE;protein_domain_id=PF00320
1	pfam	protein_domain	8424806	8424809	0	-	.	Name=Atrophin-1 family;color=#FF8080;gene_id=ENSG00000142599;gene_name=RERE;protein_domain_id=PF03154
1	pfam	protein_domain	8424806	8424827	0	-	.	Name=GATA zinc finger;color=#FF80FF;gene_id=ENSG00000142599;gene_name=RERE;protein_domain_id=PF00320
1	pfam	protein_domain	8555216	8555222	0	-	.	Name=ELM2 domain;color=#80FFFF;gene_id=ENSG00000142599;gene_name=RERE;protein_domain_id=PF01448
1	pfam	protein_domain	8557465	8557589	0	-	.	Name=ELM2 domain;color=#80FFFF;gene_id=ENSG00000142599;gene_name=RERE;protein_domain_id=PF01448
1	pfam	protein_domain	8568686	8568709	0	-	.	Name=ELM2 domain;color=#80FFFF;gene_id=ENSG00000142599;gene_name=RERE;protein_domain_id=PF01448
1	pfam	protein_domain	8568725	8568734	0	-	.	Name=BAH domain;color=#FF8080;gene_id=ENSG00000142599;gene_name=RERE;protein_domain_id=PF01426
1	pfam	protein_domain	8601273	8601377	0	-	.	Name=BAH domain;color=#FF8080;gene_id=ENSG00000142599;gene_name=RERE;protein_domain_id=PF01426
1	pfam	protein_domain	8616534	8616630	0	-	.	Name=BAH domain;color=#FF8080;gene_id=ENSG00000142599;gene_name=RERE;protein_domain_id=PF01426
1	pfam	protein_domain	8617477	8617582	0	-	.	Name=BAH domain;color=#FF8080;gene_id=ENSG00000142599;gene_name=RERE;protein_domain_id=PF01426
1	pfam	protein_domain	8674620	8674745	0	-	.	Name=BAH domain;color=#FF8080;gene_id=ENSG00000142599;gene_name=RERE;protein_domain_id=PF01426
1	pfam	protein_domain	8684369	8684439	0	-	.	Name=BAH domain;color=#FF8080;gene_id=ENSG00000142599;gene_name=RERE;protein_domain_id=PF01426
1	pfam	protein_domain	8716032	8716047	0	-	.	Name=BAH domain;color=#FF8080;gene_id=ENSG00000142599;gene_name=RERE;protein_domain_id=PF01426
1	pfam	protein_domain	8921431	8921488	0	-	.	Name=Enolase%2C C-terminal TIM barrel domain;color=#0080FF;gene_id=ENSG00000074800;gene_name=ENO1;protein_domain_id=PF00113
1	pfam	protein_domain	8922946	8923004	0	-	.	Name=Enolase%2C C-terminal TIM barrel domain;color=#0080FF;gene_id=ENSG00000074800;gene_name=ENO1;protein_domain_id=PF00113
1	pfam	protein_domain	8923294	8923402	0	-	.	Name=Enolase%2C C-terminal TIM barrel domain;color=#0080FF;gene_id=ENSG00000074800;gene_name=ENO1;protein_domain_id=PF00113
1	pfam	protein_domain	8923950	8924151	0	-	.	Name=Enolase%2C C-terminal TIM barrel domain;color=#0080FF;gene_id=ENSG00000074800;gene_name=ENO1;protein_domain_id=PF00113
1	pfam	protein_domain	8925344	8925541	0	-	.	Name=Enolase%2C C-terminal TIM barrel domain;color=#0080FF;gene_id=ENSG00000074800;gene_name=ENO1;protein_domain_id=PF00113
1	pfam	protein_domain	8926338	8926560	0	-	.	Name=Enolase%2C C-terminal TIM barrel domain;color=#0080FF;gene_id=ENSG00000074800;gene_name=ENO1;protein_domain_id=PF00113
1	pfam	protein_domain	8927176	8927193	0	-	.	Name=Enolase%2C C-terminal TIM barrel domain;color=#0080FF;gene_id=ENSG00000074800;gene_name=ENO1;protein_domain_id=PF00113
1	pfam	protein_domain	8927218	8927309	0	-	.	Name=Enolase%2C N-terminal domain;color=#800080;gene_id=ENSG00000074800;gene_name=ENO1;protein_domain_id=PF03952
1	pfam	protein_domain	8928047	8928116	0	-	.	Name=Enolase%2C N-terminal domain;color=#800080;gene_id=ENSG00000074800;gene_name=ENO1;protein_domain_id=PF03952
1	pfam	protein_domain	8930511	8930569	0	-	.	Name=Enolase%2C N-terminal domain;color=#800080;gene_id=ENSG00000074800;gene_name=ENO1;protein_domain_id=PF03952
1	pfam	protein_domain	8931950	8932045	0	-	.	Name=Enolase%2C N-terminal domain;color=#800080;gene_id=ENSG00000074800;gene_name=ENO1;protein_domain_id=PF03952
1	pfam	protein_domain	8934883	8934961	0	-	.	Name=Enolase%2C N-terminal domain;color=#800080;gene_id=ENSG00000074800;gene_name=ENO1;protein_domain_id=PF03952
1	pfam	protein_domain	9006012	9006024	0	+	.	Name=Eukaryotic-type carbonic anhydrase;color=#0080FF;gene_id=ENSG00000131686;gene_name=CA6;protein_domain_id=PF00194
1	pfam	protein_domain	9009322	9009500	0	+	.	Name=Eukaryotic-type carbonic anhydrase;color=#0080FF;gene_id=ENSG00000131686;gene_name=CA6;protein_domain_id=PF00194
1	pfam	protein_domain	9017201	9017344	0	+	.	Name=Eukaryotic-type carbonic anhydrase;color=#0080FF;gene_id=ENSG00000131686;gene_name=CA6;protein_domain_id=PF00194
1	pfam	protein_domain	9018969	9019061	0	+	.	Name=Eukaryotic-type carbonic anhydrase;color=#0080FF;gene_id=ENSG00000131686;gene_name=CA6;protein_domain_id=PF00194
1	pfam	protein_domain	9022646	9022715	0	+	.	Name=Eukaryotic-type carbonic anhydrase;color=#0080FF;gene_id=ENSG00000131686;gene_name=CA6;protein_domain_id=PF00194
1	pfam	protein_domain	9027718	9027803	0	+	.	Name=Eukaryotic-type carbonic anhydrase;color=#0080FF;gene_id=ENSG00000131686;gene_name=CA6;protein_domain_id=PF00194
1	pfam	protein_domain	9063455	9063577	0	-	.	Name=Sugar (and other) transporter;color=#0000FF;gene_id=ENSG00000197241;gene_name=SLC2A7;protein_domain_id=PF00083
1	pfam	protein_domain	9064811	9064938	0	-	.	Name=Sugar (and other) transporter;color=#0000FF;gene_id=ENSG00000197241;gene_name=SLC2A7;protein_domain_id=PF00083
1	pfam	protein_domain	9064937	9064938	0	-	.	Name=Major Facilitator Superfamily;color=#FF8080;gene_id=ENSG00000197241;gene_name=SLC2A7;protein_domain_id=PF07690
1	pfam	protein_domain	9067369	9067444	0	-	.	Name=Sugar (and other) transporter;color=#0000FF;gene_id=ENSG00000197241;gene_name=SLC2A7;protein_domain_id=PF00083
1	pfam	protein_domain	9067369	9067444	0	-	.	Name=Major Facilitator Superfamily;color=#FF8080;gene_id=ENSG00000197241;gene_name=SLC2A7;protein_domain_id=PF07690
1	pfam	protein_domain	9070202	9070303	0	-	.	Name=Sugar (and other) transporter;color=#0000FF;gene_id=ENSG00000197241;gene_name=SLC2A7;protein_domain_id=PF00083
1	pfam	protein_domain	9070202	9070303	0	-	.	Name=Major Facilitator Superfamily;color=#FF8080;gene_id=ENSG00000197241;gene_name=SLC2A7;protein_domain_id=PF07690
1	pfam	protein_domain	9073584	9073694	0	-	.	Name=Sugar (and other) transporter;color=#0000FF;gene_id=ENSG00000197241;gene_name=SLC2A7;protein_domain_id=PF00083
1	pfam	protein_domain	9073584	9073694	0	-	.	Name=Major Facilitator Superfamily;color=#FF8080;gene_id=ENSG00000197241;gene_name=SLC2A7;protein_domain_id=PF07690
1	pfam	protein_domain	9074740	9074927	0	-	.	Name=Sugar (and other) transporter;color=#0000FF;gene_id=ENSG00000197241;gene_name=SLC2A7;protein_domain_id=PF00083
1	pfam	protein_domain	9074740	9074927	0	-	.	Name=Major Facilitator Superfamily;color=#FF8080;gene_id=ENSG00000197241;gene_name=SLC2A7;protein_domain_id=PF07690
1	pfam	protein_domain	9075176	9075301	0	-	.	Name=Sugar (and other) transporter;color=#0000FF;gene_id=ENSG00000197241;gene_name=SLC2A7;protein_domain_id=PF00083
1	pfam	protein_domain	9075176	9075301	0	-	.	Name=Major Facilitator Superfamily;color=#FF8080;gene_id=ENSG00000197241;gene_name=SLC2A7;protein_domain_id=PF07690
1	pfam	protein_domain	9078282	9078434	0	-	.	Name=Sugar (and other) transporter;color=#0000FF;gene_id=ENSG00000197241;gene_name=SLC2A7;protein_domain_id=PF00083
1	pfam	protein_domain	9078282	9078434	0	-	.	Name=Major Facilitator Superfamily;color=#FF8080;gene_id=ENSG00000197241;gene_name=SLC2A7;protein_domain_id=PF07690
1	pfam	protein_domain	9079268	9079392	0	-	.	Name=Sugar (and other) transporter;color=#0000FF;gene_id=ENSG00000197241;gene_name=SLC2A7;protein_domain_id=PF00083
1	pfam	protein_domain	9079268	9079392	0	-	.	Name=Major Facilitator Superfamily;color=#FF8080;gene_id=ENSG00000197241;gene_name=SLC2A7;protein_domain_id=PF07690
1	pfam	protein_domain	9082977	9083050	0	-	.	Name=Major Facilitator Superfamily;color=#FF8080;gene_id=ENSG00000197241;gene_name=SLC2A7;protein_domain_id=PF07690
1	pfam	protein_domain	9082977	9083137	0	-	.	Name=Sugar (and other) transporter;color=#0000FF;gene_id=ENSG00000197241;gene_name=SLC2A7;protein_domain_id=PF00083
1	pfam	protein_domain	9085035	9085106	0	-	.	Name=Sugar (and other) transporter;color=#0000FF;gene_id=ENSG00000197241;gene_name=SLC2A7;protein_domain_id=PF00083
1	pfam	protein_domain	9097726	9097848	0	-	.	Name=Sugar (and other) transporter;color=#0000FF;gene_id=ENSG00000142583;gene_name=SLC2A5;protein_domain_id=PF00083
1	pfam	protein_domain	9097956	9098083	0	-	.	Name=Sugar (and other) transporter;color=#0000FF;gene_id=ENSG00000142583;gene_name=SLC2A5;protein_domain_id=PF00083
1	pfam	protein_domain	9098490	9098565	0	-	.	Name=Sugar (and other) transporter;color=#0000FF;gene_id=ENSG00000142583;gene_name=SLC2A5;protein_domain_id=PF00083
1	pfam	protein_domain	9098494	9098565	0	-	.	Name=Major Facilitator Superfamily;color=#FF8080;gene_id=ENSG00000142583;gene_name=SLC2A5;protein_domain_id=PF07690
1	pfam	protein_domain	9098887	9098988	0	-	.	Name=Sugar (and other) transporter;color=#0000FF;gene_id=ENSG00000142583;gene_name=SLC2A5;protein_domain_id=PF00083
1	pfam	protein_domain	9098887	9098988	0	-	.	Name=Major Facilitator Superfamily;color=#FF8080;gene_id=ENSG00000142583;gene_name=SLC2A5;protein_domain_id=PF07690
1	pfam	protein_domain	9099611	9099721	0	-	.	Name=Sugar (and other) transporter;color=#0000FF;gene_id=ENSG00000142583;gene_name=SLC2A5;protein_domain_id=PF00083
1	pfam	protein_domain	9099611	9099721	0	-	.	Name=Major Facilitator Superfamily;color=#FF8080;gene_id=ENSG00000142583;gene_name=SLC2A5;protein_domain_id=PF07690
1	pfam	protein_domain	9099859	9100046	0	-	.	Name=Sugar (and other) transporter;color=#0000FF;gene_id=ENSG00000142583;gene_name=SLC2A5;protein_domain_id=PF00083
1	pfam	protein_domain	9099859	9100046	0	-	.	Name=Major Facilitator Superfamily;color=#FF8080;gene_id=ENSG00000142583;gene_name=SLC2A5;protein_domain_id=PF07690
1	pfam	protein_domain	9100123	9100248	0	-	.	Name=Sugar (and other) transporter;color=#0000FF;gene_id=ENSG00000142583;gene_name=SLC2A5;protein_domain_id=PF00083
1	pfam	protein_domain	9100123	9100248	0	-	.	Name=Major Facilitator Superfamily;color=#FF8080;gene_id=ENSG00000142583;gene_name=SLC2A5;protein_domain_id=PF07690
1	pfam	protein_domain	9101844	9101996	0	-	.	Name=Sugar (and other) transporter;color=#0000FF;gene_id=ENSG00000142583;gene_name=SLC2A5;protein_domain_id=PF00083
1	pfam	protein_domain	9101844	9101996	0	-	.	Name=Major Facilitator Superfamily;color=#FF8080;gene_id=ENSG00000142583;gene_name=SLC2A5;protein_domain_id=PF07690
1	pfam	protein_domain	9101950	9101996	0	-	.	Name=Fungal trichothecene efflux pump (TRI12);color=#FF8000;gene_id=ENSG00000142583;gene_name=SLC2A5;protein_domain_id=PF06609
1	pfam	protein_domain	9107669	9107793	0	-	.	Name=Sugar (and other) transporter;color=#0000FF;gene_id=ENSG00000142583;gene_name=SLC2A5;protein_domain_id=PF00083
1	pfam	protein_domain	9107669	9107793	0	-	.	Name=Major Facilitator Superfamily;color=#FF8080;gene_id=ENSG00000142583;gene_name=SLC2A5;protein_domain_id=PF07690
1	pfam	protein_domain	9107669	9107793	0	-	.	Name=Fungal trichothecene efflux pump (TRI12);color=#FF8000;gene_id=ENSG00000142583;gene_name=SLC2A5;protein_domain_id=PF06609
1	pfam	protein_domain	9117507	9117571	0	-	.	Name=Fungal trichothecene efflux pump (TRI12);color=#FF8000;gene_id=ENSG00000142583;gene_name=SLC2A5;protein_domain_id=PF06609
1	pfam	protein_domain	9117507	9117667	0	-	.	Name=Sugar (and other) transporter;color=#0000FF;gene_id=ENSG00000142583;gene_name=SLC2A5;protein_domain_id=PF00083
1	pfam	protein_domain	9117507	9117667	0	-	.	Name=Major Facilitator Superfamily;color=#FF8080;gene_id=ENSG00000142583;gene_name=SLC2A5;protein_domain_id=PF07690
1	pfam	protein_domain	9118211	9118282	0	-	.	Name=Sugar (and other) transporter;color=#0000FF;gene_id=ENSG00000142583;gene_name=SLC2A5;protein_domain_id=PF00083
1	pfam	protein_domain	9118211	9118282	0	-	.	Name=Major Facilitator Superfamily;color=#FF8080;gene_id=ENSG00000142583;gene_name=SLC2A5;protein_domain_id=PF07690
1	pfam	protein_domain	9164670	9164693	0	-	.	Name=7 transmembrane receptor (Secretin family);color=#0000FF;gene_id=ENSG00000180758;gene_name=GPR157;protein_domain_id=PF00002
1	pfam	protein_domain	9165545	9165739	0	-	.	Name=7 transmembrane receptor (Secretin family);color=#0000FF;gene_id=ENSG00000180758;gene_name=GPR157;protein_domain_id=PF00002
1	pfam	protein_domain	9165587	9165739	0	-	.	Name=7 transmembrane receptor (rhodopsin family);color=#000080;gene_id=ENSG00000180758;gene_name=GPR157;protein_domain_id=PF00001
1	pfam	protein_domain	9171335	9171548	0	-	.	Name=7 transmembrane receptor (Secretin family);color=#0000FF;gene_id=ENSG00000180758;gene_name=GPR157;protein_domain_id=PF00002
1	pfam	protein_domain	9171335	9171548	0	-	.	Name=7 transmembrane receptor (rhodopsin family);color=#000080;gene_id=ENSG00000180758;gene_name=GPR157;protein_domain_id=PF00001
1	pfam	protein_domain	9171410	9171548	0	-	.	Name=Frizzled/Smoothened family membrane region;color=#FF8080;gene_id=ENSG00000180758;gene_name=GPR157;protein_domain_id=PF01534
1	pfam	protein_domain	9171440	9171548	0	-	.	Name=Slime mold cyclic AMP receptor;color=#00FFFF;gene_id=ENSG00000180758;gene_name=GPR157;protein_domain_id=PF05462
1	pfam	protein_domain	9188704	9188855	0	-	.	Name=Frizzled/Smoothened family membrane region;color=#FF8080;gene_id=ENSG00000180758;gene_name=GPR157;protein_domain_id=PF01534
1	pfam	protein_domain	9188704	9188993	0	-	.	Name=7 transmembrane receptor (rhodopsin family);color=#000080;gene_id=ENSG00000180758;gene_name=GPR157;protein_domain_id=PF00001
1	pfam	protein_domain	9188704	9189035	0	-	.	Name=7 transmembrane receptor (Secretin family);color=#0000FF;gene_id=ENSG00000180758;gene_name=GPR157;protein_domain_id=PF00002
1	pfam	protein_domain	9188704	9189044	0	-	.	Name=Slime mold cyclic AMP receptor;color=#00FFFF;gene_id=ENSG00000180758;gene_name=GPR157;protein_domain_id=PF05462
1	pfam	protein_domain	9305078	9305620	0	+	.	Name=Glucose-6-phosphate dehydrogenase%2C NAD binding domain;color=#FF00FF;gene_id=ENSG00000049239;gene_name=H6PD;protein_domain_id=PF00479
1	pfam	protein_domain	9307025	9307030	0	+	.	Name=Glucose-6-phosphate dehydrogenase%2C NAD binding domain;color=#FF00FF;gene_id=ENSG00000049239;gene_name=H6PD;protein_domain_id=PF00479
1	pfam	protein_domain	9307064	9307142	0	+	.	Name=Glucose-6-phosphate dehydrogenase%2C C-terminal domain;color=#000000;gene_id=ENSG00000049239;gene_name=H6PD;protein_domain_id=PF02781
1	pfam	protein_domain	9322118	9322387	0	+	.	Name=Glucose-6-phosphate dehydrogenase%2C C-terminal domain;color=#000000;gene_id=ENSG00000049239;gene_name=H6PD;protein_domain_id=PF02781
1	pfam	protein_domain	9323568	9323701	0	+	.	Name=Glucose-6-phosphate dehydrogenase%2C C-terminal domain;color=#000000;gene_id=ENSG00000049239;gene_name=H6PD;protein_domain_id=PF02781
1	pfam	protein_domain	9416236	9416631	0	+	.	Name=SPRY domain;color=#000080;gene_id=ENSG00000171621;gene_name=SPSB1;protein_domain_id=PF00622
1	pfam	protein_domain	9427512	9427631	0	+	.	Name=SOCS box;color=#FF0080;gene_id=ENSG00000171621;gene_name=SPSB1;protein_domain_id=PF07525
1	pfam	protein_domain	9599772	9599806	0	+	.	Name=Mitochondrial carrier protein;color=#FF0000;gene_id=ENSG00000171612;gene_name=SLC25A33;protein_domain_id=PF00153
1	pfam	protein_domain	9613684	9613863	0	+	.	Name=Mitochondrial carrier protein;color=#FF0000;gene_id=ENSG00000171612;gene_name=SLC25A33;protein_domain_id=PF00153
1	pfam	protein_domain	9627342	9627419	0	+	.	Name=Mitochondrial carrier protein;color=#FF0000;gene_id=ENSG00000171612;gene_name=SLC25A33;protein_domain_id=PF00153
1	pfam	protein_domain	9630316	9630361	0	+	.	Name=Mitochondrial carrier protein;color=#FF0000;gene_id=ENSG00000171612;gene_name=SLC25A33;protein_domain_id=PF00153
1	pfam	protein_domain	9630380	9630416	0	+	.	Name=Mitochondrial carrier protein;color=#FF0000;gene_id=ENSG00000171612;gene_name=SLC25A33;protein_domain_id=PF00153
1	pfam	protein_domain	9633404	9633470	0	+	.	Name=Mitochondrial carrier protein;color=#FF0000;gene_id=ENSG00000171612;gene_name=SLC25A33;protein_domain_id=PF00153
1	pfam	protein_domain	9640012	9640177	0	+	.	Name=Mitochondrial carrier protein;color=#FF0000;gene_id=ENSG00000171612;gene_name=SLC25A33;protein_domain_id=PF00153
1	pfam	protein_domain	9640217	9640292	0	+	.	Name=Mitochondrial carrier protein;color=#FF0000;gene_id=ENSG00000171612;gene_name=SLC25A33;protein_domain_id=PF00153
1	pfam	protein_domain	9642357	9642544	0	+	.	Name=Mitochondrial carrier protein;color=#FF0000;gene_id=ENSG00000171612;gene_name=SLC25A33;protein_domain_id=PF00153
1	pfam	protein_domain	9655970	9656068	0	+	.	Name=Ima1 N-terminal domain;color=#0080FF;gene_id=ENSG00000188807;gene_name=TMEM201;protein_domain_id=PF09779
1	pfam	protein_domain	9656917	9657111	0	+	.	Name=Ima1 N-terminal domain;color=#0080FF;gene_id=ENSG00000188807;gene_name=TMEM201;protein_domain_id=PF09779
1	pfam	protein_domain	9658507	9658592	0	+	.	Name=Ima1 N-terminal domain;color=#0080FF;gene_id=ENSG00000188807;gene_name=TMEM201;protein_domain_id=PF09779
1	pfam	protein_domain	9658651	9658683	0	+	.	Name=Protein of unknown function C-terminus (DUF2448) ;color=#000000;gene_id=ENSG00000188807;gene_name=TMEM201;protein_domain_id=PF10476
1	pfam	protein_domain	9661163	9661512	0	+	.	Name=Protein of unknown function C-terminus (DUF2448) ;color=#000000;gene_id=ENSG00000188807;gene_name=TMEM201;protein_domain_id=PF10476
1	pfam	protein_domain	9662127	9662330	0	+	.	Name=Protein of unknown function C-terminus (DUF2448) ;color=#000000;gene_id=ENSG00000188807;gene_name=TMEM201;protein_domain_id=PF10476
1	pfam	protein_domain	9667615	9667620	0	+	.	Name=Protein of unknown function C-terminus (DUF2448) ;color=#000000;gene_id=ENSG00000188807;gene_name=TMEM201;protein_domain_id=PF10476
1	pfam	protein_domain	9770604	9770654	0	+	.	Name=PI3-kinase family%2C p85-binding domain;color=#0080FF;gene_id=ENSG00000171608;gene_name=PIK3CD;protein_domain_id=PF02192
1	pfam	protein_domain	9775599	9775781	0	+	.	Name=PI3-kinase family%2C p85-binding domain;color=#0080FF;gene_id=ENSG00000171608;gene_name=PIK3CD;protein_domain_id=PF02192
1	pfam	protein_domain	9776062	9776136	0	+	.	Name=PI3-kinase family%2C ras-binding domain;color=#8000FF;gene_id=ENSG00000171608;gene_name=PIK3CD;protein_domain_id=PF00794
1	pfam	protein_domain	9776498	9776677	0	+	.	Name=PI3-kinase family%2C ras-binding domain;color=#8000FF;gene_id=ENSG00000171608;gene_name=PIK3CD;protein_domain_id=PF00794
1	pfam	protein_domain	9777017	9777079	0	+	.	Name=PI3-kinase family%2C ras-binding domain;color=#8000FF;gene_id=ENSG00000171608;gene_name=PIK3CD;protein_domain_id=PF00794
1	pfam	protein_domain	9777122	9777124	0	+	.	Name=PI3-kinase family%2C ras-binding domain;color=#8000FF;gene_id=ENSG00000171608;gene_name=PIK3CD;protein_domain_id=PF00794
1	pfam	protein_domain	9777679	9777684	0	+	.	Name=Phosphoinositide 3-kinase C2;color=#800000;gene_id=ENSG00000171608;gene_name=PIK3CD;protein_domain_id=PF00792
1	pfam	protein_domain	9778208	9778216	0	+	.	Name=Phosphoinositide 3-kinase C2;color=#800000;gene_id=ENSG00000171608;gene_name=PIK3CD;protein_domain_id=PF00792
1	pfam	protein_domain	9778752	9778973	0	+	.	Name=Phosphoinositide 3-kinase C2;color=#800000;gene_id=ENSG00000171608;gene_name=PIK3CD;protein_domain_id=PF00792
1	pfam	protein_domain	9779979	9780075	0	+	.	Name=Phosphoinositide 3-kinase C2;color=#800000;gene_id=ENSG00000171608;gene_name=PIK3CD;protein_domain_id=PF00792
1	pfam	protein_domain	9780170	9780228	0	+	.	Name=Phosphoinositide 3-kinase C2;color=#800000;gene_id=ENSG00000171608;gene_name=PIK3CD;protein_domain_id=PF00792
1	pfam	protein_domain	9780702	9780719	0	+	.	Name=Phosphoinositide 3-kinase family%2C accessory domain (PIK domain);color=#FF0080;gene_id=ENSG00000171608;gene_name=PIK3CD;protein_domain_id=PF00613
1	pfam	protein_domain	9780800	9780967	0	+	.	Name=Phosphoinositide 3-kinase family%2C accessory domain (PIK domain);color=#FF0080;gene_id=ENSG00000171608;gene_name=PIK3CD;protein_domain_id=PF00613
1	pfam	protein_domain	9781185	9781306	0	+	.	Name=Phosphoinositide 3-kinase family%2C accessory domain (PIK domain);color=#FF0080;gene_id=ENSG00000171608;gene_name=PIK3CD;protein_domain_id=PF00613
1	pfam	protein_domain	9781502	9781646	0	+	.	Name=Phosphoinositide 3-kinase family%2C accessory domain (PIK domain);color=#FF0080;gene_id=ENSG00000171608;gene_name=PIK3CD;protein_domain_id=PF00613
1	pfam	protein_domain	9781819	9781909	0	+	.	Name=Phosphoinositide 3-kinase family%2C accessory domain (PIK domain);color=#FF0080;gene_id=ENSG00000171608;gene_name=PIK3CD;protein_domain_id=PF00613
1	pfam	protein_domain	9782390	9782414	0	+	.	Name=Phosphatidylinositol 3- and 4-kinase;color=#FF8080;gene_id=ENSG00000171608;gene_name=PIK3CD;protein_domain_id=PF00454
1	pfam	protein_domain	9782586	9782664	0	+	.	Name=Phosphatidylinositol 3- and 4-kinase;color=#FF8080;gene_id=ENSG00000171608;gene_name=PIK3CD;protein_domain_id=PF00454
1	pfam	protein_domain	9783183	9783350	0	+	.	Name=Phosphatidylinositol 3- and 4-kinase;color=#FF8080;gene_id=ENSG00000171608;gene_name=PIK3CD;protein_domain_id=PF00454
1	pfam	protein_domain	9784027	9784150	0	+	.	Name=Phosphatidylinositol 3- and 4-kinase;color=#FF8080;gene_id=ENSG00000171608;gene_name=PIK3CD;protein_domain_id=PF00454
1	pfam	protein_domain	9784334	9784479	0	+	.	Name=Phosphatidylinositol 3- and 4-kinase;color=#FF8080;gene_id=ENSG00000171608;gene_name=PIK3CD;protein_domain_id=PF00454
1	pfam	protein_domain	9784862	9784964	0	+	.	Name=Phosphatidylinositol 3- and 4-kinase;color=#FF8080;gene_id=ENSG00000171608;gene_name=PIK3CD;protein_domain_id=PF00454
1	pfam	protein_domain	9809850	9809971	0	-	.	Name=Cadherin domain;color=#000080;gene_id=ENSG00000171603;gene_name=CLSTN1;protein_domain_id=PF00028
1	pfam	protein_domain	9811531	9811675	0	-	.	Name=Cadherin domain;color=#000080;gene_id=ENSG00000171603;gene_name=CLSTN1;protein_domain_id=PF00028
1	pfam	protein_domain	10057332	10057389	0	+	.	Name=Lipocalin / cytosolic fatty-acid binding protein family;color=#00FF80;gene_id=ENSG00000162444;gene_name=RBP7;protein_domain_id=PF00061
1	pfam	protein_domain	10067628	10067806	0	+	.	Name=Lipocalin / cytosolic fatty-acid binding protein family;color=#00FF80;gene_id=ENSG00000162444;gene_name=RBP7;protein_domain_id=PF00061
1	pfam	protein_domain	10068231	10068332	0	+	.	Name=Lipocalin / cytosolic fatty-acid binding protein family;color=#00FF80;gene_id=ENSG00000162444;gene_name=RBP7;protein_domain_id=PF00061
1	pfam	protein_domain	10075840	10075884	0	+	.	Name=Lipocalin / cytosolic fatty-acid binding protein family;color=#00FF80;gene_id=ENSG00000162444;gene_name=RBP7;protein_domain_id=PF00061
1	pfam	protein_domain	10190633	10190674	0	+	.	Name=Ubiquitin elongating factor core;color=#808080;gene_id=ENSG00000130939;gene_name=UBE4B;protein_domain_id=PF10408
1	pfam	protein_domain	10190773	10190871	0	+	.	Name=Ubiquitin elongating factor core;color=#808080;gene_id=ENSG00000130939;gene_name=UBE4B;protein_domain_id=PF10408
1	pfam	protein_domain	10192427	10192540	0	+	.	Name=Ubiquitin elongating factor core;color=#808080;gene_id=ENSG00000130939;gene_name=UBE4B;protein_domain_id=PF10408
1	pfam	protein_domain	10195046	10195244	0	+	.	Name=Ubiquitin elongating factor core;color=#808080;gene_id=ENSG00000130939;gene_name=UBE4B;protein_domain_id=PF10408
1	pfam	protein_domain	10197125	10197263	0	+	.	Name=Ubiquitin elongating factor core;color=#808080;gene_id=ENSG00000130939;gene_name=UBE4B;protein_domain_id=PF10408
1	pfam	protein_domain	10204998	10205097	0	+	.	Name=Ubiquitin elongating factor core;color=#808080;gene_id=ENSG00000130939;gene_name=UBE4B;protein_domain_id=PF10408
1	pfam	protein_domain	10207021	10207148	0	+	.	Name=Ubiquitin elongating factor core;color=#808080;gene_id=ENSG00000130939;gene_name=UBE4B;protein_domain_id=PF10408
1	pfam	protein_domain	10209242	10209340	0	+	.	Name=Ubiquitin elongating factor core;color=#808080;gene_id=ENSG00000130939;gene_name=UBE4B;protein_domain_id=PF10408
1	pfam	protein_domain	10211384	10211619	0	+	.	Name=Ubiquitin elongating factor core;color=#808080;gene_id=ENSG00000130939;gene_name=UBE4B;protein_domain_id=PF10408
1	pfam	protein_domain	10218414	10218540	0	+	.	Name=Ubiquitin elongating factor core;color=#808080;gene_id=ENSG00000130939;gene_name=UBE4B;protein_domain_id=PF10408
1	pfam	protein_domain	10221200	10221344	0	+	.	Name=Ubiquitin elongating factor core;color=#808080;gene_id=ENSG00000130939;gene_name=UBE4B;protein_domain_id=PF10408
1	pfam	protein_domain	10228194	10228328	0	+	.	Name=Ubiquitin elongating factor core;color=#808080;gene_id=ENSG00000130939;gene_name=UBE4B;protein_domain_id=PF10408
1	pfam	protein_domain	10231196	10231387	0	+	.	Name=Ubiquitin elongating factor core;color=#808080;gene_id=ENSG00000130939;gene_name=UBE4B;protein_domain_id=PF10408
1	pfam	protein_domain	10238702	10238815	0	+	.	Name=Ubiquitin elongating factor core;color=#808080;gene_id=ENSG00000130939;gene_name=UBE4B;protein_domain_id=PF10408
1	pfam	protein_domain	10238855	10238888	0	+	.	Name=U-box domain;color=#000080;gene_id=ENSG00000130939;gene_name=UBE4B;protein_domain_id=PF04564
1	pfam	protein_domain	10239474	10239620	0	+	.	Name=U-box domain;color=#000080;gene_id=ENSG00000130939;gene_name=UBE4B;protein_domain_id=PF04564
1	pfam	protein_domain	10239953	10240002	0	+	.	Name=U-box domain;color=#000080;gene_id=ENSG00000130939;gene_name=UBE4B;protein_domain_id=PF04564
1	pfam	protein_domain	10292417	10292492	0	+	.	Name=Kinesin motor domain;color=#800000;gene_id=ENSG00000054523;gene_name=KIF1B;protein_domain_id=PF00225
1	pfam	protein_domain	10316305	10316381	0	+	.	Name=Kinesin motor domain;color=#800000;gene_id=ENSG00000054523;gene_name=KIF1B;protein_domain_id=PF00225
1	pfam	protein_domain	10318551	10318730	0	+	.	Name=Kinesin motor domain;color=#800000;gene_id=ENSG00000054523;gene_name=KIF1B;protein_domain_id=PF00225
1	pfam	protein_domain	10321963	10322028	0	+	.	Name=Kinesin motor domain;color=#800000;gene_id=ENSG00000054523;gene_name=KIF1B;protein_domain_id=PF00225
1	pfam	protein_domain	10327438	10327616	0	+	.	Name=Kinesin motor domain;color=#800000;gene_id=ENSG00000054523;gene_name=KIF1B;protein_domain_id=PF00225
1	pfam	protein_domain	10328210	10328321	0	+	.	Name=Kinesin motor domain;color=#800000;gene_id=ENSG00000054523;gene_name=KIF1B;protein_domain_id=PF00225
1	pfam	protein_domain	10331560	10331637	0	+	.	Name=Kinesin motor domain;color=#800000;gene_id=ENSG00000054523;gene_name=KIF1B;protein_domain_id=PF00225
1	pfam	protein_domain	10332299	10332364	0	+	.	Name=Kinesin motor domain;color=#800000;gene_id=ENSG00000054523;gene_name=KIF1B;protein_domain_id=PF00225
1	pfam	protein_domain	10333072	10333089	0	+	.	Name=Kinesin motor domain;color=#800000;gene_id=ENSG00000054523;gene_name=KIF1B;protein_domain_id=PF00225
1	pfam	protein_domain	10335486	10335561	0	+	.	Name=Kinesin motor domain;color=#800000;gene_id=ENSG00000054523;gene_name=KIF1B;protein_domain_id=PF00225
1	pfam	protein_domain	10336379	10336457	0	+	.	Name=Kinesin motor domain;color=#800000;gene_id=ENSG00000054523;gene_name=KIF1B;protein_domain_id=PF00225
1	pfam	protein_domain	10338044	10338068	0	+	.	Name=Kinesin motor domain;color=#800000;gene_id=ENSG00000054523;gene_name=KIF1B;protein_domain_id=PF00225
1	pfam	protein_domain	10355719	10355824	0	+	.	Name=FHA domain;color=#808000;gene_id=ENSG00000054523;gene_name=KIF1B;protein_domain_id=PF00498
1	pfam	protein_domain	10356640	10356723	0	+	.	Name=FHA domain;color=#808000;gene_id=ENSG00000054523;gene_name=KIF1B;protein_domain_id=PF00498
1	pfam	protein_domain	10356955	10356974	0	+	.	Name=FHA domain;color=#808000;gene_id=ENSG00000054523;gene_name=KIF1B;protein_domain_id=PF00498
1	pfam	protein_domain	10384116	10384120	0	+	.	Name=Kinesin protein 1B;color=#008000;gene_id=ENSG00000054523;gene_name=KIF1B;protein_domain_id=PF12423
1	pfam	protein_domain	10384816	10384953	0	+	.	Name=Kinesin protein 1B;color=#008000;gene_id=ENSG00000054523;gene_name=KIF1B;protein_domain_id=PF12423
1	pfam	protein_domain	10386169	10386169	0	+	.	Name=Kinesin protein 1B;color=#008000;gene_id=ENSG00000054523;gene_name=KIF1B;protein_domain_id=PF12423
1	pfam	protein_domain	10406010	10406011	0	+	.	Name=Kinesin protein ;color=#FFFFFF;gene_id=ENSG00000054523;gene_name=KIF1B;protein_domain_id=PF12473
1	pfam	protein_domain	10407819	10407885	0	+	.	Name=Kinesin protein ;color=#FFFFFF;gene_id=ENSG00000054523;gene_name=KIF1B;protein_domain_id=PF12473
1	pfam	protein_domain	10408707	10408791	0	+	.	Name=Kinesin protein ;color=#FFFFFF;gene_id=ENSG00000054523;gene_name=KIF1B;protein_domain_id=PF12473
1	pfam	protein_domain	10412689	10412794	0	+	.	Name=Kinesin protein ;color=#FFFFFF;gene_id=ENSG00000054523;gene_name=KIF1B;protein_domain_id=PF12473
1	pfam	protein_domain	10420987	10421101	0	+	.	Name=Kinesin protein ;color=#FFFFFF;gene_id=ENSG00000054523;gene_name=KIF1B;protein_domain_id=PF12473
1	pfam	protein_domain	10421750	10421818	0	+	.	Name=Kinesin protein ;color=#FFFFFF;gene_id=ENSG00000054523;gene_name=KIF1B;protein_domain_id=PF12473
1	pfam	protein_domain	10434922	10435104	0	+	.	Name=PH domain;color=#00FF80;gene_id=ENSG00000054523;gene_name=KIF1B;protein_domain_id=PF00169
1	pfam	protein_domain	10435313	10435411	0	+	.	Name=PH domain;color=#00FF80;gene_id=ENSG00000054523;gene_name=KIF1B;protein_domain_id=PF00169
1	pfam	protein_domain	10459687	10459761	0	+	.	Name=NAD binding domain of 6-phosphogluconate dehydrogenase;color=#80FFFF;gene_id=ENSG00000142657;gene_name=PGD;protein_domain_id=PF03446
1	pfam	protein_domain	10460450	10460629	0	+	.	Name=NAD binding domain of 6-phosphogluconate dehydrogenase;color=#80FFFF;gene_id=ENSG00000142657;gene_name=PGD;protein_domain_id=PF03446
1	pfam	protein_domain	10463128	10463193	0	+	.	Name=NAD binding domain of 6-phosphogluconate dehydrogenase;color=#80FFFF;gene_id=ENSG00000142657;gene_name=PGD;protein_domain_id=PF03446
1	pfam	protein_domain	10464218	10464336	0	+	.	Name=NAD binding domain of 6-phosphogluconate dehydrogenase;color=#80FFFF;gene_id=ENSG00000142657;gene_name=PGD;protein_domain_id=PF03446
1	pfam	protein_domain	10468128	10468197	0	+	.	Name=NAD binding domain of 6-phosphogluconate dehydrogenase;color=#80FFFF;gene_id=ENSG00000142657;gene_name=PGD;protein_domain_id=PF03446
1	pfam	protein_domain	10471475	10471480	0	+	.	Name=NAD binding domain of 6-phosphogluconate dehydrogenase;color=#80FFFF;gene_id=ENSG00000142657;gene_name=PGD;protein_domain_id=PF03446
1	pfam	protein_domain	10471493	10471609	0	+	.	Name=6-phosphogluconate dehydrogenase%2C C-terminal domain;color=#80FF00;gene_id=ENSG00000142657;gene_name=PGD;protein_domain_id=PF00393
1	pfam	protein_domain	10473119	10473308	0	+	.	Name=6-phosphogluconate dehydrogenase%2C C-terminal domain;color=#80FF00;gene_id=ENSG00000142657;gene_name=PGD;protein_domain_id=PF00393
1	pfam	protein_domain	10477044	10477174	0	+	.	Name=6-phosphogluconate dehydrogenase%2C C-terminal domain;color=#80FF00;gene_id=ENSG00000142657;gene_name=PGD;protein_domain_id=PF00393
1	pfam	protein_domain	10477433	10477566	0	+	.	Name=6-phosphogluconate dehydrogenase%2C C-terminal domain;color=#80FF00;gene_id=ENSG00000142657;gene_name=PGD;protein_domain_id=PF00393
1	pfam	protein_domain	10478883	10478982	0	+	.	Name=6-phosphogluconate dehydrogenase%2C C-terminal domain;color=#80FF00;gene_id=ENSG00000142657;gene_name=PGD;protein_domain_id=PF00393
1	pfam	protein_domain	10479474	10479596	0	+	.	Name=6-phosphogluconate dehydrogenase%2C C-terminal domain;color=#80FF00;gene_id=ENSG00000142657;gene_name=PGD;protein_domain_id=PF00393
1	pfam	protein_domain	10479687	10479764	0	+	.	Name=6-phosphogluconate dehydrogenase%2C C-terminal domain;color=#80FF00;gene_id=ENSG00000142657;gene_name=PGD;protein_domain_id=PF00393
1	pfam	protein_domain	10493968	10494022	0	+	.	Name=Transcription initiation factor IID%2C 31kD subunit;color=#FF80FF;gene_id=ENSG00000175279;gene_name=APITD1;protein_domain_id=PF02291
1	pfam	protein_domain	10494714	10494747	0	+	.	Name=Transcription initiation factor IID%2C 31kD subunit;color=#FF80FF;gene_id=ENSG00000175279;gene_name=APITD1;protein_domain_id=PF02291
1	pfam	protein_domain	10500404	10500470	0	+	.	Name=Transcription initiation factor IID%2C 31kD subunit;color=#FF80FF;gene_id=ENSG00000175279;gene_name=APITD1;protein_domain_id=PF02291
1	pfam	protein_domain	10502322	10502378	0	+	.	Name=Transcription initiation factor IID%2C 31kD subunit;color=#FF80FF;gene_id=ENSG00000175279;gene_name=APITD1;protein_domain_id=PF02291
1	pfam	protein_domain	10511596	10511646	0	+	.	Name=Somatostatin/Cortistatin family;color=#0080FF;gene_id=ENSG00000175279;gene_name=APITD1;protein_domain_id=PF03002
1	pfam	protein_domain	10511596	10511646	0	+	.	Name=Somatostatin/Cortistatin family;color=#0080FF;gene_id=ENSG00000241563;gene_name=CORT;protein_domain_id=PF03002
1	pfam	protein_domain	10511596	10511646	0	+	.	Name=Somatostatin/Cortistatin family;color=#0080FF;gene_id=ENSG00000251503;gene_name=APITD1-CORT;protein_domain_id=PF03002
1	pfam	protein_domain	10521748	10521759	0	-	.	Name=DNA Fragmentation factor 45kDa%2C C terminal domain;color=#80FF00;gene_id=ENSG00000160049;gene_name=DFFA;protein_domain_id=PF09033
1	pfam	protein_domain	10523115	10523266	0	-	.	Name=DNA Fragmentation factor 45kDa%2C C terminal domain;color=#80FF00;gene_id=ENSG00000160049;gene_name=DFFA;protein_domain_id=PF09033
1	pfam	protein_domain	10523488	10523677	0	-	.	Name=DNA Fragmentation factor 45kDa%2C C terminal domain;color=#80FF00;gene_id=ENSG00000160049;gene_name=DFFA;protein_domain_id=PF09033
1	pfam	protein_domain	10527247	10527389	0	-	.	Name=DNA Fragmentation factor 45kDa%2C C terminal domain;color=#80FF00;gene_id=ENSG00000160049;gene_name=DFFA;protein_domain_id=PF09033
1	pfam	protein_domain	10529234	10529234	0	-	.	Name=DNA Fragmentation factor 45kDa%2C C terminal domain;color=#80FF00;gene_id=ENSG00000160049;gene_name=DFFA;protein_domain_id=PF09033
1	pfam	protein_domain	10529247	10529395	0	-	.	Name=CIDE-N domain;color=#FF0080;gene_id=ENSG00000160049;gene_name=DFFA;protein_domain_id=PF02017
1	pfam	protein_domain	10532380	10532464	0	-	.	Name=CIDE-N domain;color=#FF0080;gene_id=ENSG00000160049;gene_name=DFFA;protein_domain_id=PF02017
1	pfam	protein_domain	11076978	11077064	0	+	.	Name=RNA recognition motif. (a.k.a. RRM%2C RBD%2C or RNP domain);color=#FF8080;gene_id=ENSG00000120948;gene_name=TARDBP;protein_domain_id=PF00076
1	pfam	protein_domain	11078790	11078900	0	+	.	Name=RNA recognition motif. (a.k.a. RRM%2C RBD%2C or RNP domain);color=#FF8080;gene_id=ENSG00000120948;gene_name=TARDBP;protein_domain_id=PF00076
1	pfam	protein_domain	11080519	11080656	0	+	.	Name=RNA recognition motif. (a.k.a. RRM%2C RBD%2C or RNP domain);color=#FF8080;gene_id=ENSG00000120948;gene_name=TARDBP;protein_domain_id=PF00076
1	pfam	protein_domain	11082181	11082189	0	+	.	Name=RNA recognition motif. (a.k.a. RRM%2C RBD%2C or RNP domain);color=#FF8080;gene_id=ENSG00000120948;gene_name=TARDBP;protein_domain_id=PF00076
1	pfam	protein_domain	11086966	11087670	0	-	.	Name=Trypsin;color=#00FFFF;gene_id=ENSG00000009724;gene_name=MASP2;protein_domain_id=PF00089
1	pfam	protein_domain	11090264	11090307	0	-	.	Name=Sushi repeat (SCR repeat);color=#008000;gene_id=ENSG00000009724;gene_name=MASP2;protein_domain_id=PF00084
1	pfam	protein_domain	11090805	11090931	0	-	.	Name=Sushi repeat (SCR repeat);color=#008000;gene_id=ENSG00000009724;gene_name=MASP2;protein_domain_id=PF00084
1	pfam	protein_domain	11094889	11094963	0	-	.	Name=Sushi repeat (SCR repeat);color=#008000;gene_id=ENSG00000009724;gene_name=MASP2;protein_domain_id=PF00084
1	pfam	protein_domain	11097750	11097860	0	-	.	Name=Sushi repeat (SCR repeat);color=#008000;gene_id=ENSG00000009724;gene_name=MASP2;protein_domain_id=PF00084
1	pfam	protein_domain	11102942	11103079	0	-	.	Name=CUB domain;color=#FFFFFF;gene_id=ENSG00000009724;gene_name=MASP2;protein_domain_id=PF00431
1	pfam	protein_domain	11103396	11103587	0	-	.	Name=CUB domain;color=#FFFFFF;gene_id=ENSG00000009724;gene_name=MASP2;protein_domain_id=PF00431
1	pfam	protein_domain	11105469	11105596	0	-	.	Name=Calcium-binding EGF domain;color=#008080;gene_id=ENSG00000009724;gene_name=MASP2;protein_domain_id=PF07645
1	pfam	protein_domain	11106613	11106613	0	-	.	Name=Calcium-binding EGF domain;color=#008080;gene_id=ENSG00000009724;gene_name=MASP2;protein_domain_id=PF07645
1	pfam	protein_domain	11106626	11106790	0	-	.	Name=CUB domain;color=#FFFFFF;gene_id=ENSG00000009724;gene_name=MASP2;protein_domain_id=PF00431
1	pfam	protein_domain	11106948	11107100	0	-	.	Name=CUB domain;color=#FFFFFF;gene_id=ENSG00000009724;gene_name=MASP2;protein_domain_id=PF00431
1	pfam	protein_domain	11115133	11115141	0	-	.	Name=Spermine/spermidine synthase domain;color=#FFFF80;gene_id=ENSG00000116649;gene_name=SRM;protein_domain_id=PF01564
1	pfam	protein_domain	11115838	11115983	0	-	.	Name=Spermine/spermidine synthase domain;color=#FFFF80;gene_id=ENSG00000116649;gene_name=SRM;protein_domain_id=PF01564
1	pfam	protein_domain	11116068	11116151	0	-	.	Name=Spermine/spermidine synthase domain;color=#FFFF80;gene_id=ENSG00000116649;gene_name=SRM;protein_domain_id=PF01564
1	pfam	protein_domain	11116661	11116814	0	-	.	Name=Spermine/spermidine synthase domain;color=#FFFF80;gene_id=ENSG00000116649;gene_name=SRM;protein_domain_id=PF01564
1	pfam	protein_domain	11118767	11118768	0	-	.	Name=Spermine/spermidine synthase domain;color=#FFFF80;gene_id=ENSG00000116649;gene_name=SRM;protein_domain_id=PF01564
1	pfam	protein_domain	11118856	11118949	0	-	.	Name=Spermine/spermidine synthase domain;color=#FFFF80;gene_id=ENSG00000116649;gene_name=SRM;protein_domain_id=PF01564
1	pfam	protein_domain	11119282	11119402	0	-	.	Name=Spermine/spermidine synthase domain;color=#FFFF80;gene_id=ENSG00000116649;gene_name=SRM;protein_domain_id=PF01564
1	pfam	protein_domain	11119834	11119946	0	-	.	Name=Spermine/spermidine synthase domain;color=#FFFF80;gene_id=ENSG00000116649;gene_name=SRM;protein_domain_id=PF01564
1	pfam	protein_domain	11139807	11139879	0	-	.	Name=HRDC domain;color=#008000;gene_id=ENSG00000171824;gene_name=EXOSC10;protein_domain_id=PF00570
1	pfam	protein_domain	11140556	11140606	0	-	.	Name=HRDC domain;color=#008000;gene_id=ENSG00000171824;gene_name=EXOSC10;protein_domain_id=PF00570
1	pfam	protein_domain	11140821	11140891	0	-	.	Name=HRDC domain;color=#008000;gene_id=ENSG00000171824;gene_name=EXOSC10;protein_domain_id=PF00570
1	pfam	protein_domain	11141211	11141295	0	-	.	Name=3'-5' exonuclease;color=#FF0080;gene_id=ENSG00000171824;gene_name=EXOSC10;protein_domain_id=PF01612
1	pfam	protein_domain	11142745	11142935	0	-	.	Name=3'-5' exonuclease;color=#FF0080;gene_id=ENSG00000171824;gene_name=EXOSC10;protein_domain_id=PF01612
1	pfam	protein_domain	11147505	11147648	0	-	.	Name=3'-5' exonuclease;color=#FF0080;gene_id=ENSG00000171824;gene_name=EXOSC10;protein_domain_id=PF01612
1	pfam	protein_domain	11147857	11147937	0	-	.	Name=3'-5' exonuclease;color=#FF0080;gene_id=ENSG00000171824;gene_name=EXOSC10;protein_domain_id=PF01612
1	pfam	protein_domain	11151628	11151654	0	-	.	Name=PMC2NT (NUC016) domain;color=#FF00FF;gene_id=ENSG00000171824;gene_name=EXOSC10;protein_domain_id=PF08066
1	pfam	protein_domain	11155815	11155938	0	-	.	Name=PMC2NT (NUC016) domain;color=#FF00FF;gene_id=ENSG00000171824;gene_name=EXOSC10;protein_domain_id=PF08066
1	pfam	protein_domain	11158077	11158198	0	-	.	Name=PMC2NT (NUC016) domain;color=#FF00FF;gene_id=ENSG00000171824;gene_name=EXOSC10;protein_domain_id=PF08066
1	pfam	protein_domain	11167545	11167557	0	-	.	Name=FATC domain;color=#FF0080;gene_id=ENSG00000198793;gene_name=MTOR;protein_domain_id=PF02260
1	pfam	protein_domain	11168238	11168320	0	-	.	Name=FATC domain;color=#FF0080;gene_id=ENSG00000198793;gene_name=MTOR;protein_domain_id=PF02260
1	pfam	protein_domain	11174385	11174510	0	-	.	Name=Phosphatidylinositol 3- and 4-kinase;color=#FF8080;gene_id=ENSG00000198793;gene_name=MTOR;protein_domain_id=PF00454
1	pfam	protein_domain	11174870	11174944	0	-	.	Name=Phosphatidylinositol 3- and 4-kinase;color=#FF8080;gene_id=ENSG00000198793;gene_name=MTOR;protein_domain_id=PF00454
1	pfam	protein_domain	11175453	11175525	0	-	.	Name=Phosphatidylinositol 3- and 4-kinase;color=#FF8080;gene_id=ENSG00000198793;gene_name=MTOR;protein_domain_id=PF00454
1	pfam	protein_domain	11177061	11177143	0	-	.	Name=Phosphatidylinositol 3- and 4-kinase;color=#FF8080;gene_id=ENSG00000198793;gene_name=MTOR;protein_domain_id=PF00454
1	pfam	protein_domain	11181303	11181425	0	-	.	Name=Phosphatidylinositol 3- and 4-kinase;color=#FF8080;gene_id=ENSG00000198793;gene_name=MTOR;protein_domain_id=PF00454
1	pfam	protein_domain	11182036	11182183	0	-	.	Name=Phosphatidylinositol 3- and 4-kinase;color=#FF8080;gene_id=ENSG00000198793;gene_name=MTOR;protein_domain_id=PF00454
1	pfam	protein_domain	11184555	11184667	0	-	.	Name=Phosphatidylinositol 3- and 4-kinase;color=#FF8080;gene_id=ENSG00000198793;gene_name=MTOR;protein_domain_id=PF00454
1	pfam	protein_domain	11187076	11187201	0	-	.	Name=FKBP12-rapamycin binding domain ;color=#FF80FF;gene_id=ENSG00000198793;gene_name=MTOR;protein_domain_id=PF08771
1	pfam	protein_domain	11187681	11187854	0	-	.	Name=FKBP12-rapamycin binding domain ;color=#FF80FF;gene_id=ENSG00000198793;gene_name=MTOR;protein_domain_id=PF08771
1	pfam	protein_domain	11188999	11189008	0	-	.	Name=FAT domain;color=#FF0000;gene_id=ENSG00000198793;gene_name=MTOR;protein_domain_id=PF02259
1	pfam	protein_domain	11189795	11189895	0	-	.	Name=FAT domain;color=#FF0000;gene_id=ENSG00000198793;gene_name=MTOR;protein_domain_id=PF02259
1	pfam	protein_domain	11190586	11190834	0	-	.	Name=FAT domain;color=#FF0000;gene_id=ENSG00000198793;gene_name=MTOR;protein_domain_id=PF02259
1	pfam	protein_domain	11193137	11193254	0	-	.	Name=FAT domain;color=#FF0000;gene_id=ENSG00000198793;gene_name=MTOR;protein_domain_id=PF02259
1	pfam	protein_domain	11194408	11194523	0	-	.	Name=FAT domain;color=#FF0000;gene_id=ENSG00000198793;gene_name=MTOR;protein_domain_id=PF02259
1	pfam	protein_domain	11199361	11199492	0	-	.	Name=FAT domain;color=#FF0000;gene_id=ENSG00000198793;gene_name=MTOR;protein_domain_id=PF02259
1	pfam	protein_domain	11199590	11199715	0	-	.	Name=FAT domain;color=#FF0000;gene_id=ENSG00000198793;gene_name=MTOR;protein_domain_id=PF02259
1	pfam	protein_domain	11204705	11204812	0	-	.	Name=FAT domain;color=#FF0000;gene_id=ENSG00000198793;gene_name=MTOR;protein_domain_id=PF02259
1	pfam	protein_domain	11205025	11205102	0	-	.	Name=FAT domain;color=#FF0000;gene_id=ENSG00000198793;gene_name=MTOR;protein_domain_id=PF02259
1	pfam	protein_domain	11206733	11206848	0	-	.	Name=FAT domain;color=#FF0000;gene_id=ENSG00000198793;gene_name=MTOR;protein_domain_id=PF02259
1	pfam	protein_domain	11210183	11210216	0	-	.	Name=FAT domain;color=#FF0000;gene_id=ENSG00000198793;gene_name=MTOR;protein_domain_id=PF02259
1	pfam	protein_domain	11252338	11252427	0	+	.	Name=Fibrinogen beta and gamma chains%2C C-terminal globular domain;color=#808000;gene_id=ENSG00000171819;gene_name=ANGPTL7;protein_domain_id=PF00147
1	pfam	protein_domain	11253637	11253831	0	+	.	Name=Fibrinogen beta and gamma chains%2C C-terminal globular domain;color=#808000;gene_id=ENSG00000171819;gene_name=ANGPTL7;protein_domain_id=PF00147
1	pfam	protein_domain	11254518	11254716	0	+	.	Name=Fibrinogen beta and gamma chains%2C C-terminal globular domain;color=#808000;gene_id=ENSG00000171819;gene_name=ANGPTL7;protein_domain_id=PF00147
1	pfam	protein_domain	11254911	11255062	0	+	.	Name=Fibrinogen beta and gamma chains%2C C-terminal globular domain;color=#808000;gene_id=ENSG00000171819;gene_name=ANGPTL7;protein_domain_id=PF00147
1	pfam	protein_domain	11276250	11276291	0	-	.	Name=Domain of unknown function (DUF3385);color=#808000;gene_id=ENSG00000198793;gene_name=MTOR;protein_domain_id=PF11865
1	pfam	protein_domain	11288725	11288975	0	-	.	Name=Domain of unknown function (DUF3385);color=#808000;gene_id=ENSG00000198793;gene_name=MTOR;protein_domain_id=PF11865
1	pfam	protein_domain	11290982	11291111	0	-	.	Name=Domain of unknown function (DUF3385);color=#808000;gene_id=ENSG00000198793;gene_name=MTOR;protein_domain_id=PF11865
1	pfam	protein_domain	11291357	11291446	0	-	.	Name=Domain of unknown function (DUF3385);color=#808000;gene_id=ENSG00000198793;gene_name=MTOR;protein_domain_id=PF11865
1	pfam	protein_domain	11333763	11334113	0	+	.	Name=UbiA prenyltransferase family;color=#8080FF;gene_id=ENSG00000120942;gene_name=UBIAD1;protein_domain_id=PF01040
1	pfam	protein_domain	11562884	11562954	0	+	.	Name=Patched family;color=#008000;gene_id=ENSG00000204624;gene_name=PTCHD2;protein_domain_id=PF02460
1	pfam	protein_domain	11562938	11562954	0	+	.	Name=MMPL family;color=#80FFFF;gene_id=ENSG00000204624;gene_name=PTCHD2;protein_domain_id=PF03176
1	pfam	protein_domain	11574447	11574583	0	+	.	Name=Patched family;color=#008000;gene_id=ENSG00000204624;gene_name=PTCHD2;protein_domain_id=PF02460
1	pfam	protein_domain	11574447	11574583	0	+	.	Name=MMPL family;color=#80FFFF;gene_id=ENSG00000204624;gene_name=PTCHD2;protein_domain_id=PF03176
1	pfam	protein_domain	11574574	11574583	0	+	.	Name=Sterol-sensing domain of SREBP cleavage-activation;color=#800080;gene_id=ENSG00000204624;gene_name=PTCHD2;protein_domain_id=PF12349
1	pfam	protein_domain	11575426	11575560	0	+	.	Name=Patched family;color=#008000;gene_id=ENSG00000204624;gene_name=PTCHD2;protein_domain_id=PF02460
1	pfam	protein_domain	11575426	11575560	0	+	.	Name=MMPL family;color=#80FFFF;gene_id=ENSG00000204624;gene_name=PTCHD2;protein_domain_id=PF03176
1	pfam	protein_domain	11575426	11575560	0	+	.	Name=Sterol-sensing domain of SREBP cleavage-activation;color=#800080;gene_id=ENSG00000204624;gene_name=PTCHD2;protein_domain_id=PF12349
1	pfam	protein_domain	11576058	11576218	0	+	.	Name=Patched family;color=#008000;gene_id=ENSG00000204624;gene_name=PTCHD2;protein_domain_id=PF02460
1	pfam	protein_domain	11576058	11576218	0	+	.	Name=MMPL family;color=#80FFFF;gene_id=ENSG00000204624;gene_name=PTCHD2;protein_domain_id=PF03176
1	pfam	protein_domain	11576058	11576218	0	+	.	Name=Sterol-sensing domain of SREBP cleavage-activation;color=#800080;gene_id=ENSG00000204624;gene_name=PTCHD2;protein_domain_id=PF12349
1	pfam	protein_domain	11577520	11577609	0	+	.	Name=Sterol-sensing domain of SREBP cleavage-activation;color=#800080;gene_id=ENSG00000204624;gene_name=PTCHD2;protein_domain_id=PF12349
1	pfam	protein_domain	11577520	11577618	0	+	.	Name=MMPL family;color=#80FFFF;gene_id=ENSG00000204624;gene_name=PTCHD2;protein_domain_id=PF03176
1	pfam	protein_domain	11577520	11577659	0	+	.	Name=Patched family;color=#008000;gene_id=ENSG00000204624;gene_name=PTCHD2;protein_domain_id=PF02460
1	pfam	protein_domain	11579412	11579560	0	+	.	Name=Patched family;color=#008000;gene_id=ENSG00000204624;gene_name=PTCHD2;protein_domain_id=PF02460
1	pfam	protein_domain	11579776	11579937	0	+	.	Name=Patched family;color=#008000;gene_id=ENSG00000204624;gene_name=PTCHD2;protein_domain_id=PF02460
1	pfam	protein_domain	11580744	11580826	0	+	.	Name=Patched family;color=#008000;gene_id=ENSG00000204624;gene_name=PTCHD2;protein_domain_id=PF02460
1	pfam	protein_domain	11594930	11594930	0	+	.	Name=Patched family;color=#008000;gene_id=ENSG00000204624;gene_name=PTCHD2;protein_domain_id=PF02460
1	pfam	protein_domain	11595068	11595181	0	+	.	Name=Patched family;color=#008000;gene_id=ENSG00000204624;gene_name=PTCHD2;protein_domain_id=PF02460
1	pfam	protein_domain	11595085	11595181	0	+	.	Name=MMPL family;color=#80FFFF;gene_id=ENSG00000204624;gene_name=PTCHD2;protein_domain_id=PF03176
1	pfam	protein_domain	11595535	11595701	0	+	.	Name=Patched family;color=#008000;gene_id=ENSG00000204624;gene_name=PTCHD2;protein_domain_id=PF02460
1	pfam	protein_domain	11595535	11595701	0	+	.	Name=MMPL family;color=#80FFFF;gene_id=ENSG00000204624;gene_name=PTCHD2;protein_domain_id=PF03176
1	pfam	protein_domain	11596381	11596587	0	+	.	Name=Patched family;color=#008000;gene_id=ENSG00000204624;gene_name=PTCHD2;protein_domain_id=PF02460
1	pfam	protein_domain	11596381	11596605	0	+	.	Name=MMPL family;color=#80FFFF;gene_id=ENSG00000204624;gene_name=PTCHD2;protein_domain_id=PF03176
1	pfam	protein_domain	11708757	11708885	0	-	.	Name=F-box associated region;color=#00FF80;gene_id=ENSG00000116661;gene_name=FBXO2;protein_domain_id=PF04300
1	pfam	protein_domain	11709144	11709282	0	-	.	Name=F-box associated region;color=#00FF80;gene_id=ENSG00000116661;gene_name=FBXO2;protein_domain_id=PF04300
1	pfam	protein_domain	11709836	11709931	0	-	.	Name=F-box associated region;color=#00FF80;gene_id=ENSG00000116661;gene_name=FBXO2;protein_domain_id=PF04300
1	pfam	protein_domain	11710002	11710131	0	-	.	Name=F-box associated region;color=#00FF80;gene_id=ENSG00000116661;gene_name=FBXO2;protein_domain_id=PF04300
1	pfam	protein_domain	11710523	11710586	0	-	.	Name=F-box associated region;color=#00FF80;gene_id=ENSG00000116661;gene_name=FBXO2;protein_domain_id=PF04300
1	pfam	protein_domain	11710638	11710775	0	-	.	Name=F-box domain;color=#FFFF80;gene_id=ENSG00000116661;gene_name=FBXO2;protein_domain_id=PF00646
1	pfam	protein_domain	11715905	11716045	0	+	.	Name=F-box domain;color=#FFFF80;gene_id=ENSG00000132879;gene_name=FBXO44;protein_domain_id=PF00646
1	pfam	protein_domain	11716094	11716157	0	+	.	Name=F-box associated region;color=#00FF80;gene_id=ENSG00000132879;gene_name=FBXO44;protein_domain_id=PF04300
1	pfam	protein_domain	11718324	11718450	0	+	.	Name=F-box associated region;color=#00FF80;gene_id=ENSG00000132879;gene_name=FBXO44;protein_domain_id=PF04300
1	pfam	protein_domain	11718590	11718685	0	+	.	Name=F-box associated region;color=#00FF80;gene_id=ENSG00000132879;gene_name=FBXO44;protein_domain_id=PF04300
1	pfam	protein_domain	11718793	11718928	0	+	.	Name=F-box associated region;color=#00FF80;gene_id=ENSG00000132879;gene_name=FBXO44;protein_domain_id=PF04300
1	pfam	protein_domain	11721187	11721312	0	+	.	Name=F-box associated region;color=#00FF80;gene_id=ENSG00000132879;gene_name=FBXO44;protein_domain_id=PF04300
1	pfam	protein_domain	11728749	11728890	0	+	.	Name=F-box domain;color=#FFFF80;gene_id=ENSG00000116663;gene_name=FBXO6;protein_domain_id=PF00646
1	pfam	protein_domain	11728938	11729001	0	+	.	Name=F-box associated region;color=#00FF80;gene_id=ENSG00000116663;gene_name=FBXO6;protein_domain_id=PF04300
1	pfam	protein_domain	11731323	11731449	0	+	.	Name=F-box associated region;color=#00FF80;gene_id=ENSG00000116663;gene_name=FBXO6;protein_domain_id=PF04300
1	pfam	protein_domain	11731985	11732080	0	+	.	Name=F-box associated region;color=#00FF80;gene_id=ENSG00000116663;gene_name=FBXO6;protein_domain_id=PF04300
1	pfam	protein_domain	11733334	11733469	0	+	.	Name=F-box associated region;color=#00FF80;gene_id=ENSG00000116663;gene_name=FBXO6;protein_domain_id=PF04300
1	pfam	protein_domain	11733672	11733801	0	+	.	Name=F-box associated region;color=#00FF80;gene_id=ENSG00000116663;gene_name=FBXO6;protein_domain_id=PF04300
1	pfam	protein_domain	11735757	11735788	0	-	.	Name=HORMA domain;color=#00FF00;gene_id=ENSG00000116670;gene_name=MAD2L2;protein_domain_id=PF02301
1	pfam	protein_domain	11736103	11736197	0	-	.	Name=HORMA domain;color=#00FF00;gene_id=ENSG00000116670;gene_name=MAD2L2;protein_domain_id=PF02301
1	pfam	protein_domain	11736866	11737005	0	-	.	Name=HORMA domain;color=#00FF00;gene_id=ENSG00000116670;gene_name=MAD2L2;protein_domain_id=PF02301
1	pfam	protein_domain	11737600	11737671	0	-	.	Name=HORMA domain;color=#00FF00;gene_id=ENSG00000116670;gene_name=MAD2L2;protein_domain_id=PF02301
1	pfam	protein_domain	11740410	11740528	0	-	.	Name=HORMA domain;color=#00FF00;gene_id=ENSG00000116670;gene_name=MAD2L2;protein_domain_id=PF02301
1	pfam	protein_domain	11740619	11740622	0	-	.	Name=HORMA domain;color=#00FF00;gene_id=ENSG00000116670;gene_name=MAD2L2;protein_domain_id=PF02301
1	pfam	protein_domain	11796266	11796292	0	+	.	Name=Angiotensin II%2C type I receptor-associated protein (AGTRAP);color=#FFFF00;gene_id=ENSG00000177674;gene_name=AGTRAP;protein_domain_id=PF06396
1	pfam	protein_domain	11805860	11805894	0	+	.	Name=Angiotensin II%2C type I receptor-associated protein (AGTRAP);color=#FFFF00;gene_id=ENSG00000177674;gene_name=AGTRAP;protein_domain_id=PF06396
1	pfam	protein_domain	11808472	11808505	0	+	.	Name=Angiotensin II%2C type I receptor-associated protein (AGTRAP);color=#FFFF00;gene_id=ENSG00000177674;gene_name=AGTRAP;protein_domain_id=PF06396
1	pfam	protein_domain	11882823	11882858	0	+	.	Name=Voltage gated chloride channel;color=#00FF00;gene_id=ENSG00000011021;gene_name=CLCN6;protein_domain_id=PF00654
1	pfam	protein_domain	11883764	11883890	0	+	.	Name=Voltage gated chloride channel;color=#00FF00;gene_id=ENSG00000011021;gene_name=CLCN6;protein_domain_id=PF00654
1	pfam	protein_domain	11884543	11884610	0	+	.	Name=Voltage gated chloride channel;color=#00FF00;gene_id=ENSG00000011021;gene_name=CLCN6;protein_domain_id=PF00654
1	pfam	protein_domain	11886213	11886271	0	+	.	Name=Voltage gated chloride channel;color=#00FF00;gene_id=ENSG00000011021;gene_name=CLCN6;protein_domain_id=PF00654
1	pfam	protein_domain	11887146	11887278	0	+	.	Name=Voltage gated chloride channel;color=#00FF00;gene_id=ENSG00000011021;gene_name=CLCN6;protein_domain_id=PF00654
1	pfam	protein_domain	11888163	11888276	0	+	.	Name=Voltage gated chloride channel;color=#00FF00;gene_id=ENSG00000011021;gene_name=CLCN6;protein_domain_id=PF00654
1	pfam	protein_domain	11888515	11888681	0	+	.	Name=Voltage gated chloride channel;color=#00FF00;gene_id=ENSG00000011021;gene_name=CLCN6;protein_domain_id=PF00654
1	pfam	protein_domain	11889253	11889379	0	+	.	Name=Voltage gated chloride channel;color=#00FF00;gene_id=ENSG00000011021;gene_name=CLCN6;protein_domain_id=PF00654
1	pfam	protein_domain	11893572	11893695	0	+	.	Name=Voltage gated chloride channel;color=#00FF00;gene_id=ENSG00000011021;gene_name=CLCN6;protein_domain_id=PF00654
1	pfam	protein_domain	11893934	11894087	0	+	.	Name=Voltage gated chloride channel;color=#00FF00;gene_id=ENSG00000011021;gene_name=CLCN6;protein_domain_id=PF00654
1	pfam	protein_domain	11894293	11894452	0	+	.	Name=Voltage gated chloride channel;color=#00FF00;gene_id=ENSG00000011021;gene_name=CLCN6;protein_domain_id=PF00654
1	pfam	protein_domain	11894541	11894561	0	+	.	Name=Voltage gated chloride channel;color=#00FF00;gene_id=ENSG00000011021;gene_name=CLCN6;protein_domain_id=PF00654
1	pfam	protein_domain	11896031	11896147	0	+	.	Name=CBS domain;color=#008080;gene_id=ENSG00000011021;gene_name=CLCN6;protein_domain_id=PF00571
1	pfam	protein_domain	11898604	11898717	0	+	.	Name=CBS domain;color=#008080;gene_id=ENSG00000011021;gene_name=CLCN6;protein_domain_id=PF00571
1	pfam	protein_domain	11900200	11900229	0	+	.	Name=CBS domain;color=#008080;gene_id=ENSG00000011021;gene_name=CLCN6;protein_domain_id=PF00571
1	pfam	protein_domain	11907182	11907256	0	-	.	Name=Atrial natriuretic peptide;color=#FF80FF;gene_id=ENSG00000175206;gene_name=NPPA;protein_domain_id=PF00212
1	pfam	protein_domain	11918275	11918370	0	-	.	Name=Atrial natriuretic peptide;color=#FF80FF;gene_id=ENSG00000120937;gene_name=NPPB;protein_domain_id=PF00212
1	pfam	protein_domain	12032941	12033054	0	+	.	Name=2OG-Fe(II) oxygenase superfamily;color=#808000;gene_id=ENSG00000083444;gene_name=PLOD1;protein_domain_id=PF03171
1	pfam	protein_domain	12034710	12034862	0	+	.	Name=2OG-Fe(II) oxygenase superfamily;color=#808000;gene_id=ENSG00000083444;gene_name=PLOD1;protein_domain_id=PF03171
1	pfam	protein_domain	12052731	12052747	0	+	.	Name=Dynamin family;color=#FFFFFF;gene_id=ENSG00000116688;gene_name=MFN2;protein_domain_id=PF00350
1	pfam	protein_domain	12056213	12056375	0	+	.	Name=Dynamin family;color=#FFFFFF;gene_id=ENSG00000116688;gene_name=MFN2;protein_domain_id=PF00350
1	pfam	protein_domain	12057354	12057478	0	+	.	Name=Dynamin family;color=#FFFFFF;gene_id=ENSG00000116688;gene_name=MFN2;protein_domain_id=PF00350
1	pfam	protein_domain	12058827	12058935	0	+	.	Name=Dynamin family;color=#FFFFFF;gene_id=ENSG00000116688;gene_name=MFN2;protein_domain_id=PF00350
1	pfam	protein_domain	12059045	12059110	0	+	.	Name=Dynamin family;color=#FFFFFF;gene_id=ENSG00000116688;gene_name=MFN2;protein_domain_id=PF00350
1	pfam	protein_domain	12066634	12066750	0	+	.	Name=fzo-like conserved region;color=#FF00FF;gene_id=ENSG00000116688;gene_name=MFN2;protein_domain_id=PF04799
1	pfam	protein_domain	12067110	12067306	0	+	.	Name=fzo-like conserved region;color=#FF00FF;gene_id=ENSG00000116688;gene_name=MFN2;protein_domain_id=PF04799
1	pfam	protein_domain	12069649	12069783	0	+	.	Name=fzo-like conserved region;color=#FF00FF;gene_id=ENSG00000116688;gene_name=MFN2;protein_domain_id=PF04799
1	pfam	protein_domain	12071553	12071613	0	+	.	Name=fzo-like conserved region;color=#FF00FF;gene_id=ENSG00000116688;gene_name=MFN2;protein_domain_id=PF04799
1	pfam	protein_domain	12144542	12144608	0	+	.	Name=TNFR/NGFR cysteine-rich region;color=#FF00FF;gene_id=ENSG00000120949;gene_name=TNFRSF8;protein_domain_id=PF00020
1	pfam	protein_domain	12157158	12157201	0	+	.	Name=TNFR/NGFR cysteine-rich region;color=#FF00FF;gene_id=ENSG00000120949;gene_name=TNFRSF8;protein_domain_id=PF00020
1	pfam	protein_domain	12157211	12157274	0	+	.	Name=TNFR/NGFR cysteine-rich region;color=#FF00FF;gene_id=ENSG00000120949;gene_name=TNFRSF8;protein_domain_id=PF00020
1	pfam	protein_domain	12164436	12164485	0	+	.	Name=TNFR/NGFR cysteine-rich region;color=#FF00FF;gene_id=ENSG00000120949;gene_name=TNFRSF8;protein_domain_id=PF00020
1	pfam	protein_domain	12172008	12172071	0	+	.	Name=TNFR/NGFR cysteine-rich region;color=#FF00FF;gene_id=ENSG00000120949;gene_name=TNFRSF8;protein_domain_id=PF00020
1	pfam	protein_domain	12175634	12175683	0	+	.	Name=TNFR/NGFR cysteine-rich region;color=#FF00FF;gene_id=ENSG00000120949;gene_name=TNFRSF8;protein_domain_id=PF00020
1	pfam	protein_domain	12248892	12248952	0	+	.	Name=TNFR/NGFR cysteine-rich region;color=#FF00FF;gene_id=ENSG00000028137;gene_name=TNFRSF1B;protein_domain_id=PF00020
1	pfam	protein_domain	12251014	12251060	0	+	.	Name=TNFR/NGFR cysteine-rich region;color=#FF00FF;gene_id=ENSG00000028137;gene_name=TNFRSF1B;protein_domain_id=PF00020
1	pfam	protein_domain	12251067	12251142	0	+	.	Name=TNFR/NGFR cysteine-rich region;color=#FF00FF;gene_id=ENSG00000028137;gene_name=TNFRSF1B;protein_domain_id=PF00020
1	pfam	protein_domain	12251831	12251877	0	+	.	Name=TNFR/NGFR cysteine-rich region;color=#FF00FF;gene_id=ENSG00000028137;gene_name=TNFRSF1B;protein_domain_id=PF00020
1	pfam	protein_domain	12382803	12382803	0	+	.	Name=UBA/TS-N domain;color=#00FF00;gene_id=ENSG00000048707;gene_name=VPS13D;protein_domain_id=PF00627
1	pfam	protein_domain	12383763	12383837	0	+	.	Name=UBA/TS-N domain;color=#00FF00;gene_id=ENSG00000048707;gene_name=VPS13D;protein_domain_id=PF00627
1	pfam	protein_domain	12387705	12387734	0	+	.	Name=UBA/TS-N domain;color=#00FF00;gene_id=ENSG00000048707;gene_name=VPS13D;protein_domain_id=PF00627
1	pfam	protein_domain	12416102	12416147	0	+	.	Name=SHR-binding domain of vacuolar-sorting associated protein 13;color=#00FFFF;gene_id=ENSG00000048707;gene_name=VPS13D;protein_domain_id=PF06650
1	pfam	protein_domain	12416455	12416581	0	+	.	Name=SHR-binding domain of vacuolar-sorting associated protein 13;color=#00FFFF;gene_id=ENSG00000048707;gene_name=VPS13D;protein_domain_id=PF06650
1	pfam	protein_domain	12418515	12418657	0	+	.	Name=SHR-binding domain of vacuolar-sorting associated protein 13;color=#00FFFF;gene_id=ENSG00000048707;gene_name=VPS13D;protein_domain_id=PF06650
1	pfam	protein_domain	12422776	12422906	0	+	.	Name=SHR-binding domain of vacuolar-sorting associated protein 13;color=#00FFFF;gene_id=ENSG00000048707;gene_name=VPS13D;protein_domain_id=PF06650
1	pfam	protein_domain	12423128	12423303	0	+	.	Name=SHR-binding domain of vacuolar-sorting associated protein 13;color=#00FFFF;gene_id=ENSG00000048707;gene_name=VPS13D;protein_domain_id=PF06650
1	pfam	protein_domain	12428523	12428646	0	+	.	Name=SHR-binding domain of vacuolar-sorting associated protein 13;color=#00FFFF;gene_id=ENSG00000048707;gene_name=VPS13D;protein_domain_id=PF06650
1	pfam	protein_domain	12429522	12429627	0	+	.	Name=SHR-binding domain of vacuolar-sorting associated protein 13;color=#00FFFF;gene_id=ENSG00000048707;gene_name=VPS13D;protein_domain_id=PF06650
1	pfam	protein_domain	12638835	12638984	0	-	.	Name=short chain dehydrogenase;color=#FFFF80;gene_id=ENSG00000162496;gene_name=DHRS3;protein_domain_id=PF00106
1	pfam	protein_domain	12638844	12638984	0	-	.	Name=KR domain;color=#FF0080;gene_id=ENSG00000162496;gene_name=DHRS3;protein_domain_id=PF08659
1	pfam	protein_domain	12639321	12639440	0	-	.	Name=short chain dehydrogenase;color=#FFFF80;gene_id=ENSG00000162496;gene_name=DHRS3;protein_domain_id=PF00106
1	pfam	protein_domain	12639321	12639440	0	-	.	Name=KR domain;color=#FF0080;gene_id=ENSG00000162496;gene_name=DHRS3;protein_domain_id=PF08659
1	pfam	protein_domain	12640551	12640694	0	-	.	Name=short chain dehydrogenase;color=#FFFF80;gene_id=ENSG00000162496;gene_name=DHRS3;protein_domain_id=PF00106
1	pfam	protein_domain	12640551	12640694	0	-	.	Name=KR domain;color=#FF0080;gene_id=ENSG00000162496;gene_name=DHRS3;protein_domain_id=PF08659
1	pfam	protein_domain	12640560	12640694	0	-	.	Name=Polysaccharide biosynthesis protein;color=#FF0080;gene_id=ENSG00000162496;gene_name=DHRS3;protein_domain_id=PF02719
1	pfam	protein_domain	12677159	12677233	0	-	.	Name=KR domain;color=#FF0080;gene_id=ENSG00000162496;gene_name=DHRS3;protein_domain_id=PF08659
1	pfam	protein_domain	12677159	12677233	0	-	.	Name=Polysaccharide biosynthesis protein;color=#FF0080;gene_id=ENSG00000162496;gene_name=DHRS3;protein_domain_id=PF02719
1	pfam	protein_domain	12677159	12677236	0	-	.	Name=short chain dehydrogenase;color=#FFFF80;gene_id=ENSG00000162496;gene_name=DHRS3;protein_domain_id=PF00106
1	pfam	protein_domain	12711316	12711358	0	+	.	Name=alpha/beta hydrolase fold;color=#0000FF;gene_id=ENSG00000204518;gene_name=AADACL4;protein_domain_id=PF07859
1	pfam	protein_domain	12721802	12721865	0	+	.	Name=alpha/beta hydrolase fold;color=#0000FF;gene_id=ENSG00000204518;gene_name=AADACL4;protein_domain_id=PF07859
1	pfam	protein_domain	12725972	12726293	0	+	.	Name=alpha/beta hydrolase fold;color=#0000FF;gene_id=ENSG00000204518;gene_name=AADACL4;protein_domain_id=PF07859
1	pfam	protein_domain	12726453	12726659	0	+	.	Name=alpha/beta hydrolase fold;color=#0000FF;gene_id=ENSG00000204518;gene_name=AADACL4;protein_domain_id=PF07859
1	pfam	protein_domain	12776347	12776347	0	+	.	Name=alpha/beta hydrolase fold;color=#0000FF;gene_id=ENSG00000188984;gene_name=AADACL3;protein_domain_id=PF07859
1	pfam	protein_domain	12779651	12779693	0	+	.	Name=alpha/beta hydrolase fold;color=#0000FF;gene_id=ENSG00000188984;gene_name=AADACL3;protein_domain_id=PF07859
1	pfam	protein_domain	12780885	12780948	0	+	.	Name=alpha/beta hydrolase fold;color=#0000FF;gene_id=ENSG00000188984;gene_name=AADACL3;protein_domain_id=PF07859
1	pfam	protein_domain	12785189	12785459	0	+	.	Name=alpha/beta hydrolase fold;color=#0000FF;gene_id=ENSG00000188984;gene_name=AADACL3;protein_domain_id=PF07859
1	pfam	protein_domain	12785667	12785879	0	+	.	Name=alpha/beta hydrolase fold;color=#0000FF;gene_id=ENSG00000188984;gene_name=AADACL3;protein_domain_id=PF07859
1	pfam	protein_domain	12907906	12908091	0	-	.	Name=RNA recognition motif. (a.k.a. RRM%2C RBD%2C or RNP domain);color=#FF8080;gene_id=ENSG00000179172;gene_name=HNRNPCL1;protein_domain_id=PF00076
1	pfam	protein_domain	13839570	13839632	0	-	.	Name=Leucine Rich Repeat;color=#FF00FF;gene_id=ENSG00000162494;gene_name=LRRC38;protein_domain_id=PF00560
1	pfam	protein_domain	13839714	13839776	0	-	.	Name=Leucine Rich Repeat;color=#FF00FF;gene_id=ENSG00000162494;gene_name=LRRC38;protein_domain_id=PF00560
1	pfam	protein_domain	13839783	13839845	0	-	.	Name=Leucine Rich Repeat;color=#FF00FF;gene_id=ENSG00000162494;gene_name=LRRC38;protein_domain_id=PF00560
1	pfam	protein_domain	13839933	13840010	0	-	.	Name=Leucine rich repeat N-terminal domain;color=#008080;gene_id=ENSG00000162494;gene_name=LRRC38;protein_domain_id=PF01462
1	pfam	protein_domain	14068545	14068652	0	+	.	Name=SET domain;color=#FF0080;gene_id=ENSG00000116731;gene_name=PRDM2;protein_domain_id=PF00856
1	pfam	protein_domain	14075856	14075894	0	+	.	Name=SET domain;color=#FF0080;gene_id=ENSG00000116731;gene_name=PRDM2;protein_domain_id=PF00856
1	pfam	protein_domain	15420783	15420881	0	+	.	Name=SAM domain (Sterile alpha motif);color=#FF80FF;gene_id=ENSG00000189337;gene_name=KAZN;protein_domain_id=PF00536
1	pfam	protein_domain	15420789	15420881	0	+	.	Name=SAM domain (Sterile alpha motif);color=#00FF00;gene_id=ENSG00000189337;gene_name=KAZN;protein_domain_id=PF07647
1	pfam	protein_domain	15421311	15421403	0	+	.	Name=SAM domain (Sterile alpha motif);color=#00FF00;gene_id=ENSG00000189337;gene_name=KAZN;protein_domain_id=PF07647
1	pfam	protein_domain	15421311	15421406	0	+	.	Name=SAM domain (Sterile alpha motif);color=#FF80FF;gene_id=ENSG00000189337;gene_name=KAZN;protein_domain_id=PF00536
1	pfam	protein_domain	15428079	15428240	0	+	.	Name=SAM domain (Sterile alpha motif);color=#FF80FF;gene_id=ENSG00000189337;gene_name=KAZN;protein_domain_id=PF00536
1	pfam	protein_domain	15428082	15428246	0	+	.	Name=SAM domain (Sterile alpha motif);color=#00FF00;gene_id=ENSG00000189337;gene_name=KAZN;protein_domain_id=PF07647
1	pfam	protein_domain	15429900	15429956	0	+	.	Name=SAM domain (Sterile alpha motif);color=#00FF00;gene_id=ENSG00000189337;gene_name=KAZN;protein_domain_id=PF07647
1	pfam	protein_domain	15430519	15430635	0	+	.	Name=SAM domain (Sterile alpha motif);color=#00FF00;gene_id=ENSG00000189337;gene_name=KAZN;protein_domain_id=PF07647
1	pfam	protein_domain	15578332	15578373	0	+	.	Name=FHA domain;color=#808000;gene_id=ENSG00000142621;gene_name=FHAD1;protein_domain_id=PF00498
1	pfam	protein_domain	15598819	15598980	0	+	.	Name=FHA domain;color=#808000;gene_id=ENSG00000142621;gene_name=FHAD1;protein_domain_id=PF00498
1	pfam	protein_domain	15766843	15766887	0	+	.	Name=Trypsin;color=#00FFFF;gene_id=ENSG00000162438;gene_name=CTRC;protein_domain_id=PF00089
1	pfam	protein_domain	15766989	15767086	0	+	.	Name=Trypsin;color=#00FFFF;gene_id=ENSG00000162438;gene_name=CTRC;protein_domain_id=PF00089
1	pfam	protein_domain	15768943	15769068	0	+	.	Name=Trypsin;color=#00FFFF;gene_id=ENSG00000162438;gene_name=CTRC;protein_domain_id=PF00089
1	pfam	protein_domain	15769914	15770050	0	+	.	Name=Trypsin;color=#00FFFF;gene_id=ENSG00000162438;gene_name=CTRC;protein_domain_id=PF00089
1	pfam	protein_domain	15771101	15771246	0	+	.	Name=Trypsin;color=#00FFFF;gene_id=ENSG00000162438;gene_name=CTRC;protein_domain_id=PF00089
1	pfam	protein_domain	15772092	15772238	0	+	.	Name=Trypsin;color=#00FFFF;gene_id=ENSG00000162438;gene_name=CTRC;protein_domain_id=PF00089
1	pfam	protein_domain	15783625	15783669	0	+	.	Name=Trypsin;color=#00FFFF;gene_id=ENSG00000142615;gene_name=CELA2A;protein_domain_id=PF00089
1	pfam	protein_domain	15788056	15788153	0	+	.	Name=Trypsin;color=#00FFFF;gene_id=ENSG00000142615;gene_name=CELA2A;protein_domain_id=PF00089
1	pfam	protein_domain	15789228	15789356	0	+	.	Name=Trypsin;color=#00FFFF;gene_id=ENSG00000142615;gene_name=CELA2A;protein_domain_id=PF00089
1	pfam	protein_domain	15789881	15790017	0	+	.	Name=Trypsin;color=#00FFFF;gene_id=ENSG00000142615;gene_name=CELA2A;protein_domain_id=PF00089
1	pfam	protein_domain	15792494	15792639	0	+	.	Name=Trypsin;color=#00FFFF;gene_id=ENSG00000142615;gene_name=CELA2A;protein_domain_id=PF00089
1	pfam	protein_domain	15793881	15794027	0	+	.	Name=Trypsin;color=#00FFFF;gene_id=ENSG00000142615;gene_name=CELA2A;protein_domain_id=PF00089
1	pfam	protein_domain	15802999	15803040	0	+	.	Name=Trypsin;color=#00FFFF;gene_id=ENSG00000215704;gene_name=CELA2B;protein_domain_id=PF00089
1	pfam	protein_domain	15807593	15807690	0	+	.	Name=Trypsin;color=#00FFFF;gene_id=ENSG00000215704;gene_name=CELA2B;protein_domain_id=PF00089
1	pfam	protein_domain	15808760	15808888	0	+	.	Name=Trypsin;color=#00FFFF;gene_id=ENSG00000215704;gene_name=CELA2B;protein_domain_id=PF00089
1	pfam	protein_domain	15809759	15809895	0	+	.	Name=Trypsin;color=#00FFFF;gene_id=ENSG00000215704;gene_name=CELA2B;protein_domain_id=PF00089
1	pfam	protein_domain	15812396	15812541	0	+	.	Name=Trypsin;color=#00FFFF;gene_id=ENSG00000215704;gene_name=CELA2B;protein_domain_id=PF00089
1	pfam	protein_domain	15813780	15813926	0	+	.	Name=Trypsin;color=#00FFFF;gene_id=ENSG00000215704;gene_name=CELA2B;protein_domain_id=PF00089
1	pfam	protein_domain	15819448	15819530	0	-	.	Name=Caspase domain;color=#00FFFF;gene_id=ENSG00000132906;gene_name=CASP9;protein_domain_id=PF00656
1	pfam	protein_domain	15820372	15820496	0	-	.	Name=Caspase domain;color=#00FFFF;gene_id=ENSG00000132906;gene_name=CASP9;protein_domain_id=PF00656
1	pfam	protein_domain	15821768	15821947	0	-	.	Name=Caspase domain;color=#00FFFF;gene_id=ENSG00000132906;gene_name=CASP9;protein_domain_id=PF00656
1	pfam	protein_domain	15831106	15831253	0	-	.	Name=Caspase domain;color=#00FFFF;gene_id=ENSG00000132906;gene_name=CASP9;protein_domain_id=PF00656
1	pfam	protein_domain	15832485	15832574	0	-	.	Name=Caspase domain;color=#00FFFF;gene_id=ENSG00000132906;gene_name=CASP9;protein_domain_id=PF00656
1	pfam	protein_domain	15833394	15833540	0	-	.	Name=Caspase domain;color=#00FFFF;gene_id=ENSG00000132906;gene_name=CASP9;protein_domain_id=PF00656
1	pfam	protein_domain	15844753	15844890	0	-	.	Name=Caspase recruitment domain;color=#FFFF80;gene_id=ENSG00000132906;gene_name=CASP9;protein_domain_id=PF00619
1	pfam	protein_domain	15850564	15850680	0	-	.	Name=Caspase recruitment domain;color=#FFFF80;gene_id=ENSG00000132906;gene_name=CASP9;protein_domain_id=PF00619
1	pfam	protein_domain	15855685	15855767	0	+	.	Name=DnaJ domain;color=#800080;gene_id=ENSG00000116138;gene_name=DNAJC16;protein_domain_id=PF00226
1	pfam	protein_domain	15860732	15860798	0	+	.	Name=DnaJ domain;color=#800080;gene_id=ENSG00000116138;gene_name=DNAJC16;protein_domain_id=PF00226
1	pfam	protein_domain	15862970	15863005	0	+	.	Name=DnaJ domain;color=#800080;gene_id=ENSG00000116138;gene_name=DNAJC16;protein_domain_id=PF00226
1	pfam	protein_domain	15863207	15863309	0	+	.	Name=Thioredoxin;color=#008080;gene_id=ENSG00000116138;gene_name=DNAJC16;protein_domain_id=PF00085
1	pfam	protein_domain	15870894	15871048	0	+	.	Name=Thioredoxin;color=#008080;gene_id=ENSG00000116138;gene_name=DNAJC16;protein_domain_id=PF00085
1	pfam	protein_domain	15900176	15900219	0	-	.	Name=Arginase family;color=#0080FF;gene_id=ENSG00000116771;gene_name=AGMAT;protein_domain_id=PF00491
1	pfam	protein_domain	15901252	15901336	0	-	.	Name=Arginase family;color=#0080FF;gene_id=ENSG00000116771;gene_name=AGMAT;protein_domain_id=PF00491
1	pfam	protein_domain	15904180	15904359	0	-	.	Name=Arginase family;color=#0080FF;gene_id=ENSG00000116771;gene_name=AGMAT;protein_domain_id=PF00491
1	pfam	protein_domain	15905354	15905549	0	-	.	Name=Arginase family;color=#0080FF;gene_id=ENSG00000116771;gene_name=AGMAT;protein_domain_id=PF00491
1	pfam	protein_domain	15906589	15906637	0	-	.	Name=Arginase family;color=#0080FF;gene_id=ENSG00000116771;gene_name=AGMAT;protein_domain_id=PF00491
1	pfam	protein_domain	15909688	15909890	0	-	.	Name=Arginase family;color=#0080FF;gene_id=ENSG00000116771;gene_name=AGMAT;protein_domain_id=PF00491
1	pfam	protein_domain	15911191	15911249	0	-	.	Name=Arginase family;color=#0080FF;gene_id=ENSG00000116771;gene_name=AGMAT;protein_domain_id=PF00491
1	pfam	protein_domain	15944202	15944303	0	+	.	Name=Ubiquitin family;color=#FFFF00;gene_id=ENSG00000197312;gene_name=DDI2;protein_domain_id=PF00240
1	pfam	protein_domain	15953164	15953256	0	+	.	Name=Ubiquitin family;color=#FFFF00;gene_id=ENSG00000197312;gene_name=DDI2;protein_domain_id=PF00240
1	pfam	protein_domain	15964803	15964929	0	+	.	Name=Aspartyl protease;color=#0000FF;gene_id=ENSG00000197312;gene_name=DDI2;protein_domain_id=PF09668
1	pfam	protein_domain	15964878	15964929	0	+	.	Name=Retroviral aspartyl protease;color=#FF80FF;gene_id=ENSG00000197312;gene_name=DDI2;protein_domain_id=PF00077
1	pfam	protein_domain	15964884	15964929	0	+	.	Name=Retroviral aspartyl protease;color=#FF8080;gene_id=ENSG00000197312;gene_name=DDI2;protein_domain_id=PF08284
1	pfam	protein_domain	15970017	15970145	0	+	.	Name=Aspartyl protease;color=#0000FF;gene_id=ENSG00000197312;gene_name=DDI2;protein_domain_id=PF09668
1	pfam	protein_domain	15970017	15970145	0	+	.	Name=Retroviral aspartyl protease;color=#FF80FF;gene_id=ENSG00000197312;gene_name=DDI2;protein_domain_id=PF00077
1	pfam	protein_domain	15970017	15970145	0	+	.	Name=Retroviral aspartyl protease;color=#FF8080;gene_id=ENSG00000197312;gene_name=DDI2;protein_domain_id=PF08284
1	pfam	protein_domain	15976215	15976318	0	+	.	Name=Aspartyl protease;color=#0000FF;gene_id=ENSG00000197312;gene_name=DDI2;protein_domain_id=PF09668
1	pfam	protein_domain	15976215	15976318	0	+	.	Name=Retroviral aspartyl protease;color=#FF80FF;gene_id=ENSG00000197312;gene_name=DDI2;protein_domain_id=PF00077
1	pfam	protein_domain	15976215	15976318	0	+	.	Name=Retroviral aspartyl protease;color=#FF8080;gene_id=ENSG00000197312;gene_name=DDI2;protein_domain_id=PF08284
1	pfam	protein_domain	15978201	15978209	0	+	.	Name=Retroviral aspartyl protease;color=#FF80FF;gene_id=ENSG00000197312;gene_name=DDI2;protein_domain_id=PF00077
1	pfam	protein_domain	15978201	15978212	0	+	.	Name=Aspartyl protease;color=#0000FF;gene_id=ENSG00000197312;gene_name=DDI2;protein_domain_id=PF09668
1	pfam	protein_domain	15978201	15978236	0	+	.	Name=Retroviral aspartyl protease;color=#FF8080;gene_id=ENSG00000197312;gene_name=DDI2;protein_domain_id=PF08284
1	pfam	protein_domain	16042804	16042838	0	+	.	Name=RUN domain;color=#0080FF;gene_id=ENSG00000116786;gene_name=PLEKHM2;protein_domain_id=PF02759
1	pfam	protein_domain	16043202	16043311	0	+	.	Name=RUN domain;color=#0080FF;gene_id=ENSG00000116786;gene_name=PLEKHM2;protein_domain_id=PF02759
1	pfam	protein_domain	16044388	16044487	0	+	.	Name=RUN domain;color=#0080FF;gene_id=ENSG00000116786;gene_name=PLEKHM2;protein_domain_id=PF02759
1	pfam	protein_domain	16045033	16045120	0	+	.	Name=RUN domain;color=#0080FF;gene_id=ENSG00000116786;gene_name=PLEKHM2;protein_domain_id=PF02759
1	pfam	protein_domain	16046229	16046234	0	+	.	Name=RUN domain;color=#0080FF;gene_id=ENSG00000116786;gene_name=PLEKHM2;protein_domain_id=PF02759
1	pfam	protein_domain	16057135	16057217	0	+	.	Name=PH domain;color=#00FF80;gene_id=ENSG00000116786;gene_name=PLEKHM2;protein_domain_id=PF00169
1	pfam	protein_domain	16057687	16057752	0	+	.	Name=PH domain;color=#00FF80;gene_id=ENSG00000116786;gene_name=PLEKHM2;protein_domain_id=PF00169
1	pfam	protein_domain	16058384	16058537	0	+	.	Name=PH domain;color=#00FF80;gene_id=ENSG00000116786;gene_name=PLEKHM2;protein_domain_id=PF00169
1	pfam	protein_domain	16062990	16063256	0	+	.	Name=Mitochondrial carrier protein;color=#FF0000;gene_id=ENSG00000162461;gene_name=SLC25A34;protein_domain_id=PF00153
1	pfam	protein_domain	16063293	16063358	0	+	.	Name=Mitochondrial carrier protein;color=#FF0000;gene_id=ENSG00000162461;gene_name=SLC25A34;protein_domain_id=PF00153
1	pfam	protein_domain	16064424	16064489	0	+	.	Name=Mitochondrial carrier protein;color=#FF0000;gene_id=ENSG00000162461;gene_name=SLC25A34;protein_domain_id=PF00153
1	pfam	protein_domain	16064588	16064737	0	+	.	Name=Mitochondrial carrier protein;color=#FF0000;gene_id=ENSG00000162461;gene_name=SLC25A34;protein_domain_id=PF00153
1	pfam	protein_domain	16065101	16065223	0	+	.	Name=Mitochondrial carrier protein;color=#FF0000;gene_id=ENSG00000162461;gene_name=SLC25A34;protein_domain_id=PF00153
1	pfam	protein_domain	16065719	16065874	0	+	.	Name=Mitochondrial carrier protein;color=#FF0000;gene_id=ENSG00000162461;gene_name=SLC25A34;protein_domain_id=PF00153
1	pfam	protein_domain	16096909	16097073	0	+	.	Name=LIM domain;color=#00FF80;gene_id=ENSG00000162458;gene_name=FBLIM1;protein_domain_id=PF00412
1	pfam	protein_domain	16101113	16101115	0	+	.	Name=LIM domain;color=#00FF80;gene_id=ENSG00000162458;gene_name=FBLIM1;protein_domain_id=PF00412
1	pfam	protein_domain	16101128	16101292	0	+	.	Name=LIM domain;color=#00FF80;gene_id=ENSG00000162458;gene_name=FBLIM1;protein_domain_id=PF00412
1	pfam	protein_domain	16103665	16103671	0	+	.	Name=LIM domain;color=#00FF80;gene_id=ENSG00000162458;gene_name=FBLIM1;protein_domain_id=PF00412
1	pfam	protein_domain	16103681	16103782	0	+	.	Name=LIM domain;color=#00FF80;gene_id=ENSG00000162458;gene_name=FBLIM1;protein_domain_id=PF00412
1	pfam	protein_domain	16111043	16111135	0	+	.	Name=LIM domain;color=#00FF80;gene_id=ENSG00000162458;gene_name=FBLIM1;protein_domain_id=PF00412
1	pfam	protein_domain	16174584	16174645	0	+	.	Name=RNA recognition motif. (a.k.a. RRM%2C RBD%2C or RNP domain);color=#FF8080;gene_id=ENSG00000065526;gene_name=SPEN;protein_domain_id=PF00076
1	pfam	protein_domain	16199311	16199431	0	+	.	Name=RNA recognition motif. (a.k.a. RRM%2C RBD%2C or RNP domain);color=#FF8080;gene_id=ENSG00000065526;gene_name=SPEN;protein_domain_id=PF00076
1	pfam	protein_domain	16235949	16235976	0	+	.	Name=RNA recognition motif. (a.k.a. RRM%2C RBD%2C or RNP domain);color=#FF8080;gene_id=ENSG00000065526;gene_name=SPEN;protein_domain_id=PF00076
1	pfam	protein_domain	16237596	16237772	0	+	.	Name=RNA recognition motif. (a.k.a. RRM%2C RBD%2C or RNP domain);color=#FF8080;gene_id=ENSG00000065526;gene_name=SPEN;protein_domain_id=PF00076
1	pfam	protein_domain	16242697	16242774	0	+	.	Name=RNA recognition motif. (a.k.a. RRM%2C RBD%2C or RNP domain);color=#FF8080;gene_id=ENSG00000065526;gene_name=SPEN;protein_domain_id=PF00076
1	pfam	protein_domain	16245421	16245546	0	+	.	Name=RNA recognition motif. (a.k.a. RRM%2C RBD%2C or RNP domain);color=#FF8080;gene_id=ENSG00000065526;gene_name=SPEN;protein_domain_id=PF00076
1	pfam	protein_domain	16245899	16245899	0	+	.	Name=RNA recognition motif. (a.k.a. RRM%2C RBD%2C or RNP domain);color=#FF8080;gene_id=ENSG00000065526;gene_name=SPEN;protein_domain_id=PF00076
1	pfam	protein_domain	16245935	16246012	0	+	.	Name=RNA recognition motif. (a.k.a. RRM%2C RBD%2C or RNP domain);color=#FF8080;gene_id=ENSG00000065526;gene_name=SPEN;protein_domain_id=PF00076
1	pfam	protein_domain	16247365	16247478	0	+	.	Name=RNA recognition motif. (a.k.a. RRM%2C RBD%2C or RNP domain);color=#FF8080;gene_id=ENSG00000065526;gene_name=SPEN;protein_domain_id=PF00076
1	pfam	protein_domain	16264322	16264501	0	+	.	Name=SPOC domain;color=#FF8080;gene_id=ENSG00000065526;gene_name=SPEN;protein_domain_id=PF07744
1	pfam	protein_domain	16265213	16265371	0	+	.	Name=SPOC domain;color=#FF8080;gene_id=ENSG00000065526;gene_name=SPEN;protein_domain_id=PF07744
1	pfam	protein_domain	16265791	16265817	0	+	.	Name=SPOC domain;color=#FF8080;gene_id=ENSG00000065526;gene_name=SPEN;protein_domain_id=PF07744
1	pfam	protein_domain	16269149	16269220	0	-	.	Name=Zinc finger%2C C2H2 type;color=#80FF00;gene_id=ENSG00000116809;gene_name=ZBTB17;protein_domain_id=PF00096
1	pfam	protein_domain	16269646	16269689	0	-	.	Name=Zinc finger%2C C2H2 type;color=#80FF00;gene_id=ENSG00000116809;gene_name=ZBTB17;protein_domain_id=PF00096
1	pfam	protein_domain	16269894	16269919	0	-	.	Name=Zinc finger%2C C2H2 type;color=#80FF00;gene_id=ENSG00000116809;gene_name=ZBTB17;protein_domain_id=PF00096
1	pfam	protein_domain	16270182	16270210	0	-	.	Name=Zinc finger%2C C2H2 type;color=#80FF00;gene_id=ENSG00000116809;gene_name=ZBTB17;protein_domain_id=PF00096
1	pfam	protein_domain	16270303	16270339	0	-	.	Name=Zinc finger%2C C2H2 type;color=#80FF00;gene_id=ENSG00000116809;gene_name=ZBTB17;protein_domain_id=PF00096
1	pfam	protein_domain	16270846	16270914	0	-	.	Name=Zinc finger%2C C2H2 type;color=#80FF00;gene_id=ENSG00000116809;gene_name=ZBTB17;protein_domain_id=PF00096
1	pfam	protein_domain	16270930	16270998	0	-	.	Name=Zinc finger%2C C2H2 type;color=#80FF00;gene_id=ENSG00000116809;gene_name=ZBTB17;protein_domain_id=PF00096
1	pfam	protein_domain	16271278	16271334	0	-	.	Name=Zinc finger%2C C2H2 type;color=#80FF00;gene_id=ENSG00000116809;gene_name=ZBTB17;protein_domain_id=PF00096
1	pfam	protein_domain	16271432	16271443	0	-	.	Name=Zinc finger%2C C2H2 type;color=#80FF00;gene_id=ENSG00000116809;gene_name=ZBTB17;protein_domain_id=PF00096
1	pfam	protein_domain	16273494	16273618	0	-	.	Name=BTB/POZ domain;color=#008000;gene_id=ENSG00000116809;gene_name=ZBTB17;protein_domain_id=PF00651
1	pfam	protein_domain	16274786	16274951	0	-	.	Name=BTB/POZ domain;color=#008000;gene_id=ENSG00000116809;gene_name=ZBTB17;protein_domain_id=PF00651
1	pfam	protein_domain	16342105	16342254	0	-	.	Name=Hsp20/alpha crystallin family;color=#8000FF;gene_id=ENSG00000173641;gene_name=HSPB7;protein_domain_id=PF00011
1	pfam	protein_domain	16343569	16343676	0	-	.	Name=Hsp20/alpha crystallin family;color=#8000FF;gene_id=ENSG00000173641;gene_name=HSPB7;protein_domain_id=PF00011
1	pfam	protein_domain	16350411	16350423	0	+	.	Name=Voltage gated chloride channel;color=#00FF00;gene_id=ENSG00000186510;gene_name=CLCNKA;protein_domain_id=PF00654
1	pfam	protein_domain	16351338	16351386	0	+	.	Name=Voltage gated chloride channel;color=#00FF00;gene_id=ENSG00000186510;gene_name=CLCNKA;protein_domain_id=PF00654
1	pfam	protein_domain	16352603	16352742	0	+	.	Name=Voltage gated chloride channel;color=#00FF00;gene_id=ENSG00000186510;gene_name=CLCNKA;protein_domain_id=PF00654
1	pfam	protein_domain	16353031	16353108	0	+	.	Name=Voltage gated chloride channel;color=#00FF00;gene_id=ENSG00000186510;gene_name=CLCNKA;protein_domain_id=PF00654
1	pfam	protein_domain	16353192	16353270	0	+	.	Name=Voltage gated chloride channel;color=#00FF00;gene_id=ENSG00000186510;gene_name=CLCNKA;protein_domain_id=PF00654
1	pfam	protein_domain	16353805	16353930	0	+	.	Name=Voltage gated chloride channel;color=#00FF00;gene_id=ENSG00000186510;gene_name=CLCNKA;protein_domain_id=PF00654
1	pfam	protein_domain	16354316	16354400	0	+	.	Name=Voltage gated chloride channel;color=#00FF00;gene_id=ENSG00000186510;gene_name=CLCNKA;protein_domain_id=PF00654
1	pfam	protein_domain	16354513	16354614	0	+	.	Name=Voltage gated chloride channel;color=#00FF00;gene_id=ENSG00000186510;gene_name=CLCNKA;protein_domain_id=PF00654
1	pfam	protein_domain	16355256	16355340	0	+	.	Name=Voltage gated chloride channel;color=#00FF00;gene_id=ENSG00000186510;gene_name=CLCNKA;protein_domain_id=PF00654
1	pfam	protein_domain	16355621	16355794	0	+	.	Name=Voltage gated chloride channel;color=#00FF00;gene_id=ENSG00000186510;gene_name=CLCNKA;protein_domain_id=PF00654
1	pfam	protein_domain	16356226	16356295	0	+	.	Name=Voltage gated chloride channel;color=#00FF00;gene_id=ENSG00000186510;gene_name=CLCNKA;protein_domain_id=PF00654
1	pfam	protein_domain	16356460	16356570	0	+	.	Name=Voltage gated chloride channel;color=#00FF00;gene_id=ENSG00000186510;gene_name=CLCNKA;protein_domain_id=PF00654
1	pfam	protein_domain	16356956	16357086	0	+	.	Name=Voltage gated chloride channel;color=#00FF00;gene_id=ENSG00000186510;gene_name=CLCNKA;protein_domain_id=PF00654
1	pfam	protein_domain	16358221	16358338	0	+	.	Name=CBS domain;color=#008080;gene_id=ENSG00000186510;gene_name=CLCNKA;protein_domain_id=PF00571
1	pfam	protein_domain	16358698	16358750	0	+	.	Name=CBS domain;color=#008080;gene_id=ENSG00000186510;gene_name=CLCNKA;protein_domain_id=PF00571
1	pfam	protein_domain	16358992	16359021	0	+	.	Name=CBS domain;color=#008080;gene_id=ENSG00000186510;gene_name=CLCNKA;protein_domain_id=PF00571
1	pfam	protein_domain	16359665	16359751	0	+	.	Name=CBS domain;color=#008080;gene_id=ENSG00000186510;gene_name=CLCNKA;protein_domain_id=PF00571
1	pfam	protein_domain	16360106	16360123	0	+	.	Name=CBS domain;color=#008080;gene_id=ENSG00000186510;gene_name=CLCNKA;protein_domain_id=PF00571
1	pfam	protein_domain	16373110	16373158	0	+	.	Name=Voltage gated chloride channel;color=#00FF00;gene_id=ENSG00000184908;gene_name=CLCNKB;protein_domain_id=PF00654
1	pfam	protein_domain	16374400	16374539	0	+	.	Name=Voltage gated chloride channel;color=#00FF00;gene_id=ENSG00000184908;gene_name=CLCNKB;protein_domain_id=PF00654
1	pfam	protein_domain	16374838	16374915	0	+	.	Name=Voltage gated chloride channel;color=#00FF00;gene_id=ENSG00000184908;gene_name=CLCNKB;protein_domain_id=PF00654
1	pfam	protein_domain	16374999	16375077	0	+	.	Name=Voltage gated chloride channel;color=#00FF00;gene_id=ENSG00000184908;gene_name=CLCNKB;protein_domain_id=PF00654
1	pfam	protein_domain	16375614	16375740	0	+	.	Name=Voltage gated chloride channel;color=#00FF00;gene_id=ENSG00000184908;gene_name=CLCNKB;protein_domain_id=PF00654
1	pfam	protein_domain	16376113	16376197	0	+	.	Name=Voltage gated chloride channel;color=#00FF00;gene_id=ENSG00000184908;gene_name=CLCNKB;protein_domain_id=PF00654
1	pfam	protein_domain	16376310	16376411	0	+	.	Name=Voltage gated chloride channel;color=#00FF00;gene_id=ENSG00000184908;gene_name=CLCNKB;protein_domain_id=PF00654
1	pfam	protein_domain	16377011	16377095	0	+	.	Name=Voltage gated chloride channel;color=#00FF00;gene_id=ENSG00000184908;gene_name=CLCNKB;protein_domain_id=PF00654
1	pfam	protein_domain	16377370	16377543	0	+	.	Name=Voltage gated chloride channel;color=#00FF00;gene_id=ENSG00000184908;gene_name=CLCNKB;protein_domain_id=PF00654
1	pfam	protein_domain	16377973	16378042	0	+	.	Name=Voltage gated chloride channel;color=#00FF00;gene_id=ENSG00000184908;gene_name=CLCNKB;protein_domain_id=PF00654
1	pfam	protein_domain	16378205	16378315	0	+	.	Name=Voltage gated chloride channel;color=#00FF00;gene_id=ENSG00000184908;gene_name=CLCNKB;protein_domain_id=PF00654
1	pfam	protein_domain	16378693	16378823	0	+	.	Name=Voltage gated chloride channel;color=#00FF00;gene_id=ENSG00000184908;gene_name=CLCNKB;protein_domain_id=PF00654
1	pfam	protein_domain	16380150	16380267	0	+	.	Name=CBS domain;color=#008080;gene_id=ENSG00000184908;gene_name=CLCNKB;protein_domain_id=PF00571
1	pfam	protein_domain	16381930	16381985	0	+	.	Name=CBS domain;color=#008080;gene_id=ENSG00000184908;gene_name=CLCNKB;protein_domain_id=PF00571
1	pfam	protein_domain	16382212	16382253	0	+	.	Name=CBS domain;color=#008080;gene_id=ENSG00000184908;gene_name=CLCNKB;protein_domain_id=PF00571
1	pfam	protein_domain	16382917	16383003	0	+	.	Name=CBS domain;color=#008080;gene_id=ENSG00000184908;gene_name=CLCNKB;protein_domain_id=PF00571
1	pfam	protein_domain	16383364	16383381	0	+	.	Name=CBS domain;color=#008080;gene_id=ENSG00000184908;gene_name=CLCNKB;protein_domain_id=PF00571
1	pfam	protein_domain	16451743	16451815	0	-	.	Name=SAM domain (Sterile alpha motif);color=#FF80FF;gene_id=ENSG00000142627;gene_name=EPHA2;protein_domain_id=PF00536
1	pfam	protein_domain	16451764	16451815	0	-	.	Name=SAM domain (Sterile alpha motif);color=#00FF00;gene_id=ENSG00000142627;gene_name=EPHA2;protein_domain_id=PF07647
1	pfam	protein_domain	16455929	16456038	0	-	.	Name=SAM domain (Sterile alpha motif);color=#00FF00;gene_id=ENSG00000142627;gene_name=EPHA2;protein_domain_id=PF07647
1	pfam	protein_domain	16455929	16456044	0	-	.	Name=SAM domain (Sterile alpha motif);color=#FF80FF;gene_id=ENSG00000142627;gene_name=EPHA2;protein_domain_id=PF00536
1	pfam	protein_domain	16456777	16456914	0	-	.	Name=Protein tyrosine kinase;color=#FF0080;gene_id=ENSG00000142627;gene_name=EPHA2;protein_domain_id=PF07714
1	pfam	protein_domain	16456786	16456914	0	-	.	Name=Protein kinase domain;color=#80FF00;gene_id=ENSG00000142627;gene_name=EPHA2;protein_domain_id=PF00069
1	pfam	protein_domain	16458216	16458365	0	-	.	Name=Protein tyrosine kinase;color=#FF0080;gene_id=ENSG00000142627;gene_name=EPHA2;protein_domain_id=PF07714
1	pfam	protein_domain	16458216	16458365	0	-	.	Name=Protein kinase domain;color=#80FF00;gene_id=ENSG00000142627;gene_name=EPHA2;protein_domain_id=PF00069
1	pfam	protein_domain	16458559	16458768	0	-	.	Name=Protein tyrosine kinase;color=#FF0080;gene_id=ENSG00000142627;gene_name=EPHA2;protein_domain_id=PF07714
1	pfam	protein_domain	16458559	16458768	0	-	.	Name=Protein kinase domain;color=#80FF00;gene_id=ENSG00000142627;gene_name=EPHA2;protein_domain_id=PF00069
1	pfam	protein_domain	16458873	16458934	0	-	.	Name=Protein tyrosine kinase;color=#FF0080;gene_id=ENSG00000142627;gene_name=EPHA2;protein_domain_id=PF07714
1	pfam	protein_domain	16458873	16458934	0	-	.	Name=Protein kinase domain;color=#80FF00;gene_id=ENSG00000142627;gene_name=EPHA2;protein_domain_id=PF00069
1	pfam	protein_domain	16459675	16459863	0	-	.	Name=Protein tyrosine kinase;color=#FF0080;gene_id=ENSG00000142627;gene_name=EPHA2;protein_domain_id=PF07714
1	pfam	protein_domain	16459675	16459863	0	-	.	Name=Protein kinase domain;color=#80FF00;gene_id=ENSG00000142627;gene_name=EPHA2;protein_domain_id=PF00069
1	pfam	protein_domain	16459976	16459997	0	-	.	Name=Protein kinase domain;color=#80FF00;gene_id=ENSG00000142627;gene_name=EPHA2;protein_domain_id=PF00069
1	pfam	protein_domain	16459976	16460000	0	-	.	Name=Protein tyrosine kinase;color=#FF0080;gene_id=ENSG00000142627;gene_name=EPHA2;protein_domain_id=PF07714
1	pfam	protein_domain	16461556	16461684	0	-	.	Name=Fibronectin type III domain;color=#8080FF;gene_id=ENSG00000142627;gene_name=EPHA2;protein_domain_id=PF00041
1	pfam	protein_domain	16461565	16461684	0	-	.	Name=Interferon-alpha/beta receptor%2C fibronectin type III;color=#00FF00;gene_id=ENSG00000142627;gene_name=EPHA2;protein_domain_id=PF09294
1	pfam	protein_domain	16462150	16462265	0	-	.	Name=Fibronectin type III domain;color=#8080FF;gene_id=ENSG00000142627;gene_name=EPHA2;protein_domain_id=PF00041
1	pfam	protein_domain	16462150	16462265	0	-	.	Name=Interferon-alpha/beta receptor%2C fibronectin type III;color=#00FF00;gene_id=ENSG00000142627;gene_name=EPHA2;protein_domain_id=PF09294
1	pfam	protein_domain	16464348	16464348	0	-	.	Name=Fibronectin type III domain;color=#8080FF;gene_id=ENSG00000142627;gene_name=EPHA2;protein_domain_id=PF00041
1	pfam	protein_domain	16464348	16464348	0	-	.	Name=Interferon-alpha/beta receptor%2C fibronectin type III;color=#00FF00;gene_id=ENSG00000142627;gene_name=EPHA2;protein_domain_id=PF09294
1	pfam	protein_domain	16464403	16464672	0	-	.	Name=Fibronectin type III domain;color=#8080FF;gene_id=ENSG00000142627;gene_name=EPHA2;protein_domain_id=PF00041
1	pfam	protein_domain	16475093	16475542	0	-	.	Name=Ephrin receptor ligand binding domain;color=#000000;gene_id=ENSG00000142627;gene_name=EPHA2;protein_domain_id=PF01404
1	pfam	protein_domain	16477391	16477458	0	-	.	Name=Ephrin receptor ligand binding domain;color=#000000;gene_id=ENSG00000142627;gene_name=EPHA2;protein_domain_id=PF01404
1	pfam	protein_domain	16482343	16482346	0	-	.	Name=Ephrin receptor ligand binding domain;color=#000000;gene_id=ENSG00000142627;gene_name=EPHA2;protein_domain_id=PF01404
1	pfam	protein_domain	16525169	16525239	0	-	.	Name=Variant SH3 domain;color=#808000;gene_id=ENSG00000142632;gene_name=ARHGEF19;protein_domain_id=PF07653
1	pfam	protein_domain	16525190	16525239	0	-	.	Name=SH3 domain;color=#FF0000;gene_id=ENSG00000142632;gene_name=ARHGEF19;protein_domain_id=PF00018
1	pfam	protein_domain	16525645	16525720	0	-	.	Name=SH3 domain;color=#FF0000;gene_id=ENSG00000142632;gene_name=ARHGEF19;protein_domain_id=PF00018
1	pfam	protein_domain	16525645	16525738	0	-	.	Name=Variant SH3 domain;color=#808000;gene_id=ENSG00000142632;gene_name=ARHGEF19;protein_domain_id=PF07653
1	pfam	protein_domain	16531654	16531671	0	-	.	Name=RhoGEF domain;color=#000000;gene_id=ENSG00000142632;gene_name=ARHGEF19;protein_domain_id=PF00621
1	pfam	protein_domain	16531846	16531920	0	-	.	Name=RhoGEF domain;color=#000000;gene_id=ENSG00000142632;gene_name=ARHGEF19;protein_domain_id=PF00621
1	pfam	protein_domain	16532033	16532162	0	-	.	Name=RhoGEF domain;color=#000000;gene_id=ENSG00000142632;gene_name=ARHGEF19;protein_domain_id=PF00621
1	pfam	protein_domain	16532426	16532578	0	-	.	Name=RhoGEF domain;color=#000000;gene_id=ENSG00000142632;gene_name=ARHGEF19;protein_domain_id=PF00621
1	pfam	protein_domain	16532675	16532826	0	-	.	Name=RhoGEF domain;color=#000000;gene_id=ENSG00000142632;gene_name=ARHGEF19;protein_domain_id=PF00621
1	pfam	protein_domain	16558720	16558792	0	-	.	Name=Ras family;color=#80FFFF;gene_id=ENSG00000132881;gene_name=RSG1;protein_domain_id=PF00071
1	pfam	protein_domain	16558786	16558792	0	-	.	Name=Ras of Complex%2C Roc%2C domain of DAPkinase;color=#FFFFFF;gene_id=ENSG00000132881;gene_name=RSG1;protein_domain_id=PF08477
1	pfam	protein_domain	16559005	16559141	0	-	.	Name=Ras family;color=#80FFFF;gene_id=ENSG00000132881;gene_name=RSG1;protein_domain_id=PF00071
1	pfam	protein_domain	16559005	16559141	0	-	.	Name=Ras of Complex%2C Roc%2C domain of DAPkinase;color=#FFFFFF;gene_id=ENSG00000132881;gene_name=RSG1;protein_domain_id=PF08477
1	pfam	protein_domain	16559388	16559512	0	-	.	Name=Ras family;color=#80FFFF;gene_id=ENSG00000132881;gene_name=RSG1;protein_domain_id=PF00071
1	pfam	protein_domain	16559388	16559512	0	-	.	Name=Ras of Complex%2C Roc%2C domain of DAPkinase;color=#FFFFFF;gene_id=ENSG00000132881;gene_name=RSG1;protein_domain_id=PF08477
1	pfam	protein_domain	16560107	16560203	0	-	.	Name=Ras family;color=#80FFFF;gene_id=ENSG00000132881;gene_name=RSG1;protein_domain_id=PF00071
1	pfam	protein_domain	16560107	16560203	0	-	.	Name=Ras of Complex%2C Roc%2C domain of DAPkinase;color=#FFFFFF;gene_id=ENSG00000132881;gene_name=RSG1;protein_domain_id=PF08477
1	pfam	protein_domain	16580172	16580226	0	-	.	Name=Kelch motif;color=#0080FF;gene_id=ENSG00000037637;gene_name=FBXO42;protein_domain_id=PF07646
1	pfam	protein_domain	16580178	16580226	0	-	.	Name=Kelch motif;color=#FF8000;gene_id=ENSG00000037637;gene_name=FBXO42;protein_domain_id=PF01344
1	pfam	protein_domain	16582206	16582279	0	-	.	Name=Kelch motif;color=#FF8000;gene_id=ENSG00000037637;gene_name=FBXO42;protein_domain_id=PF01344
1	pfam	protein_domain	16582206	16582282	0	-	.	Name=Kelch motif;color=#0080FF;gene_id=ENSG00000037637;gene_name=FBXO42;protein_domain_id=PF07646
1	pfam	protein_domain	16621294	16621412	0	-	.	Name=Kelch motif;color=#0080FF;gene_id=ENSG00000037637;gene_name=FBXO42;protein_domain_id=PF07646
1	pfam	protein_domain	16632298	16632310	0	-	.	Name=Kelch motif;color=#0080FF;gene_id=ENSG00000037637;gene_name=FBXO42;protein_domain_id=PF07646
1	pfam	protein_domain	16632410	16632414	0	-	.	Name=F-box domain;color=#FFFF80;gene_id=ENSG00000037637;gene_name=FBXO42;protein_domain_id=PF00646
1	pfam	protein_domain	16641664	16641778	0	-	.	Name=F-box domain;color=#FFFF80;gene_id=ENSG00000037637;gene_name=FBXO42;protein_domain_id=PF00646
1	pfam	protein_domain	17301418	17301510	0	-	.	Name=ShK domain-like;color=#800080;gene_id=ENSG00000117122;gene_name=MFAP2;protein_domain_id=PF01549
1	pfam	protein_domain	17301514	17301518	0	-	.	Name=Microfibril-associated glycoprotein (MAGP);color=#FFFFFF;gene_id=ENSG00000117122;gene_name=MFAP2;protein_domain_id=PF05507
1	pfam	protein_domain	17301764	17301837	0	-	.	Name=Microfibril-associated glycoprotein (MAGP);color=#FFFFFF;gene_id=ENSG00000117122;gene_name=MFAP2;protein_domain_id=PF05507
1	pfam	protein_domain	17302138	17302225	0	-	.	Name=Microfibril-associated glycoprotein (MAGP);color=#FFFFFF;gene_id=ENSG00000117122;gene_name=MFAP2;protein_domain_id=PF05507
1	pfam	protein_domain	17302996	17303040	0	-	.	Name=Microfibril-associated glycoprotein (MAGP);color=#FFFFFF;gene_id=ENSG00000117122;gene_name=MFAP2;protein_domain_id=PF05507
1	pfam	protein_domain	17303203	17303289	0	-	.	Name=Microfibril-associated glycoprotein (MAGP);color=#FFFFFF;gene_id=ENSG00000117122;gene_name=MFAP2;protein_domain_id=PF05507
1	pfam	protein_domain	17303392	17303418	0	-	.	Name=Microfibril-associated glycoprotein (MAGP);color=#FFFFFF;gene_id=ENSG00000117122;gene_name=MFAP2;protein_domain_id=PF05507
1	pfam	protein_domain	17303604	17303693	0	-	.	Name=Microfibril-associated glycoprotein (MAGP);color=#FFFFFF;gene_id=ENSG00000117122;gene_name=MFAP2;protein_domain_id=PF05507
1	pfam	protein_domain	17304732	17304768	0	-	.	Name=Microfibril-associated glycoprotein (MAGP);color=#FFFFFF;gene_id=ENSG00000117122;gene_name=MFAP2;protein_domain_id=PF05507
1	pfam	protein_domain	17314909	17314969	0	-	.	Name=haloacid dehalogenase-like hydrolase;color=#000000;gene_id=ENSG00000159363;gene_name=ATP13A2;protein_domain_id=PF00702
1	pfam	protein_domain	17316186	17316265	0	-	.	Name=haloacid dehalogenase-like hydrolase;color=#000000;gene_id=ENSG00000159363;gene_name=ATP13A2;protein_domain_id=PF00702
1	pfam	protein_domain	17316622	17316782	0	-	.	Name=haloacid dehalogenase-like hydrolase;color=#000000;gene_id=ENSG00000159363;gene_name=ATP13A2;protein_domain_id=PF00702
1	pfam	protein_domain	17318229	17318353	0	-	.	Name=haloacid dehalogenase-like hydrolase;color=#000000;gene_id=ENSG00000159363;gene_name=ATP13A2;protein_domain_id=PF00702
1	pfam	protein_domain	17318504	17318624	0	-	.	Name=haloacid dehalogenase-like hydrolase;color=#000000;gene_id=ENSG00000159363;gene_name=ATP13A2;protein_domain_id=PF00702
1	pfam	protein_domain	17318738	17318897	0	-	.	Name=haloacid dehalogenase-like hydrolase;color=#000000;gene_id=ENSG00000159363;gene_name=ATP13A2;protein_domain_id=PF00702
1	pfam	protein_domain	17318981	17319076	0	-	.	Name=haloacid dehalogenase-like hydrolase;color=#000000;gene_id=ENSG00000159363;gene_name=ATP13A2;protein_domain_id=PF00702
1	pfam	protein_domain	17320124	17320330	0	-	.	Name=haloacid dehalogenase-like hydrolase;color=#000000;gene_id=ENSG00000159363;gene_name=ATP13A2;protein_domain_id=PF00702
1	pfam	protein_domain	17322471	17322488	0	-	.	Name=haloacid dehalogenase-like hydrolase;color=#000000;gene_id=ENSG00000159363;gene_name=ATP13A2;protein_domain_id=PF00702
1	pfam	protein_domain	17322528	17322659	0	-	.	Name=E1-E2 ATPase;color=#8080FF;gene_id=ENSG00000159363;gene_name=ATP13A2;protein_domain_id=PF00122
1	pfam	protein_domain	17322749	17322795	0	-	.	Name=E1-E2 ATPase;color=#8080FF;gene_id=ENSG00000159363;gene_name=ATP13A2;protein_domain_id=PF00122
1	pfam	protein_domain	17322881	17322991	0	-	.	Name=E1-E2 ATPase;color=#8080FF;gene_id=ENSG00000159363;gene_name=ATP13A2;protein_domain_id=PF00122
1	pfam	protein_domain	17323515	17323670	0	-	.	Name=E1-E2 ATPase;color=#8080FF;gene_id=ENSG00000159363;gene_name=ATP13A2;protein_domain_id=PF00122
1	pfam	protein_domain	17326506	17326637	0	-	.	Name=E1-E2 ATPase;color=#8080FF;gene_id=ENSG00000159363;gene_name=ATP13A2;protein_domain_id=PF00122
1	pfam	protein_domain	17326741	17326807	0	-	.	Name=E1-E2 ATPase;color=#8080FF;gene_id=ENSG00000159363;gene_name=ATP13A2;protein_domain_id=PF00122
1	pfam	protein_domain	17326895	17326948	0	-	.	Name=E1-E2 ATPase;color=#8080FF;gene_id=ENSG00000159363;gene_name=ATP13A2;protein_domain_id=PF00122
1	pfam	protein_domain	17330880	17330906	0	-	.	Name=P5-type ATPase cation transporter;color=#80FF80;gene_id=ENSG00000159363;gene_name=ATP13A2;protein_domain_id=PF12409
1	pfam	protein_domain	17331187	17331316	0	-	.	Name=P5-type ATPase cation transporter;color=#80FF80;gene_id=ENSG00000159363;gene_name=ATP13A2;protein_domain_id=PF12409
1	pfam	protein_domain	17331509	17331567	0	-	.	Name=P5-type ATPase cation transporter;color=#80FF80;gene_id=ENSG00000159363;gene_name=ATP13A2;protein_domain_id=PF12409
1	pfam	protein_domain	17331869	17332051	0	-	.	Name=P5-type ATPase cation transporter;color=#80FF80;gene_id=ENSG00000159363;gene_name=ATP13A2;protein_domain_id=PF12409
1	pfam	protein_domain	17332179	17332184	0	-	.	Name=P5-type ATPase cation transporter;color=#80FF80;gene_id=ENSG00000159363;gene_name=ATP13A2;protein_domain_id=PF12409
1	pfam	protein_domain	17395542	17395772	0	-	.	Name=Protein-arginine deiminase (PAD);color=#80FFFF;gene_id=ENSG00000117115;gene_name=PADI2;protein_domain_id=PF03068
1	pfam	protein_domain	17396583	17396711	0	-	.	Name=Protein-arginine deiminase (PAD);color=#80FFFF;gene_id=ENSG00000117115;gene_name=PADI2;protein_domain_id=PF03068
1	pfam	protein_domain	17397901	17397986	0	-	.	Name=Protein-arginine deiminase (PAD);color=#80FFFF;gene_id=ENSG00000117115;gene_name=PADI2;protein_domain_id=PF03068
1	pfam	protein_domain	17401351	17401444	0	-	.	Name=Protein-arginine deiminase (PAD);color=#80FFFF;gene_id=ENSG00000117115;gene_name=PADI2;protein_domain_id=PF03068
1	pfam	protein_domain	17402174	17402318	0	-	.	Name=Protein-arginine deiminase (PAD);color=#80FFFF;gene_id=ENSG00000117115;gene_name=PADI2;protein_domain_id=PF03068
1	pfam	protein_domain	17405759	17405910	0	-	.	Name=Protein-arginine deiminase (PAD);color=#80FFFF;gene_id=ENSG00000117115;gene_name=PADI2;protein_domain_id=PF03068
1	pfam	protein_domain	17409040	17409147	0	-	.	Name=Protein-arginine deiminase (PAD);color=#80FFFF;gene_id=ENSG00000117115;gene_name=PADI2;protein_domain_id=PF03068
1	pfam	protein_domain	17410221	17410332	0	-	.	Name=Protein-arginine deiminase (PAD);color=#80FFFF;gene_id=ENSG00000117115;gene_name=PADI2;protein_domain_id=PF03068
1	pfam	protein_domain	17411094	17411194	0	-	.	Name=Protein-arginine deiminase (PAD);color=#80FFFF;gene_id=ENSG00000117115;gene_name=PADI2;protein_domain_id=PF03068
1	pfam	protein_domain	17413016	17413017	0	-	.	Name=Protein-arginine deiminase (PAD);color=#80FFFF;gene_id=ENSG00000117115;gene_name=PADI2;protein_domain_id=PF03068
1	pfam	protein_domain	17413028	17413194	0	-	.	Name=Protein-arginine deiminase (PAD) middle domain;color=#FF8080;gene_id=ENSG00000117115;gene_name=PADI2;protein_domain_id=PF08527
1	pfam	protein_domain	17418903	17419028	0	-	.	Name=Protein-arginine deiminase (PAD) middle domain;color=#FF8080;gene_id=ENSG00000117115;gene_name=PADI2;protein_domain_id=PF08527
1	pfam	protein_domain	17420062	17420179	0	-	.	Name=Protein-arginine deiminase (PAD) middle domain;color=#FF8080;gene_id=ENSG00000117115;gene_name=PADI2;protein_domain_id=PF08527
1	pfam	protein_domain	17422404	17422465	0	-	.	Name=Protein-arginine deiminase (PAD) middle domain;color=#FF8080;gene_id=ENSG00000117115;gene_name=PADI2;protein_domain_id=PF08527
1	pfam	protein_domain	17429482	17429485	0	-	.	Name=Protein-arginine deiminase (PAD) middle domain;color=#FF8080;gene_id=ENSG00000117115;gene_name=PADI2;protein_domain_id=PF08527
1	pfam	protein_domain	17429489	17429554	0	-	.	Name=Protein-arginine deiminase (PAD) N-terminal domain;color=#FF8000;gene_id=ENSG00000117115;gene_name=PADI2;protein_domain_id=PF08526
1	pfam	protein_domain	17431373	17431556	0	-	.	Name=Protein-arginine deiminase (PAD) N-terminal domain;color=#FF8000;gene_id=ENSG00000117115;gene_name=PADI2;protein_domain_id=PF08526
1	pfam	protein_domain	17445775	17445866	0	-	.	Name=Protein-arginine deiminase (PAD) N-terminal domain;color=#FF8000;gene_id=ENSG00000117115;gene_name=PADI2;protein_domain_id=PF08526
1	pfam	protein_domain	17531713	17531804	0	+	.	Name=Protein-arginine deiminase (PAD) N-terminal domain;color=#FF8000;gene_id=ENSG00000142623;gene_name=PADI1;protein_domain_id=PF08526
1	pfam	protein_domain	17548785	17548965	0	+	.	Name=Protein-arginine deiminase (PAD) N-terminal domain;color=#FF8000;gene_id=ENSG00000142623;gene_name=PADI1;protein_domain_id=PF08526
1	pfam	protein_domain	17550116	17550181	0	+	.	Name=Protein-arginine deiminase (PAD) N-terminal domain;color=#FF8000;gene_id=ENSG00000142623;gene_name=PADI1;protein_domain_id=PF08526
1	pfam	protein_domain	17550185	17550188	0	+	.	Name=Protein-arginine deiminase (PAD) middle domain;color=#FF8080;gene_id=ENSG00000142623;gene_name=PADI1;protein_domain_id=PF08527
1	pfam	protein_domain	17550862	17550923	0	+	.	Name=Protein-arginine deiminase (PAD) middle domain;color=#FF8080;gene_id=ENSG00000142623;gene_name=PADI1;protein_domain_id=PF08527
1	pfam	protein_domain	17552306	17552423	0	+	.	Name=Protein-arginine deiminase (PAD) middle domain;color=#FF8080;gene_id=ENSG00000142623;gene_name=PADI1;protein_domain_id=PF08527
1	pfam	protein_domain	17552528	17552653	0	+	.	Name=Protein-arginine deiminase (PAD) middle domain;color=#FF8080;gene_id=ENSG00000142623;gene_name=PADI1;protein_domain_id=PF08527
1	pfam	protein_domain	17555120	17555286	0	+	.	Name=Protein-arginine deiminase (PAD) middle domain;color=#FF8080;gene_id=ENSG00000142623;gene_name=PADI1;protein_domain_id=PF08527
1	pfam	protein_domain	17555446	17555546	0	+	.	Name=Protein-arginine deiminase (PAD);color=#80FFFF;gene_id=ENSG00000142623;gene_name=PADI1;protein_domain_id=PF03068
1	pfam	protein_domain	17556580	17556703	0	+	.	Name=Protein-arginine deiminase (PAD);color=#80FFFF;gene_id=ENSG00000142623;gene_name=PADI1;protein_domain_id=PF03068
1	pfam	protein_domain	17557067	17557174	0	+	.	Name=Protein-arginine deiminase (PAD);color=#80FFFF;gene_id=ENSG00000142623;gene_name=PADI1;protein_domain_id=PF03068
1	pfam	protein_domain	17559314	17559465	0	+	.	Name=Protein-arginine deiminase (PAD);color=#80FFFF;gene_id=ENSG00000142623;gene_name=PADI1;protein_domain_id=PF03068
1	pfam	protein_domain	17563809	17563953	0	+	.	Name=Protein-arginine deiminase (PAD);color=#80FFFF;gene_id=ENSG00000142623;gene_name=PADI1;protein_domain_id=PF03068
1	pfam	protein_domain	17565111	17565204	0	+	.	Name=Protein-arginine deiminase (PAD);color=#80FFFF;gene_id=ENSG00000142623;gene_name=PADI1;protein_domain_id=PF03068
1	pfam	protein_domain	17566199	17566278	0	+	.	Name=Protein-arginine deiminase (PAD);color=#80FFFF;gene_id=ENSG00000142623;gene_name=PADI1;protein_domain_id=PF03068
1	pfam	protein_domain	17567130	17567255	0	+	.	Name=Protein-arginine deiminase (PAD);color=#80FFFF;gene_id=ENSG00000142623;gene_name=PADI1;protein_domain_id=PF03068
1	pfam	protein_domain	17570505	17570735	0	+	.	Name=Protein-arginine deiminase (PAD);color=#80FFFF;gene_id=ENSG00000142623;gene_name=PADI1;protein_domain_id=PF03068
1	pfam	protein_domain	17575633	17575724	0	+	.	Name=Protein-arginine deiminase (PAD) N-terminal domain;color=#FF8000;gene_id=ENSG00000142619;gene_name=PADI3;protein_domain_id=PF08526
1	pfam	protein_domain	17586073	17586253	0	+	.	Name=Protein-arginine deiminase (PAD) N-terminal domain;color=#FF8000;gene_id=ENSG00000142619;gene_name=PADI3;protein_domain_id=PF08526
1	pfam	protein_domain	17588628	17588693	0	+	.	Name=Protein-arginine deiminase (PAD) N-terminal domain;color=#FF8000;gene_id=ENSG00000142619;gene_name=PADI3;protein_domain_id=PF08526
1	pfam	protein_domain	17588697	17588700	0	+	.	Name=Protein-arginine deiminase (PAD) middle domain;color=#FF8080;gene_id=ENSG00000142619;gene_name=PADI3;protein_domain_id=PF08527
1	pfam	protein_domain	17592154	17592215	0	+	.	Name=Protein-arginine deiminase (PAD) middle domain;color=#FF8080;gene_id=ENSG00000142619;gene_name=PADI3;protein_domain_id=PF08527
1	pfam	protein_domain	17593214	17593331	0	+	.	Name=Protein-arginine deiminase (PAD) middle domain;color=#FF8080;gene_id=ENSG00000142619;gene_name=PADI3;protein_domain_id=PF08527
1	pfam	protein_domain	17594332	17594457	0	+	.	Name=Protein-arginine deiminase (PAD) middle domain;color=#FF8080;gene_id=ENSG00000142619;gene_name=PADI3;protein_domain_id=PF08527
1	pfam	protein_domain	17596728	17596894	0	+	.	Name=Protein-arginine deiminase (PAD) middle domain;color=#FF8080;gene_id=ENSG00000142619;gene_name=PADI3;protein_domain_id=PF08527
1	pfam	protein_domain	17597380	17597477	0	+	.	Name=Protein-arginine deiminase (PAD);color=#80FFFF;gene_id=ENSG00000142619;gene_name=PADI3;protein_domain_id=PF03068
1	pfam	protein_domain	17597562	17597673	0	+	.	Name=Protein-arginine deiminase (PAD);color=#80FFFF;gene_id=ENSG00000142619;gene_name=PADI3;protein_domain_id=PF03068
1	pfam	protein_domain	17599835	17599942	0	+	.	Name=Protein-arginine deiminase (PAD);color=#80FFFF;gene_id=ENSG00000142619;gene_name=PADI3;protein_domain_id=PF03068
1	pfam	protein_domain	17601130	17601281	0	+	.	Name=Protein-arginine deiminase (PAD);color=#80FFFF;gene_id=ENSG00000142619;gene_name=PADI3;protein_domain_id=PF03068
1	pfam	protein_domain	17603014	17603158	0	+	.	Name=Protein-arginine deiminase (PAD);color=#80FFFF;gene_id=ENSG00000142619;gene_name=PADI3;protein_domain_id=PF03068
1	pfam	protein_domain	17603269	17603371	0	+	.	Name=Protein-arginine deiminase (PAD);color=#80FFFF;gene_id=ENSG00000142619;gene_name=PADI3;protein_domain_id=PF03068
1	pfam	protein_domain	17606845	17606924	0	+	.	Name=Protein-arginine deiminase (PAD);color=#80FFFF;gene_id=ENSG00000142619;gene_name=PADI3;protein_domain_id=PF03068
1	pfam	protein_domain	17607166	17607291	0	+	.	Name=Protein-arginine deiminase (PAD);color=#80FFFF;gene_id=ENSG00000142619;gene_name=PADI3;protein_domain_id=PF03068
1	pfam	protein_domain	17609341	17609571	0	+	.	Name=Protein-arginine deiminase (PAD);color=#80FFFF;gene_id=ENSG00000142619;gene_name=PADI3;protein_domain_id=PF03068
1	pfam	protein_domain	17634718	17634809	0	+	.	Name=Protein-arginine deiminase (PAD) N-terminal domain;color=#FF8000;gene_id=ENSG00000159339;gene_name=PADI4;protein_domain_id=PF08526
1	pfam	protein_domain	17657464	17657644	0	+	.	Name=Protein-arginine deiminase (PAD) N-terminal domain;color=#FF8000;gene_id=ENSG00000159339;gene_name=PADI4;protein_domain_id=PF08526
1	pfam	protein_domain	17660438	17660497	0	+	.	Name=Protein-arginine deiminase (PAD) N-terminal domain;color=#FF8000;gene_id=ENSG00000159339;gene_name=PADI4;protein_domain_id=PF08526
1	pfam	protein_domain	17660501	17660504	0	+	.	Name=Protein-arginine deiminase (PAD) middle domain;color=#FF8080;gene_id=ENSG00000159339;gene_name=PADI4;protein_domain_id=PF08527
1	pfam	protein_domain	17662654	17662721	0	+	.	Name=Protein-arginine deiminase (PAD) middle domain;color=#FF8080;gene_id=ENSG00000159339;gene_name=PADI4;protein_domain_id=PF08527
1	pfam	protein_domain	17664533	17664650	0	+	.	Name=Protein-arginine deiminase (PAD) middle domain;color=#FF8080;gene_id=ENSG00000159339;gene_name=PADI4;protein_domain_id=PF08527
1	pfam	protein_domain	17666183	17666308	0	+	.	Name=Protein-arginine deiminase (PAD) middle domain;color=#FF8080;gene_id=ENSG00000159339;gene_name=PADI4;protein_domain_id=PF08527
1	pfam	protein_domain	17668438	17668604	0	+	.	Name=Protein-arginine deiminase (PAD) middle domain;color=#FF8080;gene_id=ENSG00000159339;gene_name=PADI4;protein_domain_id=PF08527
1	pfam	protein_domain	17668794	17668897	0	+	.	Name=Protein-arginine deiminase (PAD);color=#80FFFF;gene_id=ENSG00000159339;gene_name=PADI4;protein_domain_id=PF03068
1	pfam	protein_domain	17672523	17672634	0	+	.	Name=Protein-arginine deiminase (PAD);color=#80FFFF;gene_id=ENSG00000159339;gene_name=PADI4;protein_domain_id=PF03068
1	pfam	protein_domain	17674436	17674543	0	+	.	Name=Protein-arginine deiminase (PAD);color=#80FFFF;gene_id=ENSG00000159339;gene_name=PADI4;protein_domain_id=PF03068
1	pfam	protein_domain	17681028	17681182	0	+	.	Name=Protein-arginine deiminase (PAD);color=#80FFFF;gene_id=ENSG00000159339;gene_name=PADI4;protein_domain_id=PF03068
1	pfam	protein_domain	17682478	17682622	0	+	.	Name=Protein-arginine deiminase (PAD);color=#80FFFF;gene_id=ENSG00000159339;gene_name=PADI4;protein_domain_id=PF03068
1	pfam	protein_domain	17682852	17682954	0	+	.	Name=Protein-arginine deiminase (PAD);color=#80FFFF;gene_id=ENSG00000159339;gene_name=PADI4;protein_domain_id=PF03068
1	pfam	protein_domain	17685333	17685403	0	+	.	Name=Protein-arginine deiminase (PAD);color=#80FFFF;gene_id=ENSG00000159339;gene_name=PADI4;protein_domain_id=PF03068
1	pfam	protein_domain	17685775	17685903	0	+	.	Name=Protein-arginine deiminase (PAD);color=#80FFFF;gene_id=ENSG00000159339;gene_name=PADI4;protein_domain_id=PF03068
1	pfam	protein_domain	17690017	17690247	0	+	.	Name=Protein-arginine deiminase (PAD);color=#80FFFF;gene_id=ENSG00000159339;gene_name=PADI4;protein_domain_id=PF03068
1	pfam	protein_domain	17740043	17740192	0	-	.	Name=Regulator of chromosome condensation (RCC1) repeat;color=#800080;gene_id=ENSG00000179051;gene_name=RCC2;protein_domain_id=PF00415
1	pfam	protein_domain	17740205	17740213	0	-	.	Name=Regulator of chromosome condensation (RCC1) repeat;color=#800080;gene_id=ENSG00000179051;gene_name=RCC2;protein_domain_id=PF00415
1	pfam	protein_domain	17742976	17743142	0	-	.	Name=Regulator of chromosome condensation (RCC1) repeat;color=#800080;gene_id=ENSG00000179051;gene_name=RCC2;protein_domain_id=PF00415
1	pfam	protein_domain	17747210	17747255	0	-	.	Name=Regulator of chromosome condensation (RCC1) repeat;color=#800080;gene_id=ENSG00000179051;gene_name=RCC2;protein_domain_id=PF00415
1	pfam	protein_domain	17747265	17747324	0	-	.	Name=Regulator of chromosome condensation (RCC1) repeat;color=#800080;gene_id=ENSG00000179051;gene_name=RCC2;protein_domain_id=PF00415
1	pfam	protein_domain	17748699	17748782	0	-	.	Name=Regulator of chromosome condensation (RCC1) repeat;color=#800080;gene_id=ENSG00000179051;gene_name=RCC2;protein_domain_id=PF00415
1	pfam	protein_domain	17749205	17749332	0	-	.	Name=Regulator of chromosome condensation (RCC1) repeat;color=#800080;gene_id=ENSG00000179051;gene_name=RCC2;protein_domain_id=PF00415
1	pfam	protein_domain	17752037	17752058	0	-	.	Name=Regulator of chromosome condensation (RCC1) repeat;color=#800080;gene_id=ENSG00000179051;gene_name=RCC2;protein_domain_id=PF00415
1	pfam	protein_domain	17948383	17948436	0	+	.	Name=RhoGEF domain;color=#000000;gene_id=ENSG00000074964;gene_name=ARHGEF10L;protein_domain_id=PF00621
1	pfam	protein_domain	17949491	17949670	0	+	.	Name=RhoGEF domain;color=#000000;gene_id=ENSG00000074964;gene_name=ARHGEF10L;protein_domain_id=PF00621
1	pfam	protein_domain	17950882	17950998	0	+	.	Name=RhoGEF domain;color=#000000;gene_id=ENSG00000074964;gene_name=ARHGEF10L;protein_domain_id=PF00621
1	pfam	protein_domain	17952451	17952543	0	+	.	Name=RhoGEF domain;color=#000000;gene_id=ENSG00000074964;gene_name=ARHGEF10L;protein_domain_id=PF00621
1	pfam	protein_domain	17953825	17953920	0	+	.	Name=RhoGEF domain;color=#000000;gene_id=ENSG00000074964;gene_name=ARHGEF10L;protein_domain_id=PF00621
1	pfam	protein_domain	18149513	18149851	0	+	.	Name=Actin;color=#FF8080;gene_id=ENSG00000117148;gene_name=ACTL8;protein_domain_id=PF00022
1	pfam	protein_domain	18152262	18153002	0	+	.	Name=Actin;color=#FF8080;gene_id=ENSG00000117148;gene_name=ACTL8;protein_domain_id=PF00022
1	pfam	protein_domain	18554427	18554504	0	+	.	Name=Immunoglobulin V-set domain;color=#FF0000;gene_id=ENSG00000117154;gene_name=IGSF21;protein_domain_id=PF07686
1	pfam	protein_domain	18618360	18618481	0	+	.	Name=Immunoglobulin V-set domain;color=#FF0000;gene_id=ENSG00000117154;gene_name=IGSF21;protein_domain_id=PF07686
1	pfam	protein_domain	18661386	18661443	0	+	.	Name=Immunoglobulin V-set domain;color=#FF0000;gene_id=ENSG00000117154;gene_name=IGSF21;protein_domain_id=PF07686
1	pfam	protein_domain	18809069	18809200	0	+	.	Name=Kelch motif;color=#FF8000;gene_id=ENSG00000179023;gene_name=KLHDC7A;protein_domain_id=PF01344
1	pfam	protein_domain	18809207	18809332	0	+	.	Name=Kelch motif;color=#FF8000;gene_id=ENSG00000179023;gene_name=KLHDC7A;protein_domain_id=PF01344
1	pfam	protein_domain	18960811	18961032	0	+	.	Name='Paired box' domain;color=#FF8080;gene_id=ENSG00000009709;gene_name=PAX7;protein_domain_id=PF00292
1	pfam	protein_domain	18961605	18961734	0	+	.	Name='Paired box' domain;color=#FF8080;gene_id=ENSG00000009709;gene_name=PAX7;protein_domain_id=PF00292
1	pfam	protein_domain	18962731	18962762	0	+	.	Name='Paired box' domain;color=#FF8080;gene_id=ENSG00000009709;gene_name=PAX7;protein_domain_id=PF00292
1	pfam	protein_domain	19018313	19018447	0	+	.	Name=Homeobox domain;color=#FF0080;gene_id=ENSG00000009709;gene_name=PAX7;protein_domain_id=PF00046
1	pfam	protein_domain	19027147	19027182	0	+	.	Name=Homeobox domain;color=#FF0080;gene_id=ENSG00000009709;gene_name=PAX7;protein_domain_id=PF00046
1	pfam	protein_domain	19029668	19029790	0	+	.	Name=Paired box protein 7 ;color=#FF8000;gene_id=ENSG00000009709;gene_name=PAX7;protein_domain_id=PF12360
1	pfam	protein_domain	19166168	19166890	0	-	.	Name=7 transmembrane sweet-taste receptor of 3 GCPR;color=#008000;gene_id=ENSG00000179002;gene_name=TAS1R2;protein_domain_id=PF00003
1	pfam	protein_domain	19166981	19167021	0	-	.	Name=Nine Cysteines Domain of family 3 GPCR;color=#0000FF;gene_id=ENSG00000179002;gene_name=TAS1R2;protein_domain_id=PF07562
1	pfam	protein_domain	19168223	19168343	0	-	.	Name=Nine Cysteines Domain of family 3 GPCR;color=#0000FF;gene_id=ENSG00000179002;gene_name=TAS1R2;protein_domain_id=PF07562
1	pfam	protein_domain	19175940	19176044	0	-	.	Name=Receptor family ligand binding region;color=#8080FF;gene_id=ENSG00000179002;gene_name=TAS1R2;protein_domain_id=PF01094
1	pfam	protein_domain	19180707	19181480	0	-	.	Name=Receptor family ligand binding region;color=#8080FF;gene_id=ENSG00000179002;gene_name=TAS1R2;protein_domain_id=PF01094
1	pfam	protein_domain	19183825	19184097	0	-	.	Name=Receptor family ligand binding region;color=#8080FF;gene_id=ENSG00000179002;gene_name=TAS1R2;protein_domain_id=PF01094
1	pfam	protein_domain	19199396	19199451	0	-	.	Name=Aldehyde dehydrogenase family;color=#800000;gene_id=ENSG00000159423;gene_name=ALDH4A1;protein_domain_id=PF00171
1	pfam	protein_domain	19200957	19201075	0	-	.	Name=Aldehyde dehydrogenase family;color=#800000;gene_id=ENSG00000159423;gene_name=ALDH4A1;protein_domain_id=PF00171
1	pfam	protein_domain	19201876	19201997	0	-	.	Name=Aldehyde dehydrogenase family;color=#800000;gene_id=ENSG00000159423;gene_name=ALDH4A1;protein_domain_id=PF00171
1	pfam	protein_domain	19202809	19202961	0	-	.	Name=Aldehyde dehydrogenase family;color=#800000;gene_id=ENSG00000159423;gene_name=ALDH4A1;protein_domain_id=PF00171
1	pfam	protein_domain	19203702	19203749	0	-	.	Name=Aldehyde dehydrogenase family;color=#800000;gene_id=ENSG00000159423;gene_name=ALDH4A1;protein_domain_id=PF00171
1	pfam	protein_domain	19203910	19204106	0	-	.	Name=Aldehyde dehydrogenase family;color=#800000;gene_id=ENSG00000159423;gene_name=ALDH4A1;protein_domain_id=PF00171
1	pfam	protein_domain	19205794	19205867	0	-	.	Name=Aldehyde dehydrogenase family;color=#800000;gene_id=ENSG00000159423;gene_name=ALDH4A1;protein_domain_id=PF00171
1	pfam	protein_domain	19208194	19208381	0	-	.	Name=Aldehyde dehydrogenase family;color=#800000;gene_id=ENSG00000159423;gene_name=ALDH4A1;protein_domain_id=PF00171
1	pfam	protein_domain	19209609	19209692	0	-	.	Name=Aldehyde dehydrogenase family;color=#800000;gene_id=ENSG00000159423;gene_name=ALDH4A1;protein_domain_id=PF00171
1	pfam	protein_domain	19209773	19209922	0	-	.	Name=Aldehyde dehydrogenase family;color=#800000;gene_id=ENSG00000159423;gene_name=ALDH4A1;protein_domain_id=PF00171
1	pfam	protein_domain	19211967	19212122	0	-	.	Name=Aldehyde dehydrogenase family;color=#800000;gene_id=ENSG00000159423;gene_name=ALDH4A1;protein_domain_id=PF00171
1	pfam	protein_domain	19212958	19213005	0	-	.	Name=Aldehyde dehydrogenase family;color=#800000;gene_id=ENSG00000159423;gene_name=ALDH4A1;protein_domain_id=PF00171
1	pfam	protein_domain	19215856	19215876	0	-	.	Name=Aldehyde dehydrogenase family;color=#800000;gene_id=ENSG00000159423;gene_name=ALDH4A1;protein_domain_id=PF00171
1	pfam	protein_domain	19236841	19236966	0	-	.	Name=Intermediate filament protein;color=#8000FF;gene_id=ENSG00000169991;gene_name=IFFO2;protein_domain_id=PF00038
1	pfam	protein_domain	19237878	19237970	0	-	.	Name=Intermediate filament protein;color=#8000FF;gene_id=ENSG00000169991;gene_name=IFFO2;protein_domain_id=PF00038
1	pfam	protein_domain	19238457	19238474	0	-	.	Name=Intermediate filament protein;color=#8000FF;gene_id=ENSG00000169991;gene_name=IFFO2;protein_domain_id=PF00038
1	pfam	protein_domain	19488095	19488230	0	-	.	Name=Putative zinc finger in N-recognin (UBR box);color=#FF00FF;gene_id=ENSG00000127481;gene_name=UBR4;protein_domain_id=PF02207
1	pfam	protein_domain	19488321	19488367	0	-	.	Name=Putative zinc finger in N-recognin (UBR box);color=#FF00FF;gene_id=ENSG00000127481;gene_name=UBR4;protein_domain_id=PF02207
1	pfam	protein_domain	19545803	19545976	0	-	.	Name=Protein of unknown function (DUF1620);color=#FFFF80;gene_id=ENSG00000127463;gene_name=EMC1;protein_domain_id=PF07774
1	pfam	protein_domain	19546063	19546192	0	-	.	Name=Protein of unknown function (DUF1620);color=#FFFF80;gene_id=ENSG00000127463;gene_name=EMC1;protein_domain_id=PF07774
1	pfam	protein_domain	19547258	19547342	0	-	.	Name=Protein of unknown function (DUF1620);color=#FFFF80;gene_id=ENSG00000127463;gene_name=EMC1;protein_domain_id=PF07774
1	pfam	protein_domain	19549118	19549328	0	-	.	Name=Protein of unknown function (DUF1620);color=#FFFF80;gene_id=ENSG00000127463;gene_name=EMC1;protein_domain_id=PF07774
1	pfam	protein_domain	19549890	19549910	0	-	.	Name=Protein of unknown function (DUF1620);color=#FFFF80;gene_id=ENSG00000127463;gene_name=EMC1;protein_domain_id=PF07774
1	pfam	protein_domain	19630758	19630880	0	-	.	Name=Aldo/keto reductase family;color=#0080FF;gene_id=ENSG00000053371;gene_name=AKR7A2;protein_domain_id=PF00248
1	pfam	protein_domain	19632512	19632641	0	-	.	Name=Aldo/keto reductase family;color=#0080FF;gene_id=ENSG00000053371;gene_name=AKR7A2;protein_domain_id=PF00248
1	pfam	protein_domain	19633496	19633595	0	-	.	Name=Aldo/keto reductase family;color=#0080FF;gene_id=ENSG00000053371;gene_name=AKR7A2;protein_domain_id=PF00248
1	pfam	protein_domain	19633808	19633898	0	-	.	Name=Aldo/keto reductase family;color=#0080FF;gene_id=ENSG00000053371;gene_name=AKR7A2;protein_domain_id=PF00248
1	pfam	protein_domain	19633902	19633904	0	-	.	Name=Aldo/keto reductase family;color=#0080FF;gene_id=ENSG00000053371;gene_name=AKR7A2;protein_domain_id=PF00248
1	pfam	protein_domain	19634949	19635136	0	-	.	Name=Aldo/keto reductase family;color=#0080FF;gene_id=ENSG00000053371;gene_name=AKR7A2;protein_domain_id=PF00248
1	pfam	protein_domain	19638321	19638498	0	-	.	Name=Aldo/keto reductase family;color=#0080FF;gene_id=ENSG00000053371;gene_name=AKR7A2;protein_domain_id=PF00248
1	pfam	protein_domain	19644283	19644335	0	+	.	Name=PQ loop repeat ;color=#00FFFF;gene_id=ENSG00000040487;gene_name=PQLC2;protein_domain_id=PF04193
1	pfam	protein_domain	19651127	19651253	0	+	.	Name=PQ loop repeat ;color=#00FFFF;gene_id=ENSG00000040487;gene_name=PQLC2;protein_domain_id=PF04193
1	pfam	protein_domain	19653046	19653117	0	+	.	Name=PQ loop repeat ;color=#00FFFF;gene_id=ENSG00000040487;gene_name=PQLC2;protein_domain_id=PF04193
1	pfam	protein_domain	19653721	19653822	0	+	.	Name=PQ loop repeat ;color=#00FFFF;gene_id=ENSG00000040487;gene_name=PQLC2;protein_domain_id=PF04193
1	pfam	protein_domain	19666100	19666111	0	-	.	Name=F-actin capping protein%2C beta subunit;color=#00FFFF;gene_id=ENSG00000077549;gene_name=CAPZB;protein_domain_id=PF01115
1	pfam	protein_domain	19670863	19670928	0	-	.	Name=F-actin capping protein%2C beta subunit;color=#00FFFF;gene_id=ENSG00000077549;gene_name=CAPZB;protein_domain_id=PF01115
1	pfam	protein_domain	19671681	19671746	0	-	.	Name=F-actin capping protein%2C beta subunit;color=#00FFFF;gene_id=ENSG00000077549;gene_name=CAPZB;protein_domain_id=PF01115
1	pfam	protein_domain	19683129	19683245	0	-	.	Name=F-actin capping protein%2C beta subunit;color=#00FFFF;gene_id=ENSG00000077549;gene_name=CAPZB;protein_domain_id=PF01115
1	pfam	protein_domain	19683916	19684057	0	-	.	Name=F-actin capping protein%2C beta subunit;color=#00FFFF;gene_id=ENSG00000077549;gene_name=CAPZB;protein_domain_id=PF01115
1	pfam	protein_domain	19705034	19705147	0	-	.	Name=F-actin capping protein%2C beta subunit;color=#00FFFF;gene_id=ENSG00000077549;gene_name=CAPZB;protein_domain_id=PF01115
1	pfam	protein_domain	19711999	19712120	0	-	.	Name=F-actin capping protein%2C beta subunit;color=#00FFFF;gene_id=ENSG00000077549;gene_name=CAPZB;protein_domain_id=PF01115
1	pfam	protein_domain	19746155	19746235	0	-	.	Name=F-actin capping protein%2C beta subunit;color=#00FFFF;gene_id=ENSG00000077549;gene_name=CAPZB;protein_domain_id=PF01115
1	pfam	protein_domain	19981584	19981693	0	+	.	Name=DAN domain;color=#FF8000;gene_id=ENSG00000158747;gene_name=NBL1;protein_domain_id=PF03045
1	pfam	protein_domain	19981584	19981693	0	+	.	Name=DAN domain;color=#FF8000;gene_id=ENSG00000270136;gene_name=MINOS1-NBL1;protein_domain_id=PF03045
1	pfam	protein_domain	19981623	19981693	0	+	.	Name=Cystine-knot domain;color=#00FF80;gene_id=ENSG00000158747;gene_name=NBL1;protein_domain_id=PF00007
1	pfam	protein_domain	19981623	19981693	0	+	.	Name=Cystine-knot domain;color=#00FF80;gene_id=ENSG00000270136;gene_name=MINOS1-NBL1;protein_domain_id=PF00007
1	pfam	protein_domain	19981817	19981928	0	+	.	Name=DAN domain;color=#FF8000;gene_id=ENSG00000158747;gene_name=NBL1;protein_domain_id=PF03045
1	pfam	protein_domain	19981817	19981928	0	+	.	Name=Cystine-knot domain;color=#00FF80;gene_id=ENSG00000158747;gene_name=NBL1;protein_domain_id=PF00007
1	pfam	protein_domain	19981817	19981928	0	+	.	Name=DAN domain;color=#FF8000;gene_id=ENSG00000270136;gene_name=MINOS1-NBL1;protein_domain_id=PF03045
1	pfam	protein_domain	19981817	19981928	0	+	.	Name=Cystine-knot domain;color=#00FF80;gene_id=ENSG00000270136;gene_name=MINOS1-NBL1;protein_domain_id=PF00007
1	pfam	protein_domain	19983359	19983388	0	+	.	Name=Cystine-knot domain;color=#00FF80;gene_id=ENSG00000158747;gene_name=NBL1;protein_domain_id=PF00007
1	pfam	protein_domain	19983359	19983388	0	+	.	Name=Cystine-knot domain;color=#00FF80;gene_id=ENSG00000270136;gene_name=MINOS1-NBL1;protein_domain_id=PF00007
1	pfam	protein_domain	19983359	19983412	0	+	.	Name=DAN domain;color=#FF8000;gene_id=ENSG00000270136;gene_name=MINOS1-NBL1;protein_domain_id=PF03045
1	pfam	protein_domain	19983359	19983421	0	+	.	Name=DAN domain;color=#FF8000;gene_id=ENSG00000158747;gene_name=NBL1;protein_domain_id=PF03045
1	pfam	protein_domain	19992376	19992960	0	+	.	Name=7 transmembrane receptor (rhodopsin family);color=#000080;gene_id=ENSG00000158748;gene_name=HTR6;protein_domain_id=PF00001
1	pfam	protein_domain	20005060	20005218	0	+	.	Name=7 transmembrane receptor (rhodopsin family);color=#000080;gene_id=ENSG00000158748;gene_name=HTR6;protein_domain_id=PF00001
1	pfam	protein_domain	20005412	20005498	0	+	.	Name=7 transmembrane receptor (rhodopsin family);color=#000080;gene_id=ENSG00000158748;gene_name=HTR6;protein_domain_id=PF00001
1	pfam	protein_domain	20009878	20009937	0	-	.	Name=Protein of unknown function (DUF726);color=#808000;gene_id=ENSG00000162542;gene_name=TMCO4;protein_domain_id=PF05277
1	pfam	protein_domain	20009929	20009937	0	-	.	Name=Alpha/beta hydrolase of unknown function (DUF900);color=#FF80FF;gene_id=ENSG00000162542;gene_name=TMCO4;protein_domain_id=PF05990
1	pfam	protein_domain	20020927	20021044	0	-	.	Name=Protein of unknown function (DUF726);color=#808000;gene_id=ENSG00000162542;gene_name=TMCO4;protein_domain_id=PF05277
1	pfam	protein_domain	20020927	20021044	0	-	.	Name=Alpha/beta hydrolase of unknown function (DUF900);color=#FF80FF;gene_id=ENSG00000162542;gene_name=TMCO4;protein_domain_id=PF05990
1	pfam	protein_domain	20027261	20027378	0	-	.	Name=Protein of unknown function (DUF726);color=#808000;gene_id=ENSG00000162542;gene_name=TMCO4;protein_domain_id=PF05277
1	pfam	protein_domain	20027261	20027378	0	-	.	Name=Alpha/beta hydrolase of unknown function (DUF900);color=#FF80FF;gene_id=ENSG00000162542;gene_name=TMCO4;protein_domain_id=PF05990
1	pfam	protein_domain	20063865	20063949	0	-	.	Name=Protein of unknown function (DUF726);color=#808000;gene_id=ENSG00000162542;gene_name=TMCO4;protein_domain_id=PF05277
1	pfam	protein_domain	20063865	20063949	0	-	.	Name=Alpha/beta hydrolase of unknown function (DUF900);color=#FF80FF;gene_id=ENSG00000162542;gene_name=TMCO4;protein_domain_id=PF05990
1	pfam	protein_domain	20066317	20066451	0	-	.	Name=Alpha/beta hydrolase of unknown function (DUF900);color=#FF80FF;gene_id=ENSG00000162542;gene_name=TMCO4;protein_domain_id=PF05990
1	pfam	protein_domain	20066317	20066453	0	-	.	Name=Protein of unknown function (DUF726);color=#808000;gene_id=ENSG00000162542;gene_name=TMCO4;protein_domain_id=PF05277
1	pfam	protein_domain	20067270	20067434	0	-	.	Name=Protein of unknown function (DUF726);color=#808000;gene_id=ENSG00000162542;gene_name=TMCO4;protein_domain_id=PF05277
1	pfam	protein_domain	20072025	20072144	0	-	.	Name=Protein of unknown function (DUF726);color=#808000;gene_id=ENSG00000162542;gene_name=TMCO4;protein_domain_id=PF05277
1	pfam	protein_domain	20072949	20073092	0	-	.	Name=Protein of unknown function (DUF726);color=#808000;gene_id=ENSG00000162542;gene_name=TMCO4;protein_domain_id=PF05277
1	pfam	protein_domain	20073656	20073716	0	-	.	Name=Protein of unknown function (DUF726);color=#808000;gene_id=ENSG00000162542;gene_name=TMCO4;protein_domain_id=PF05277
1	pfam	protein_domain	20246836	20246942	0	-	.	Name=Phospholipase A2;color=#8080FF;gene_id=ENSG00000188784;gene_name=PLA2G2E;protein_domain_id=PF00068
1	pfam	protein_domain	20248791	20248897	0	-	.	Name=Phospholipase A2;color=#8080FF;gene_id=ENSG00000188784;gene_name=PLA2G2E;protein_domain_id=PF00068
1	pfam	protein_domain	20249110	20249231	0	-	.	Name=Phospholipase A2;color=#8080FF;gene_id=ENSG00000188784;gene_name=PLA2G2E;protein_domain_id=PF00068
1	pfam	protein_domain	20302224	20302336	0	-	.	Name=Phospholipase A2;color=#8080FF;gene_id=ENSG00000188257;gene_name=PLA2G2A;protein_domain_id=PF00068
1	pfam	protein_domain	20304508	20304614	0	-	.	Name=Phospholipase A2;color=#8080FF;gene_id=ENSG00000188257;gene_name=PLA2G2A;protein_domain_id=PF00068
1	pfam	protein_domain	20304873	20304997	0	-	.	Name=Phospholipase A2;color=#8080FF;gene_id=ENSG00000188257;gene_name=PLA2G2A;protein_domain_id=PF00068
1	pfam	protein_domain	20412599	20412720	0	+	.	Name=Phospholipase A2;color=#8080FF;gene_id=ENSG00000127472;gene_name=PLA2G5;protein_domain_id=PF00068
1	pfam	protein_domain	20416282	20416388	0	+	.	Name=Phospholipase A2;color=#8080FF;gene_id=ENSG00000127472;gene_name=PLA2G5;protein_domain_id=PF00068
1	pfam	protein_domain	20417061	20417164	0	+	.	Name=Phospholipase A2;color=#8080FF;gene_id=ENSG00000127472;gene_name=PLA2G5;protein_domain_id=PF00068
1	pfam	protein_domain	20440655	20440752	0	-	.	Name=Phospholipase A2;color=#8080FF;gene_id=ENSG00000117215;gene_name=PLA2G2D;protein_domain_id=PF00068
1	pfam	protein_domain	20442000	20442106	0	-	.	Name=Phospholipase A2;color=#8080FF;gene_id=ENSG00000117215;gene_name=PLA2G2D;protein_domain_id=PF00068
1	pfam	protein_domain	20442826	20442947	0	-	.	Name=Phospholipase A2;color=#8080FF;gene_id=ENSG00000117215;gene_name=PLA2G2D;protein_domain_id=PF00068
1	pfam	protein_domain	20469962	20470083	0	+	.	Name=Phospholipase A2;color=#8080FF;gene_id=ENSG00000158786;gene_name=PLA2G2F;protein_domain_id=PF00068
1	pfam	protein_domain	20471073	20471182	0	+	.	Name=Phospholipase A2;color=#8080FF;gene_id=ENSG00000158786;gene_name=PLA2G2F;protein_domain_id=PF00068
1	pfam	protein_domain	20474683	20474780	0	+	.	Name=Phospholipase A2;color=#8080FF;gene_id=ENSG00000158786;gene_name=PLA2G2F;protein_domain_id=PF00068
1	pfam	protein_domain	20490508	20490650	0	-	.	Name=Phospholipase A2;color=#8080FF;gene_id=ENSG00000187980;gene_name=PLA2G2C;protein_domain_id=PF00068
1	pfam	protein_domain	20499287	20499390	0	-	.	Name=Phospholipase A2;color=#8080FF;gene_id=ENSG00000187980;gene_name=PLA2G2C;protein_domain_id=PF00068
1	pfam	protein_domain	20501500	20501621	0	-	.	Name=Phospholipase A2;color=#8080FF;gene_id=ENSG00000187980;gene_name=PLA2G2C;protein_domain_id=PF00068
1	pfam	protein_domain	20517634	20517858	0	+	.	Name=UBX domain;color=#00FF00;gene_id=ENSG00000162543;gene_name=UBXN10;protein_domain_id=PF00789
1	pfam	protein_domain	20649969	20650025	0	+	.	Name=von Willebrand factor type A domain;color=#8000FF;gene_id=ENSG00000158816;gene_name=VWA5B1;protein_domain_id=PF00092
1	pfam	protein_domain	20654383	20654493	0	+	.	Name=von Willebrand factor type A domain;color=#8000FF;gene_id=ENSG00000158816;gene_name=VWA5B1;protein_domain_id=PF00092
1	pfam	protein_domain	20656673	20656875	0	+	.	Name=von Willebrand factor type A domain;color=#8000FF;gene_id=ENSG00000158816;gene_name=VWA5B1;protein_domain_id=PF00092
1	pfam	protein_domain	20657362	20657428	0	+	.	Name=von Willebrand factor type A domain;color=#8000FF;gene_id=ENSG00000158816;gene_name=VWA5B1;protein_domain_id=PF00092
1	pfam	protein_domain	20827486	20827912	0	-	.	Name=E3 Ubiquitin ligase;color=#800000;gene_id=ENSG00000090432;gene_name=MUL1;protein_domain_id=PF12483
1	pfam	protein_domain	20828562	20828599	0	-	.	Name=E3 Ubiquitin ligase;color=#800000;gene_id=ENSG00000090432;gene_name=MUL1;protein_domain_id=PF12483
1	pfam	protein_domain	20915668	20915776	0	+	.	Name=Cytidine and deoxycytidylate deaminase zinc-binding region;color=#0080FF;gene_id=ENSG00000158825;gene_name=CDA;protein_domain_id=PF00383
1	pfam	protein_domain	20915677	20915776	0	+	.	Name=Cytidine and deoxycytidylate deaminase zinc-binding region ;color=#008000;gene_id=ENSG00000158825;gene_name=CDA;protein_domain_id=PF08211
1	pfam	protein_domain	20931421	20931524	0	+	.	Name=Cytidine and deoxycytidylate deaminase zinc-binding region ;color=#008000;gene_id=ENSG00000158825;gene_name=CDA;protein_domain_id=PF08211
1	pfam	protein_domain	20931421	20931532	0	+	.	Name=Cytidine and deoxycytidylate deaminase zinc-binding region;color=#0080FF;gene_id=ENSG00000158825;gene_name=CDA;protein_domain_id=PF00383
1	pfam	protein_domain	20940335	20940392	0	+	.	Name=Cytidine and deoxycytidylate deaminase zinc-binding region;color=#0080FF;gene_id=ENSG00000158825;gene_name=CDA;protein_domain_id=PF00383
1	pfam	protein_domain	20944945	20944968	0	+	.	Name=Cytidine and deoxycytidylate deaminase zinc-binding region;color=#0080FF;gene_id=ENSG00000158825;gene_name=CDA;protein_domain_id=PF00383
1	pfam	protein_domain	20971008	20971165	0	+	.	Name=Protein kinase domain;color=#80FF00;gene_id=ENSG00000158828;gene_name=PINK1;protein_domain_id=PF00069
1	pfam	protein_domain	20972053	20972216	0	+	.	Name=Protein kinase domain;color=#80FF00;gene_id=ENSG00000158828;gene_name=PINK1;protein_domain_id=PF00069
1	pfam	protein_domain	20972063	20972216	0	+	.	Name=Protein tyrosine kinase;color=#FF0080;gene_id=ENSG00000158828;gene_name=PINK1;protein_domain_id=PF07714
1	pfam	protein_domain	20974998	20975125	0	+	.	Name=Protein kinase domain;color=#80FF00;gene_id=ENSG00000158828;gene_name=PINK1;protein_domain_id=PF00069
1	pfam	protein_domain	20974998	20975125	0	+	.	Name=Protein tyrosine kinase;color=#FF0080;gene_id=ENSG00000158828;gene_name=PINK1;protein_domain_id=PF07714
1	pfam	protein_domain	20975488	20975724	0	+	.	Name=Protein kinase domain;color=#80FF00;gene_id=ENSG00000158828;gene_name=PINK1;protein_domain_id=PF00069
1	pfam	protein_domain	20975488	20975724	0	+	.	Name=Protein tyrosine kinase;color=#FF0080;gene_id=ENSG00000158828;gene_name=PINK1;protein_domain_id=PF07714
1	pfam	protein_domain	20976927	20976941	0	+	.	Name=Protein tyrosine kinase;color=#FF0080;gene_id=ENSG00000158828;gene_name=PINK1;protein_domain_id=PF07714
1	pfam	protein_domain	20976927	20976947	0	+	.	Name=Protein kinase domain;color=#80FF00;gene_id=ENSG00000158828;gene_name=PINK1;protein_domain_id=PF00069
1	pfam	protein_domain	20987374	20987484	0	-	.	Name=Oligosaccharyltransferase 48 kDa subunit beta;color=#FFFF00;gene_id=ENSG00000244038;gene_name=DDOST;protein_domain_id=PF03345
1	pfam	protein_domain	20987690	20987798	0	-	.	Name=Oligosaccharyltransferase 48 kDa subunit beta;color=#FFFF00;gene_id=ENSG00000244038;gene_name=DDOST;protein_domain_id=PF03345
1	pfam	protein_domain	21031058	21031392	0	-	.	Name=Kinesin motor domain;color=#800000;gene_id=ENSG00000117245;gene_name=KIF17;protein_domain_id=PF00225
1	pfam	protein_domain	21036132	21036321	0	-	.	Name=Kinesin motor domain;color=#800000;gene_id=ENSG00000117245;gene_name=KIF17;protein_domain_id=PF00225
1	pfam	protein_domain	21039947	21040048	0	-	.	Name=Kinesin motor domain;color=#800000;gene_id=ENSG00000117245;gene_name=KIF17;protein_domain_id=PF00225
1	pfam	protein_domain	21041986	21042132	0	-	.	Name=Kinesin motor domain;color=#800000;gene_id=ENSG00000117245;gene_name=KIF17;protein_domain_id=PF00225
1	pfam	protein_domain	21043969	21044169	0	-	.	Name=Kinesin motor domain;color=#800000;gene_id=ENSG00000117245;gene_name=KIF17;protein_domain_id=PF00225
1	pfam	protein_domain	21051081	21051128	0	-	.	Name=Phosphotyrosine interaction domain (PTB/PID);color=#FF0080;gene_id=ENSG00000189410;gene_name=SH2D5;protein_domain_id=PF00640
1	pfam	protein_domain	21052413	21052559	0	-	.	Name=Phosphotyrosine interaction domain (PTB/PID);color=#FF0080;gene_id=ENSG00000189410;gene_name=SH2D5;protein_domain_id=PF00640
1	pfam	protein_domain	21053494	21053556	0	-	.	Name=Phosphotyrosine interaction domain (PTB/PID);color=#FF0080;gene_id=ENSG00000189410;gene_name=SH2D5;protein_domain_id=PF00640
1	pfam	protein_domain	21074057	21074148	0	-	.	Name=linker histone H1 and H5 family;color=#FFFF80;gene_id=ENSG00000127483;gene_name=HP1BP3;protein_domain_id=PF00538
1	pfam	protein_domain	21076216	21076321	0	-	.	Name=linker histone H1 and H5 family;color=#FFFF80;gene_id=ENSG00000127483;gene_name=HP1BP3;protein_domain_id=PF00538
1	pfam	protein_domain	21076367	21076375	0	-	.	Name=linker histone H1 and H5 family;color=#FFFF80;gene_id=ENSG00000127483;gene_name=HP1BP3;protein_domain_id=PF00538
1	pfam	protein_domain	21083659	21083749	0	-	.	Name=linker histone H1 and H5 family;color=#FFFF80;gene_id=ENSG00000127483;gene_name=HP1BP3;protein_domain_id=PF00538
1	pfam	protein_domain	21091870	21091964	0	-	.	Name=linker histone H1 and H5 family;color=#FFFF80;gene_id=ENSG00000127483;gene_name=HP1BP3;protein_domain_id=PF00538
1	pfam	protein_domain	21092019	21092024	0	-	.	Name=linker histone H1 and H5 family;color=#FFFF80;gene_id=ENSG00000127483;gene_name=HP1BP3;protein_domain_id=PF00538
1	pfam	protein_domain	21094122	21094157	0	-	.	Name=linker histone H1 and H5 family;color=#FFFF80;gene_id=ENSG00000127483;gene_name=HP1BP3;protein_domain_id=PF00538
1	pfam	protein_domain	21097423	21097566	0	-	.	Name=linker histone H1 and H5 family;color=#FFFF80;gene_id=ENSG00000127483;gene_name=HP1BP3;protein_domain_id=PF00538
1	pfam	protein_domain	21099944	21099979	0	-	.	Name=linker histone H1 and H5 family;color=#FFFF80;gene_id=ENSG00000127483;gene_name=HP1BP3;protein_domain_id=PF00538
1	pfam	protein_domain	21133818	21133993	0	-	.	Name=eIF4-gamma/eIF5/eIF2-epsilon;color=#FF8080;gene_id=ENSG00000075151;gene_name=EIF4G3;protein_domain_id=PF02020
1	pfam	protein_domain	21137231	21137294	0	-	.	Name=eIF4-gamma/eIF5/eIF2-epsilon;color=#FF8080;gene_id=ENSG00000075151;gene_name=EIF4G3;protein_domain_id=PF02020
1	pfam	protein_domain	21155660	21155765	0	-	.	Name=MA3 domain;color=#808000;gene_id=ENSG00000075151;gene_name=EIF4G3;protein_domain_id=PF02847
1	pfam	protein_domain	21167349	21167521	0	-	.	Name=MA3 domain;color=#808000;gene_id=ENSG00000075151;gene_name=EIF4G3;protein_domain_id=PF02847
1	pfam	protein_domain	21175908	21175964	0	-	.	Name=MA3 domain;color=#808000;gene_id=ENSG00000075151;gene_name=EIF4G3;protein_domain_id=PF02847
1	pfam	protein_domain	21188721	21188825	0	-	.	Name=MIF4G domain;color=#FF0080;gene_id=ENSG00000075151;gene_name=EIF4G3;protein_domain_id=PF02854
1	pfam	protein_domain	21190969	21191205	0	-	.	Name=MIF4G domain;color=#FF0080;gene_id=ENSG00000075151;gene_name=EIF4G3;protein_domain_id=PF02854
1	pfam	protein_domain	21191609	21191755	0	-	.	Name=MIF4G domain;color=#FF0080;gene_id=ENSG00000075151;gene_name=EIF4G3;protein_domain_id=PF02854
1	pfam	protein_domain	21205816	21206004	0	-	.	Name=MIF4G domain;color=#FF0080;gene_id=ENSG00000075151;gene_name=EIF4G3;protein_domain_id=PF02854
1	pfam	protein_domain	21546454	21546624	0	-	.	Name=Peptidase family M13;color=#000000;gene_id=ENSG00000117298;gene_name=ECE1;protein_domain_id=PF01431
1	pfam	protein_domain	21548240	21548335	0	-	.	Name=Peptidase family M13;color=#000000;gene_id=ENSG00000117298;gene_name=ECE1;protein_domain_id=PF01431
1	pfam	protein_domain	21551743	21551933	0	-	.	Name=Peptidase family M13;color=#000000;gene_id=ENSG00000117298;gene_name=ECE1;protein_domain_id=PF01431
1	pfam	protein_domain	21553652	21553719	0	-	.	Name=Peptidase family M13;color=#000000;gene_id=ENSG00000117298;gene_name=ECE1;protein_domain_id=PF01431
1	pfam	protein_domain	21554424	21554509	0	-	.	Name=Peptidase family M13;color=#000000;gene_id=ENSG00000117298;gene_name=ECE1;protein_domain_id=PF01431
1	pfam	protein_domain	21562388	21562420	0	-	.	Name=Peptidase family M13;color=#00FF00;gene_id=ENSG00000117298;gene_name=ECE1;protein_domain_id=PF05649
1	pfam	protein_domain	21563239	21563337	0	-	.	Name=Peptidase family M13;color=#00FF00;gene_id=ENSG00000117298;gene_name=ECE1;protein_domain_id=PF05649
1	pfam	protein_domain	21564627	21564737	0	-	.	Name=Peptidase family M13;color=#00FF00;gene_id=ENSG00000117298;gene_name=ECE1;protein_domain_id=PF05649
1	pfam	protein_domain	21571482	21571596	0	-	.	Name=Peptidase family M13;color=#00FF00;gene_id=ENSG00000117298;gene_name=ECE1;protein_domain_id=PF05649
1	pfam	protein_domain	21573714	21573856	0	-	.	Name=Peptidase family M13;color=#00FF00;gene_id=ENSG00000117298;gene_name=ECE1;protein_domain_id=PF05649
1	pfam	protein_domain	21582440	21582631	0	-	.	Name=Peptidase family M13;color=#00FF00;gene_id=ENSG00000117298;gene_name=ECE1;protein_domain_id=PF05649
1	pfam	protein_domain	21584018	21584083	0	-	.	Name=Peptidase family M13;color=#00FF00;gene_id=ENSG00000117298;gene_name=ECE1;protein_domain_id=PF05649
1	pfam	protein_domain	21585186	21585332	0	-	.	Name=Peptidase family M13;color=#00FF00;gene_id=ENSG00000117298;gene_name=ECE1;protein_domain_id=PF05649
1	pfam	protein_domain	21586764	21586885	0	-	.	Name=Peptidase family M13;color=#00FF00;gene_id=ENSG00000117298;gene_name=ECE1;protein_domain_id=PF05649
1	pfam	protein_domain	21599192	21599321	0	-	.	Name=Peptidase family M13;color=#00FF00;gene_id=ENSG00000117298;gene_name=ECE1;protein_domain_id=PF05649
1	pfam	protein_domain	21799380	21799408	0	+	.	Name=Repeat of unknown function (DUF1220);color=#00FFFF;gene_id=ENSG00000142794;gene_name=NBPF3;protein_domain_id=PF06758
1	pfam	protein_domain	21799873	21800029	0	+	.	Name=Repeat of unknown function (DUF1220);color=#00FFFF;gene_id=ENSG00000142794;gene_name=NBPF3;protein_domain_id=PF06758
1	pfam	protein_domain	21801416	21801444	0	+	.	Name=Repeat of unknown function (DUF1220);color=#00FFFF;gene_id=ENSG00000142794;gene_name=NBPF3;protein_domain_id=PF06758
1	pfam	protein_domain	21804562	21804689	0	+	.	Name=Repeat of unknown function (DUF1220);color=#00FFFF;gene_id=ENSG00000142794;gene_name=NBPF3;protein_domain_id=PF06758
1	pfam	protein_domain	21805842	21805843	0	+	.	Name=Repeat of unknown function (DUF1220);color=#00FFFF;gene_id=ENSG00000142794;gene_name=NBPF3;protein_domain_id=PF06758
1	pfam	protein_domain	21805865	21805893	0	+	.	Name=Repeat of unknown function (DUF1220);color=#00FFFF;gene_id=ENSG00000142794;gene_name=NBPF3;protein_domain_id=PF06758
1	pfam	protein_domain	21806544	21806715	0	+	.	Name=Repeat of unknown function (DUF1220);color=#00FFFF;gene_id=ENSG00000142794;gene_name=NBPF3;protein_domain_id=PF06758
1	pfam	protein_domain	21807446	21807474	0	+	.	Name=Repeat of unknown function (DUF1220);color=#00FFFF;gene_id=ENSG00000142794;gene_name=NBPF3;protein_domain_id=PF06758
1	pfam	protein_domain	21808090	21808261	0	+	.	Name=Repeat of unknown function (DUF1220);color=#00FFFF;gene_id=ENSG00000142794;gene_name=NBPF3;protein_domain_id=PF06758
1	pfam	protein_domain	21809000	21809028	0	+	.	Name=Repeat of unknown function (DUF1220);color=#00FFFF;gene_id=ENSG00000142794;gene_name=NBPF3;protein_domain_id=PF06758
1	pfam	protein_domain	21809636	21809807	0	+	.	Name=Repeat of unknown function (DUF1220);color=#00FFFF;gene_id=ENSG00000142794;gene_name=NBPF3;protein_domain_id=PF06758
1	pfam	protein_domain	21887208	21887238	0	+	.	Name=Alkaline phosphatase;color=#0000FF;gene_id=ENSG00000162551;gene_name=ALPL;protein_domain_id=PF00245
1	pfam	protein_domain	21887590	21887705	0	+	.	Name=Alkaline phosphatase;color=#0000FF;gene_id=ENSG00000162551;gene_name=ALPL;protein_domain_id=PF00245
1	pfam	protein_domain	21889603	21889777	0	+	.	Name=Alkaline phosphatase;color=#0000FF;gene_id=ENSG00000162551;gene_name=ALPL;protein_domain_id=PF00245
1	pfam	protein_domain	21890534	21890709	0	+	.	Name=Alkaline phosphatase;color=#0000FF;gene_id=ENSG00000162551;gene_name=ALPL;protein_domain_id=PF00245
1	pfam	protein_domain	21894597	21894740	0	+	.	Name=Alkaline phosphatase;color=#0000FF;gene_id=ENSG00000162551;gene_name=ALPL;protein_domain_id=PF00245
1	pfam	protein_domain	21896798	21896867	0	+	.	Name=Alkaline phosphatase;color=#0000FF;gene_id=ENSG00000162551;gene_name=ALPL;protein_domain_id=PF00245
1	pfam	protein_domain	21900158	21900292	0	+	.	Name=Alkaline phosphatase;color=#0000FF;gene_id=ENSG00000162551;gene_name=ALPL;protein_domain_id=PF00245
1	pfam	protein_domain	21902226	21902417	0	+	.	Name=Alkaline phosphatase;color=#0000FF;gene_id=ENSG00000162551;gene_name=ALPL;protein_domain_id=PF00245
1	pfam	protein_domain	21903015	21903134	0	+	.	Name=Alkaline phosphatase;color=#0000FF;gene_id=ENSG00000162551;gene_name=ALPL;protein_domain_id=PF00245
1	pfam	protein_domain	21903876	21904036	0	+	.	Name=Alkaline phosphatase;color=#0000FF;gene_id=ENSG00000162551;gene_name=ALPL;protein_domain_id=PF00245
1	pfam	protein_domain	21934814	21934843	0	-	.	Name=Rap/ran-GAP;color=#808000;gene_id=ENSG00000076864;gene_name=RAP1GAP;protein_domain_id=PF02145
1	pfam	protein_domain	21935343	21935429	0	-	.	Name=Rap/ran-GAP;color=#808000;gene_id=ENSG00000076864;gene_name=RAP1GAP;protein_domain_id=PF02145
1	pfam	protein_domain	21936068	21936139	0	-	.	Name=Rap/ran-GAP;color=#808000;gene_id=ENSG00000076864;gene_name=RAP1GAP;protein_domain_id=PF02145
1	pfam	protein_domain	21936613	21936768	0	-	.	Name=Rap/ran-GAP;color=#808000;gene_id=ENSG00000076864;gene_name=RAP1GAP;protein_domain_id=PF02145
1	pfam	protein_domain	21937945	21938074	0	-	.	Name=Rap/ran-GAP;color=#808000;gene_id=ENSG00000076864;gene_name=RAP1GAP;protein_domain_id=PF02145
1	pfam	protein_domain	21938209	21938294	0	-	.	Name=Rap/ran-GAP;color=#808000;gene_id=ENSG00000076864;gene_name=RAP1GAP;protein_domain_id=PF02145
1	pfam	protein_domain	21945533	21945565	0	-	.	Name=GoLoco motif;color=#000080;gene_id=ENSG00000076864;gene_name=RAP1GAP;protein_domain_id=PF02188
1	pfam	protein_domain	21946508	21946537	0	-	.	Name=GoLoco motif;color=#000080;gene_id=ENSG00000076864;gene_name=RAP1GAP;protein_domain_id=PF02188
1	pfam	protein_domain	22056243	22056325	0	-	.	Name=Ubiquitin carboxyl-terminal hydrolase;color=#8000FF;gene_id=ENSG00000090686;gene_name=USP48;protein_domain_id=PF00443
1	pfam	protein_domain	22062939	22063118	0	-	.	Name=Ubiquitin carboxyl-terminal hydrolase;color=#8000FF;gene_id=ENSG00000090686;gene_name=USP48;protein_domain_id=PF00443
1	pfam	protein_domain	22073560	22073642	0	-	.	Name=Ubiquitin carboxyl-terminal hydrolase;color=#8000FF;gene_id=ENSG00000090686;gene_name=USP48;protein_domain_id=PF00443
1	pfam	protein_domain	22074631	22074764	0	-	.	Name=Ubiquitin carboxyl-terminal hydrolase;color=#8000FF;gene_id=ENSG00000090686;gene_name=USP48;protein_domain_id=PF00443
1	pfam	protein_domain	22078000	22078108	0	-	.	Name=Ubiquitin carboxyl-terminal hydrolase;color=#8000FF;gene_id=ENSG00000090686;gene_name=USP48;protein_domain_id=PF00443
1	pfam	protein_domain	22079020	22079144	0	-	.	Name=Ubiquitin carboxyl-terminal hydrolase;color=#8000FF;gene_id=ENSG00000090686;gene_name=USP48;protein_domain_id=PF00443
1	pfam	protein_domain	22079485	22079612	0	-	.	Name=Ubiquitin carboxyl-terminal hydrolase;color=#8000FF;gene_id=ENSG00000090686;gene_name=USP48;protein_domain_id=PF00443
1	pfam	protein_domain	22083039	22083192	0	-	.	Name=Ubiquitin carboxyl-terminal hydrolase;color=#8000FF;gene_id=ENSG00000090686;gene_name=USP48;protein_domain_id=PF00443
1	pfam	protein_domain	22142441	22142539	0	+	.	Name=Low-density lipoprotein receptor domain class A;color=#008000;gene_id=ENSG00000187942;gene_name=LDLRAD2;protein_domain_id=PF00057
1	pfam	protein_domain	22149899	22149981	0	-	.	Name=Laminin G domain;color=#000000;gene_id=ENSG00000142798;gene_name=HSPG2;protein_domain_id=PF00054
1	pfam	protein_domain	22149899	22149981	0	-	.	Name=Laminin G domain;color=#FF80FF;gene_id=ENSG00000142798;gene_name=HSPG2;protein_domain_id=PF02210
1	pfam	protein_domain	22150109	22150212	0	-	.	Name=Laminin G domain;color=#000000;gene_id=ENSG00000142798;gene_name=HSPG2;protein_domain_id=PF00054
1	pfam	protein_domain	22150109	22150212	0	-	.	Name=Laminin G domain;color=#FF80FF;gene_id=ENSG00000142798;gene_name=HSPG2;protein_domain_id=PF02210
1	pfam	protein_domain	22150614	22150697	0	-	.	Name=Laminin G domain;color=#000000;gene_id=ENSG00000142798;gene_name=HSPG2;protein_domain_id=PF00054
1	pfam	protein_domain	22150614	22150697	0	-	.	Name=Laminin G domain;color=#FF80FF;gene_id=ENSG00000142798;gene_name=HSPG2;protein_domain_id=PF02210
1	pfam	protein_domain	22150799	22150869	0	-	.	Name=Laminin G domain;color=#000000;gene_id=ENSG00000142798;gene_name=HSPG2;protein_domain_id=PF00054
1	pfam	protein_domain	22150799	22150869	0	-	.	Name=Laminin G domain;color=#FF80FF;gene_id=ENSG00000142798;gene_name=HSPG2;protein_domain_id=PF02210
1	pfam	protein_domain	22151030	22151074	0	-	.	Name=Laminin G domain;color=#000000;gene_id=ENSG00000142798;gene_name=HSPG2;protein_domain_id=PF00054
1	pfam	protein_domain	22151030	22151074	0	-	.	Name=Laminin G domain;color=#FF80FF;gene_id=ENSG00000142798;gene_name=HSPG2;protein_domain_id=PF02210
1	pfam	protein_domain	22154641	22154645	0	-	.	Name=EGF-like domain;color=#00FFFF;gene_id=ENSG00000142798;gene_name=HSPG2;protein_domain_id=PF00008
1	pfam	protein_domain	22154748	22154835	0	-	.	Name=EGF-like domain;color=#00FFFF;gene_id=ENSG00000142798;gene_name=HSPG2;protein_domain_id=PF00008
1	pfam	protein_domain	22154893	22154919	0	-	.	Name=Laminin G domain;color=#000000;gene_id=ENSG00000142798;gene_name=HSPG2;protein_domain_id=PF00054
1	pfam	protein_domain	22154902	22154919	0	-	.	Name=Laminin G domain;color=#FF80FF;gene_id=ENSG00000142798;gene_name=HSPG2;protein_domain_id=PF02210
1	pfam	protein_domain	22155328	22155572	0	-	.	Name=Laminin G domain;color=#000000;gene_id=ENSG00000142798;gene_name=HSPG2;protein_domain_id=PF00054
1	pfam	protein_domain	22155328	22155572	0	-	.	Name=Laminin G domain;color=#FF80FF;gene_id=ENSG00000142798;gene_name=HSPG2;protein_domain_id=PF02210
1	pfam	protein_domain	22155876	22155990	0	-	.	Name=Laminin G domain;color=#000000;gene_id=ENSG00000142798;gene_name=HSPG2;protein_domain_id=PF00054
1	pfam	protein_domain	22155876	22155999	0	-	.	Name=Laminin G domain;color=#FF80FF;gene_id=ENSG00000142798;gene_name=HSPG2;protein_domain_id=PF02210
1	pfam	protein_domain	22157509	22157583	0	-	.	Name=EGF-like domain;color=#00FFFF;gene_id=ENSG00000142798;gene_name=HSPG2;protein_domain_id=PF00008
1	pfam	protein_domain	22157708	22157728	0	-	.	Name=EGF-like domain;color=#00FFFF;gene_id=ENSG00000142798;gene_name=HSPG2;protein_domain_id=PF00008
1	pfam	protein_domain	22157783	22157817	0	-	.	Name=Laminin G domain;color=#000000;gene_id=ENSG00000142798;gene_name=HSPG2;protein_domain_id=PF00054
1	pfam	protein_domain	22157786	22157817	0	-	.	Name=Laminin G domain;color=#FF80FF;gene_id=ENSG00000142798;gene_name=HSPG2;protein_domain_id=PF02210
1	pfam	protein_domain	22157956	22158055	0	-	.	Name=Laminin G domain;color=#000000;gene_id=ENSG00000142798;gene_name=HSPG2;protein_domain_id=PF00054
1	pfam	protein_domain	22157956	22158055	0	-	.	Name=Laminin G domain;color=#FF80FF;gene_id=ENSG00000142798;gene_name=HSPG2;protein_domain_id=PF02210
1	pfam	protein_domain	22158145	22158289	0	-	.	Name=Laminin G domain;color=#000000;gene_id=ENSG00000142798;gene_name=HSPG2;protein_domain_id=PF00054
1	pfam	protein_domain	22158145	22158289	0	-	.	Name=Laminin G domain;color=#FF80FF;gene_id=ENSG00000142798;gene_name=HSPG2;protein_domain_id=PF02210
1	pfam	protein_domain	22158988	22159099	0	-	.	Name=Laminin G domain;color=#000000;gene_id=ENSG00000142798;gene_name=HSPG2;protein_domain_id=PF00054
1	pfam	protein_domain	22158988	22159099	0	-	.	Name=Laminin G domain;color=#FF80FF;gene_id=ENSG00000142798;gene_name=HSPG2;protein_domain_id=PF02210
1	pfam	protein_domain	22159761	22159782	0	-	.	Name=Laminin G domain;color=#000000;gene_id=ENSG00000142798;gene_name=HSPG2;protein_domain_id=PF00054
1	pfam	protein_domain	22159761	22159782	0	-	.	Name=Laminin G domain;color=#FF80FF;gene_id=ENSG00000142798;gene_name=HSPG2;protein_domain_id=PF02210
1	pfam	protein_domain	22159964	22160107	0	-	.	Name=Immunoglobulin I-set domain;color=#8000FF;gene_id=ENSG00000142798;gene_name=HSPG2;protein_domain_id=PF07679
1	pfam	protein_domain	22160309	22160401	0	-	.	Name=Immunoglobulin I-set domain;color=#8000FF;gene_id=ENSG00000142798;gene_name=HSPG2;protein_domain_id=PF07679
1	pfam	protein_domain	22161179	22161412	0	-	.	Name=Immunoglobulin I-set domain;color=#8000FF;gene_id=ENSG00000142798;gene_name=HSPG2;protein_domain_id=PF07679
1	pfam	protein_domain	22162037	22162130	0	-	.	Name=Immunoglobulin I-set domain;color=#8000FF;gene_id=ENSG00000142798;gene_name=HSPG2;protein_domain_id=PF07679
1	pfam	protein_domain	22163295	22163449	0	-	.	Name=Immunoglobulin I-set domain;color=#8000FF;gene_id=ENSG00000142798;gene_name=HSPG2;protein_domain_id=PF07679
1	pfam	protein_domain	22165322	22165573	0	-	.	Name=Immunoglobulin I-set domain;color=#8000FF;gene_id=ENSG00000142798;gene_name=HSPG2;protein_domain_id=PF07679
1	pfam	protein_domain	22165367	22165531	0	-	.	Name=Immunoglobulin domain;color=#FF00FF;gene_id=ENSG00000142798;gene_name=HSPG2;protein_domain_id=PF00047
1	pfam	protein_domain	22165868	22166043	0	-	.	Name=Immunoglobulin I-set domain;color=#8000FF;gene_id=ENSG00000142798;gene_name=HSPG2;protein_domain_id=PF07679
1	pfam	protein_domain	22165916	22166043	0	-	.	Name=Immunoglobulin domain;color=#FF00FF;gene_id=ENSG00000142798;gene_name=HSPG2;protein_domain_id=PF00047
1	pfam	protein_domain	22166315	22166348	0	-	.	Name=Immunoglobulin domain;color=#FF00FF;gene_id=ENSG00000142798;gene_name=HSPG2;protein_domain_id=PF00047
1	pfam	protein_domain	22166315	22166390	0	-	.	Name=Immunoglobulin I-set domain;color=#8000FF;gene_id=ENSG00000142798;gene_name=HSPG2;protein_domain_id=PF07679
1	pfam	protein_domain	22166418	22166510	0	-	.	Name=Immunoglobulin I-set domain;color=#8000FF;gene_id=ENSG00000142798;gene_name=HSPG2;protein_domain_id=PF07679
1	pfam	protein_domain	22167594	22167746	0	-	.	Name=Immunoglobulin I-set domain;color=#8000FF;gene_id=ENSG00000142798;gene_name=HSPG2;protein_domain_id=PF07679
1	pfam	protein_domain	22168036	22168166	0	-	.	Name=Immunoglobulin I-set domain;color=#8000FF;gene_id=ENSG00000142798;gene_name=HSPG2;protein_domain_id=PF07679
1	pfam	protein_domain	22168495	22168624	0	-	.	Name=Immunoglobulin I-set domain;color=#8000FF;gene_id=ENSG00000142798;gene_name=HSPG2;protein_domain_id=PF07679
1	pfam	protein_domain	22168757	22168873	0	-	.	Name=Immunoglobulin I-set domain;color=#8000FF;gene_id=ENSG00000142798;gene_name=HSPG2;protein_domain_id=PF07679
1	pfam	protein_domain	22168805	22168873	0	-	.	Name=Immunoglobulin domain;color=#FF00FF;gene_id=ENSG00000142798;gene_name=HSPG2;protein_domain_id=PF00047
1	pfam	protein_domain	22169263	22169358	0	-	.	Name=Immunoglobulin domain;color=#FF00FF;gene_id=ENSG00000142798;gene_name=HSPG2;protein_domain_id=PF00047
1	pfam	protein_domain	22169263	22169379	0	-	.	Name=Immunoglobulin I-set domain;color=#8000FF;gene_id=ENSG00000142798;gene_name=HSPG2;protein_domain_id=PF07679
1	pfam	protein_domain	22169818	22169931	0	-	.	Name=Immunoglobulin I-set domain;color=#8000FF;gene_id=ENSG00000142798;gene_name=HSPG2;protein_domain_id=PF07679
1	pfam	protein_domain	22169863	22169931	0	-	.	Name=Immunoglobulin domain;color=#FF00FF;gene_id=ENSG00000142798;gene_name=HSPG2;protein_domain_id=PF00047
1	pfam	protein_domain	22170641	22170736	0	-	.	Name=Immunoglobulin domain;color=#FF00FF;gene_id=ENSG00000142798;gene_name=HSPG2;protein_domain_id=PF00047
1	pfam	protein_domain	22170641	22170775	0	-	.	Name=Immunoglobulin I-set domain;color=#8000FF;gene_id=ENSG00000142798;gene_name=HSPG2;protein_domain_id=PF07679
1	pfam	protein_domain	22172635	22172748	0	-	.	Name=Immunoglobulin I-set domain;color=#8000FF;gene_id=ENSG00000142798;gene_name=HSPG2;protein_domain_id=PF07679
1	pfam	protein_domain	22172680	22172748	0	-	.	Name=Immunoglobulin domain;color=#FF00FF;gene_id=ENSG00000142798;gene_name=HSPG2;protein_domain_id=PF00047
1	pfam	protein_domain	22172941	22173036	0	-	.	Name=Immunoglobulin domain;color=#FF00FF;gene_id=ENSG00000142798;gene_name=HSPG2;protein_domain_id=PF00047
1	pfam	protein_domain	22172941	22173069	0	-	.	Name=Immunoglobulin I-set domain;color=#8000FF;gene_id=ENSG00000142798;gene_name=HSPG2;protein_domain_id=PF07679
1	pfam	protein_domain	22173875	22173985	0	-	.	Name=Immunoglobulin I-set domain;color=#8000FF;gene_id=ENSG00000142798;gene_name=HSPG2;protein_domain_id=PF07679
1	pfam	protein_domain	22173917	22173985	0	-	.	Name=Immunoglobulin domain;color=#FF00FF;gene_id=ENSG00000142798;gene_name=HSPG2;protein_domain_id=PF00047
1	pfam	protein_domain	22174182	22174277	0	-	.	Name=Immunoglobulin domain;color=#FF00FF;gene_id=ENSG00000142798;gene_name=HSPG2;protein_domain_id=PF00047
1	pfam	protein_domain	22174182	22174313	0	-	.	Name=Immunoglobulin I-set domain;color=#8000FF;gene_id=ENSG00000142798;gene_name=HSPG2;protein_domain_id=PF07679
1	pfam	protein_domain	22174473	22174586	0	-	.	Name=Immunoglobulin I-set domain;color=#8000FF;gene_id=ENSG00000142798;gene_name=HSPG2;protein_domain_id=PF07679
1	pfam	protein_domain	22174518	22174586	0	-	.	Name=Immunoglobulin domain;color=#FF00FF;gene_id=ENSG00000142798;gene_name=HSPG2;protein_domain_id=PF00047
1	pfam	protein_domain	22175136	22175231	0	-	.	Name=Immunoglobulin domain;color=#FF00FF;gene_id=ENSG00000142798;gene_name=HSPG2;protein_domain_id=PF00047
1	pfam	protein_domain	22175136	22175258	0	-	.	Name=Immunoglobulin I-set domain;color=#8000FF;gene_id=ENSG00000142798;gene_name=HSPG2;protein_domain_id=PF07679
1	pfam	protein_domain	22175411	22175524	0	-	.	Name=Immunoglobulin I-set domain;color=#8000FF;gene_id=ENSG00000142798;gene_name=HSPG2;protein_domain_id=PF07679
1	pfam	protein_domain	22175456	22175524	0	-	.	Name=Immunoglobulin domain;color=#FF00FF;gene_id=ENSG00000142798;gene_name=HSPG2;protein_domain_id=PF00047
1	pfam	protein_domain	22176534	22176629	0	-	.	Name=Immunoglobulin domain;color=#FF00FF;gene_id=ENSG00000142798;gene_name=HSPG2;protein_domain_id=PF00047
1	pfam	protein_domain	22176534	22176671	0	-	.	Name=Immunoglobulin I-set domain;color=#8000FF;gene_id=ENSG00000142798;gene_name=HSPG2;protein_domain_id=PF07679
1	pfam	protein_domain	22176881	22176991	0	-	.	Name=Immunoglobulin I-set domain;color=#8000FF;gene_id=ENSG00000142798;gene_name=HSPG2;protein_domain_id=PF07679
1	pfam	protein_domain	22176923	22176991	0	-	.	Name=Immunoglobulin domain;color=#FF00FF;gene_id=ENSG00000142798;gene_name=HSPG2;protein_domain_id=PF00047
1	pfam	protein_domain	22178039	22178134	0	-	.	Name=Immunoglobulin domain;color=#FF00FF;gene_id=ENSG00000142798;gene_name=HSPG2;protein_domain_id=PF00047
1	pfam	protein_domain	22178039	22178170	0	-	.	Name=Immunoglobulin I-set domain;color=#8000FF;gene_id=ENSG00000142798;gene_name=HSPG2;protein_domain_id=PF07679
1	pfam	protein_domain	22178333	22178419	0	-	.	Name=Immunoglobulin I-set domain;color=#8000FF;gene_id=ENSG00000142798;gene_name=HSPG2;protein_domain_id=PF07679
1	pfam	protein_domain	22178351	22178419	0	-	.	Name=Immunoglobulin domain;color=#FF00FF;gene_id=ENSG00000142798;gene_name=HSPG2;protein_domain_id=PF00047
1	pfam	protein_domain	22178581	22178676	0	-	.	Name=Immunoglobulin domain;color=#FF00FF;gene_id=ENSG00000142798;gene_name=HSPG2;protein_domain_id=PF00047
1	pfam	protein_domain	22178581	22178712	0	-	.	Name=Immunoglobulin I-set domain;color=#8000FF;gene_id=ENSG00000142798;gene_name=HSPG2;protein_domain_id=PF07679
1	pfam	protein_domain	22179212	22179325	0	-	.	Name=Immunoglobulin I-set domain;color=#8000FF;gene_id=ENSG00000142798;gene_name=HSPG2;protein_domain_id=PF07679
1	pfam	protein_domain	22179257	22179325	0	-	.	Name=Immunoglobulin domain;color=#FF00FF;gene_id=ENSG00000142798;gene_name=HSPG2;protein_domain_id=PF00047
1	pfam	protein_domain	22179412	22179507	0	-	.	Name=Immunoglobulin domain;color=#FF00FF;gene_id=ENSG00000142798;gene_name=HSPG2;protein_domain_id=PF00047
1	pfam	protein_domain	22179412	22179543	0	-	.	Name=Immunoglobulin I-set domain;color=#8000FF;gene_id=ENSG00000142798;gene_name=HSPG2;protein_domain_id=PF07679
1	pfam	protein_domain	22180723	22180836	0	-	.	Name=Immunoglobulin I-set domain;color=#8000FF;gene_id=ENSG00000142798;gene_name=HSPG2;protein_domain_id=PF07679
1	pfam	protein_domain	22180768	22180836	0	-	.	Name=Immunoglobulin domain;color=#FF00FF;gene_id=ENSG00000142798;gene_name=HSPG2;protein_domain_id=PF00047
1	pfam	protein_domain	22181104	22181199	0	-	.	Name=Immunoglobulin domain;color=#FF00FF;gene_id=ENSG00000142798;gene_name=HSPG2;protein_domain_id=PF00047
1	pfam	protein_domain	22181104	22181235	0	-	.	Name=Immunoglobulin I-set domain;color=#8000FF;gene_id=ENSG00000142798;gene_name=HSPG2;protein_domain_id=PF07679
1	pfam	protein_domain	22181348	22181476	0	-	.	Name=Immunoglobulin I-set domain;color=#8000FF;gene_id=ENSG00000142798;gene_name=HSPG2;protein_domain_id=PF07679
1	pfam	protein_domain	22181393	22181476	0	-	.	Name=Immunoglobulin domain;color=#FF00FF;gene_id=ENSG00000142798;gene_name=HSPG2;protein_domain_id=PF00047
1	pfam	protein_domain	22181797	22181886	0	-	.	Name=Immunoglobulin domain;color=#FF00FF;gene_id=ENSG00000142798;gene_name=HSPG2;protein_domain_id=PF00047
1	pfam	protein_domain	22181797	22181928	0	-	.	Name=Immunoglobulin I-set domain;color=#8000FF;gene_id=ENSG00000142798;gene_name=HSPG2;protein_domain_id=PF07679
1	pfam	protein_domain	22182020	22182168	0	-	.	Name=Immunoglobulin I-set domain;color=#8000FF;gene_id=ENSG00000142798;gene_name=HSPG2;protein_domain_id=PF07679
1	pfam	protein_domain	22182280	22182385	0	-	.	Name=Immunoglobulin I-set domain;color=#8000FF;gene_id=ENSG00000142798;gene_name=HSPG2;protein_domain_id=PF07679
1	pfam	protein_domain	22183512	22183688	0	-	.	Name=Immunoglobulin I-set domain;color=#8000FF;gene_id=ENSG00000142798;gene_name=HSPG2;protein_domain_id=PF07679
1	pfam	protein_domain	22183778	22183843	0	-	.	Name=Immunoglobulin I-set domain;color=#8000FF;gene_id=ENSG00000142798;gene_name=HSPG2;protein_domain_id=PF07679
1	pfam	protein_domain	22186063	22186169	0	-	.	Name=Immunoglobulin I-set domain;color=#8000FF;gene_id=ENSG00000142798;gene_name=HSPG2;protein_domain_id=PF07679
1	pfam	protein_domain	22186111	22186169	0	-	.	Name=Immunoglobulin domain;color=#FF00FF;gene_id=ENSG00000142798;gene_name=HSPG2;protein_domain_id=PF00047
1	pfam	protein_domain	22186328	22186439	0	-	.	Name=Immunoglobulin domain;color=#FF00FF;gene_id=ENSG00000142798;gene_name=HSPG2;protein_domain_id=PF00047
1	pfam	protein_domain	22186328	22186472	0	-	.	Name=Immunoglobulin I-set domain;color=#8000FF;gene_id=ENSG00000142798;gene_name=HSPG2;protein_domain_id=PF07679
1	pfam	protein_domain	22186680	22186728	0	-	.	Name=Laminin EGF domain;color=#FFFFFF;gene_id=ENSG00000142798;gene_name=HSPG2;protein_domain_id=PF00053
1	pfam	protein_domain	22188250	22188336	0	-	.	Name=Laminin EGF domain;color=#FFFFFF;gene_id=ENSG00000142798;gene_name=HSPG2;protein_domain_id=PF00053
1	pfam	protein_domain	22188481	22188512	0	-	.	Name=Laminin EGF domain;color=#FFFFFF;gene_id=ENSG00000142798;gene_name=HSPG2;protein_domain_id=PF00053
1	pfam	protein_domain	22188519	22188608	0	-	.	Name=Laminin EGF domain;color=#FFFFFF;gene_id=ENSG00000142798;gene_name=HSPG2;protein_domain_id=PF00053
1	pfam	protein_domain	22190593	22190646	0	-	.	Name=Laminin EGF domain;color=#FFFFFF;gene_id=ENSG00000142798;gene_name=HSPG2;protein_domain_id=PF00053
1	pfam	protein_domain	22190680	22190706	0	-	.	Name=Laminin EGF domain;color=#FFFFFF;gene_id=ENSG00000142798;gene_name=HSPG2;protein_domain_id=PF00053
1	pfam	protein_domain	22191336	22191377	0	-	.	Name=Laminin EGF domain;color=#FFFFFF;gene_id=ENSG00000142798;gene_name=HSPG2;protein_domain_id=PF00053
1	pfam	protein_domain	22191378	22191566	0	-	.	Name=Laminin B (Domain IV);color=#FFFF80;gene_id=ENSG00000142798;gene_name=HSPG2;protein_domain_id=PF00052
1	pfam	protein_domain	22191778	22191858	0	-	.	Name=Laminin B (Domain IV);color=#FFFF80;gene_id=ENSG00000142798;gene_name=HSPG2;protein_domain_id=PF00052
1	pfam	protein_domain	22192210	22192302	0	-	.	Name=Laminin B (Domain IV);color=#FFFF80;gene_id=ENSG00000142798;gene_name=HSPG2;protein_domain_id=PF00052
1	pfam	protein_domain	22198679	22198714	0	-	.	Name=Laminin B (Domain IV);color=#FFFF80;gene_id=ENSG00000142798;gene_name=HSPG2;protein_domain_id=PF00052
1	pfam	protein_domain	22199176	22199253	0	-	.	Name=Laminin EGF domain;color=#FFFFFF;gene_id=ENSG00000142798;gene_name=HSPG2;protein_domain_id=PF00053
1	pfam	protein_domain	22199490	22199555	0	-	.	Name=Laminin EGF domain;color=#FFFFFF;gene_id=ENSG00000142798;gene_name=HSPG2;protein_domain_id=PF00053
1	pfam	protein_domain	22199870	22199917	0	-	.	Name=Laminin EGF domain;color=#FFFFFF;gene_id=ENSG00000142798;gene_name=HSPG2;protein_domain_id=PF00053
1	pfam	protein_domain	22200418	22200504	0	-	.	Name=Laminin EGF domain;color=#FFFFFF;gene_id=ENSG00000142798;gene_name=HSPG2;protein_domain_id=PF00053
1	pfam	protein_domain	22200899	22200930	0	-	.	Name=Laminin EGF domain;color=#FFFFFF;gene_id=ENSG00000142798;gene_name=HSPG2;protein_domain_id=PF00053
1	pfam	protein_domain	22200935	22201026	0	-	.	Name=Laminin EGF domain;color=#FFFFFF;gene_id=ENSG00000142798;gene_name=HSPG2;protein_domain_id=PF00053
1	pfam	protein_domain	22201109	22201162	0	-	.	Name=Laminin EGF domain;color=#FFFFFF;gene_id=ENSG00000142798;gene_name=HSPG2;protein_domain_id=PF00053
1	pfam	protein_domain	22201190	22201222	0	-	.	Name=Laminin EGF domain;color=#FFFFFF;gene_id=ENSG00000142798;gene_name=HSPG2;protein_domain_id=PF00053
1	pfam	protein_domain	22201384	22201425	0	-	.	Name=Laminin EGF domain;color=#FFFFFF;gene_id=ENSG00000142798;gene_name=HSPG2;protein_domain_id=PF00053
1	pfam	protein_domain	22201426	22201495	0	-	.	Name=Laminin B (Domain IV);color=#FFFF80;gene_id=ENSG00000142798;gene_name=HSPG2;protein_domain_id=PF00052
1	pfam	protein_domain	22202122	22202240	0	-	.	Name=Laminin B (Domain IV);color=#FFFF80;gene_id=ENSG00000142798;gene_name=HSPG2;protein_domain_id=PF00052
1	pfam	protein_domain	22202356	22202535	0	-	.	Name=Laminin B (Domain IV);color=#FFFF80;gene_id=ENSG00000142798;gene_name=HSPG2;protein_domain_id=PF00052
1	pfam	protein_domain	22202722	22202757	0	-	.	Name=Laminin B (Domain IV);color=#FFFF80;gene_id=ENSG00000142798;gene_name=HSPG2;protein_domain_id=PF00052
1	pfam	protein_domain	22203068	22203145	0	-	.	Name=Laminin EGF domain;color=#FFFFFF;gene_id=ENSG00000142798;gene_name=HSPG2;protein_domain_id=PF00053
1	pfam	protein_domain	22204679	22204746	0	-	.	Name=Laminin EGF domain;color=#FFFFFF;gene_id=ENSG00000142798;gene_name=HSPG2;protein_domain_id=PF00053
1	pfam	protein_domain	22204926	22204984	0	-	.	Name=Laminin EGF domain;color=#FFFFFF;gene_id=ENSG00000142798;gene_name=HSPG2;protein_domain_id=PF00053
1	pfam	protein_domain	22205070	22205156	0	-	.	Name=Laminin EGF domain;color=#FFFFFF;gene_id=ENSG00000142798;gene_name=HSPG2;protein_domain_id=PF00053
1	pfam	protein_domain	22205487	22205518	0	-	.	Name=Laminin EGF domain;color=#FFFFFF;gene_id=ENSG00000142798;gene_name=HSPG2;protein_domain_id=PF00053
1	pfam	protein_domain	22205540	22205614	0	-	.	Name=Laminin EGF domain;color=#FFFFFF;gene_id=ENSG00000142798;gene_name=HSPG2;protein_domain_id=PF00053
1	pfam	protein_domain	22206600	22206653	0	-	.	Name=Laminin EGF domain;color=#FFFFFF;gene_id=ENSG00000142798;gene_name=HSPG2;protein_domain_id=PF00053
1	pfam	protein_domain	22206864	22207052	0	-	.	Name=Laminin B (Domain IV);color=#FFFF80;gene_id=ENSG00000142798;gene_name=HSPG2;protein_domain_id=PF00052
1	pfam	protein_domain	22207149	22207328	0	-	.	Name=Laminin B (Domain IV);color=#FFFF80;gene_id=ENSG00000142798;gene_name=HSPG2;protein_domain_id=PF00052
1	pfam	protein_domain	22207832	22207867	0	-	.	Name=Laminin B (Domain IV);color=#FFFF80;gene_id=ENSG00000142798;gene_name=HSPG2;protein_domain_id=PF00052
1	pfam	protein_domain	22211309	22211411	0	-	.	Name=Immunoglobulin I-set domain;color=#8000FF;gene_id=ENSG00000142798;gene_name=HSPG2;protein_domain_id=PF07679
1	pfam	protein_domain	22211506	22211645	0	-	.	Name=Immunoglobulin I-set domain;color=#8000FF;gene_id=ENSG00000142798;gene_name=HSPG2;protein_domain_id=PF07679
1	pfam	protein_domain	22211814	22211924	0	-	.	Name=Low-density lipoprotein receptor domain class A;color=#008000;gene_id=ENSG00000142798;gene_name=HSPG2;protein_domain_id=PF00057
1	pfam	protein_domain	22213709	22213816	0	-	.	Name=Low-density lipoprotein receptor domain class A;color=#008000;gene_id=ENSG00000142798;gene_name=HSPG2;protein_domain_id=PF00057
1	pfam	protein_domain	22213914	22214018	0	-	.	Name=Low-density lipoprotein receptor domain class A;color=#008000;gene_id=ENSG00000142798;gene_name=HSPG2;protein_domain_id=PF00057
1	pfam	protein_domain	22214432	22214542	0	-	.	Name=Low-density lipoprotein receptor domain class A;color=#008000;gene_id=ENSG00000142798;gene_name=HSPG2;protein_domain_id=PF00057
1	pfam	protein_domain	22304903	22304947	0	+	.	Name=Trypsin;color=#00FFFF;gene_id=ENSG00000219073;gene_name=CELA3B;protein_domain_id=PF00089
1	pfam	protein_domain	22307317	22307414	0	+	.	Name=Trypsin;color=#00FFFF;gene_id=ENSG00000219073;gene_name=CELA3B;protein_domain_id=PF00089
1	pfam	protein_domain	22307531	22307665	0	+	.	Name=Trypsin;color=#00FFFF;gene_id=ENSG00000219073;gene_name=CELA3B;protein_domain_id=PF00089
1	pfam	protein_domain	22310187	22310323	0	+	.	Name=Trypsin;color=#00FFFF;gene_id=ENSG00000219073;gene_name=CELA3B;protein_domain_id=PF00089
1	pfam	protein_domain	22310682	22310824	0	+	.	Name=Trypsin;color=#00FFFF;gene_id=ENSG00000219073;gene_name=CELA3B;protein_domain_id=PF00089
1	pfam	protein_domain	22313024	22313170	0	+	.	Name=Trypsin;color=#00FFFF;gene_id=ENSG00000219073;gene_name=CELA3B;protein_domain_id=PF00089
1	pfam	protein_domain	22329540	22329581	0	+	.	Name=Trypsin;color=#00FFFF;gene_id=ENSG00000142789;gene_name=CELA3A;protein_domain_id=PF00089
1	pfam	protein_domain	22331940	22332037	0	+	.	Name=Trypsin;color=#00FFFF;gene_id=ENSG00000142789;gene_name=CELA3A;protein_domain_id=PF00089
1	pfam	protein_domain	22332155	22332289	0	+	.	Name=Trypsin;color=#00FFFF;gene_id=ENSG00000142789;gene_name=CELA3A;protein_domain_id=PF00089
1	pfam	protein_domain	22333371	22333507	0	+	.	Name=Trypsin;color=#00FFFF;gene_id=ENSG00000142789;gene_name=CELA3A;protein_domain_id=PF00089
1	pfam	protein_domain	22333866	22334008	0	+	.	Name=Trypsin;color=#00FFFF;gene_id=ENSG00000142789;gene_name=CELA3A;protein_domain_id=PF00089
1	pfam	protein_domain	22336198	22336344	0	+	.	Name=Trypsin;color=#00FFFF;gene_id=ENSG00000142789;gene_name=CELA3A;protein_domain_id=PF00089
1	pfam	protein_domain	22404975	22405076	0	+	.	Name=ADP-ribosylation factor family;color=#FFFF80;gene_id=ENSG00000070831;gene_name=CDC42;protein_domain_id=PF00025
1	pfam	protein_domain	22404984	22405076	0	+	.	Name=Ras family;color=#80FFFF;gene_id=ENSG00000070831;gene_name=CDC42;protein_domain_id=PF00071
1	pfam	protein_domain	22404984	22405076	0	+	.	Name=Ras of Complex%2C Roc%2C domain of DAPkinase;color=#FFFFFF;gene_id=ENSG00000070831;gene_name=CDC42;protein_domain_id=PF08477
1	pfam	protein_domain	22408215	22408287	0	+	.	Name=ADP-ribosylation factor family;color=#FFFF80;gene_id=ENSG00000070831;gene_name=CDC42;protein_domain_id=PF00025
1	pfam	protein_domain	22408215	22408287	0	+	.	Name=Ras family;color=#80FFFF;gene_id=ENSG00000070831;gene_name=CDC42;protein_domain_id=PF00071
1	pfam	protein_domain	22408215	22408287	0	+	.	Name=Ras of Complex%2C Roc%2C domain of DAPkinase;color=#FFFFFF;gene_id=ENSG00000070831;gene_name=CDC42;protein_domain_id=PF08477
1	pfam	protein_domain	22412932	22413041	0	+	.	Name=ADP-ribosylation factor family;color=#FFFF80;gene_id=ENSG00000070831;gene_name=CDC42;protein_domain_id=PF00025
1	pfam	protein_domain	22412932	22413041	0	+	.	Name=Ras family;color=#80FFFF;gene_id=ENSG00000070831;gene_name=CDC42;protein_domain_id=PF00071
1	pfam	protein_domain	22412932	22413041	0	+	.	Name=Ras of Complex%2C Roc%2C domain of DAPkinase;color=#FFFFFF;gene_id=ENSG00000070831;gene_name=CDC42;protein_domain_id=PF08477
1	pfam	protein_domain	22413162	22413227	0	+	.	Name=Ras of Complex%2C Roc%2C domain of DAPkinase;color=#FFFFFF;gene_id=ENSG00000070831;gene_name=CDC42;protein_domain_id=PF08477
1	pfam	protein_domain	22413162	22413359	0	+	.	Name=ADP-ribosylation factor family;color=#FFFF80;gene_id=ENSG00000070831;gene_name=CDC42;protein_domain_id=PF00025
1	pfam	protein_domain	22413162	22413359	0	+	.	Name=Ras family;color=#80FFFF;gene_id=ENSG00000070831;gene_name=CDC42;protein_domain_id=PF00071
1	pfam	protein_domain	22416436	22416459	0	+	.	Name=ADP-ribosylation factor family;color=#FFFF80;gene_id=ENSG00000070831;gene_name=CDC42;protein_domain_id=PF00025
1	pfam	protein_domain	22416436	22416474	0	+	.	Name=Ras family;color=#80FFFF;gene_id=ENSG00000070831;gene_name=CDC42;protein_domain_id=PF00071
1	pfam	protein_domain	22417921	22417944	0	+	.	Name=ADP-ribosylation factor family;color=#FFFF80;gene_id=ENSG00000070831;gene_name=CDC42;protein_domain_id=PF00025
1	pfam	protein_domain	22417921	22417959	0	+	.	Name=Ras family;color=#80FFFF;gene_id=ENSG00000070831;gene_name=CDC42;protein_domain_id=PF00071
1	pfam	protein_domain	22446546	22447010	0	-	.	Name=wnt family;color=#0000FF;gene_id=ENSG00000162552;gene_name=WNT4;protein_domain_id=PF00110
1	pfam	protein_domain	22447704	22447846	0	-	.	Name=wnt family;color=#0000FF;gene_id=ENSG00000162552;gene_name=WNT4;protein_domain_id=PF00110
1	pfam	protein_domain	22447938	22448069	0	-	.	Name=wnt family;color=#0000FF;gene_id=ENSG00000162552;gene_name=WNT4;protein_domain_id=PF00110
1	pfam	protein_domain	22453971	22453974	0	-	.	Name=wnt family;color=#0000FF;gene_id=ENSG00000162552;gene_name=WNT4;protein_domain_id=PF00110
1	pfam	protein_domain	22456109	22456295	0	-	.	Name=wnt family;color=#0000FF;gene_id=ENSG00000162552;gene_name=WNT4;protein_domain_id=PF00110
1	pfam	protein_domain	22816493	22816783	0	+	.	Name=BTB/POZ domain;color=#008000;gene_id=ENSG00000184677;gene_name=ZBTB40;protein_domain_id=PF00651
1	pfam	protein_domain	22846652	22846720	0	+	.	Name=Zinc finger%2C C2H2 type;color=#80FF00;gene_id=ENSG00000184677;gene_name=ZBTB40;protein_domain_id=PF00096
1	pfam	protein_domain	22890219	22890222	0	+	.	Name=Ephrin receptor ligand binding domain;color=#000000;gene_id=ENSG00000070886;gene_name=EPHA8;protein_domain_id=PF01404
1	pfam	protein_domain	22895782	22895846	0	+	.	Name=Ephrin receptor ligand binding domain;color=#000000;gene_id=ENSG00000070886;gene_name=EPHA8;protein_domain_id=PF01404
1	pfam	protein_domain	22902710	22903162	0	+	.	Name=Ephrin receptor ligand binding domain;color=#000000;gene_id=ENSG00000070886;gene_name=EPHA8;protein_domain_id=PF01404
1	pfam	protein_domain	22915372	22915641	0	+	.	Name=Fibronectin type III domain;color=#8080FF;gene_id=ENSG00000070886;gene_name=EPHA8;protein_domain_id=PF00041
1	pfam	protein_domain	22915699	22915699	0	+	.	Name=Fibronectin type III domain;color=#8080FF;gene_id=ENSG00000070886;gene_name=EPHA8;protein_domain_id=PF00041
1	pfam	protein_domain	22919819	22919943	0	+	.	Name=Fibronectin type III domain;color=#8080FF;gene_id=ENSG00000070886;gene_name=EPHA8;protein_domain_id=PF00041
1	pfam	protein_domain	22920017	22920148	0	+	.	Name=Fibronectin type III domain;color=#8080FF;gene_id=ENSG00000070886;gene_name=EPHA8;protein_domain_id=PF00041
1	pfam	protein_domain	22923942	22923969	0	+	.	Name=Protein tyrosine kinase;color=#FF0080;gene_id=ENSG00000070886;gene_name=EPHA8;protein_domain_id=PF07714
1	pfam	protein_domain	22923945	22923969	0	+	.	Name=Protein kinase domain;color=#80FF00;gene_id=ENSG00000070886;gene_name=EPHA8;protein_domain_id=PF00069
1	pfam	protein_domain	22924169	22924354	0	+	.	Name=Protein tyrosine kinase;color=#FF0080;gene_id=ENSG00000070886;gene_name=EPHA8;protein_domain_id=PF07714
1	pfam	protein_domain	22924169	22924354	0	+	.	Name=Protein kinase domain;color=#80FF00;gene_id=ENSG00000070886;gene_name=EPHA8;protein_domain_id=PF00069
1	pfam	protein_domain	22924644	22924705	0	+	.	Name=Protein tyrosine kinase;color=#FF0080;gene_id=ENSG00000070886;gene_name=EPHA8;protein_domain_id=PF07714
1	pfam	protein_domain	22924644	22924705	0	+	.	Name=Protein kinase domain;color=#80FF00;gene_id=ENSG00000070886;gene_name=EPHA8;protein_domain_id=PF00069
1	pfam	protein_domain	22925331	22925540	0	+	.	Name=Protein tyrosine kinase;color=#FF0080;gene_id=ENSG00000070886;gene_name=EPHA8;protein_domain_id=PF07714
1	pfam	protein_domain	22925331	22925540	0	+	.	Name=Protein kinase domain;color=#80FF00;gene_id=ENSG00000070886;gene_name=EPHA8;protein_domain_id=PF00069
1	pfam	protein_domain	22927154	22927303	0	+	.	Name=Protein tyrosine kinase;color=#FF0080;gene_id=ENSG00000070886;gene_name=EPHA8;protein_domain_id=PF07714
1	pfam	protein_domain	22927154	22927303	0	+	.	Name=Protein kinase domain;color=#80FF00;gene_id=ENSG00000070886;gene_name=EPHA8;protein_domain_id=PF00069
1	pfam	protein_domain	22927391	22927519	0	+	.	Name=Protein kinase domain;color=#80FF00;gene_id=ENSG00000070886;gene_name=EPHA8;protein_domain_id=PF00069
1	pfam	protein_domain	22927391	22927528	0	+	.	Name=Protein tyrosine kinase;color=#FF0080;gene_id=ENSG00000070886;gene_name=EPHA8;protein_domain_id=PF07714
1	pfam	protein_domain	22927863	22927966	0	+	.	Name=SAM domain (Sterile alpha motif);color=#FF80FF;gene_id=ENSG00000070886;gene_name=EPHA8;protein_domain_id=PF00536
1	pfam	protein_domain	22927866	22927966	0	+	.	Name=SAM domain (Sterile alpha motif);color=#00FF00;gene_id=ENSG00000070886;gene_name=EPHA8;protein_domain_id=PF07647
1	pfam	protein_domain	22928120	22928192	0	+	.	Name=SAM domain (Sterile alpha motif);color=#FF80FF;gene_id=ENSG00000070886;gene_name=EPHA8;protein_domain_id=PF00536
1	pfam	protein_domain	22928120	22928192	0	+	.	Name=SAM domain (Sterile alpha motif);color=#00FF00;gene_id=ENSG00000070886;gene_name=EPHA8;protein_domain_id=PF07647
1	pfam	protein_domain	22965346	22965486	0	+	.	Name=Collagen triple helix repeat (20 copies);color=#8080FF;gene_id=ENSG00000173372;gene_name=C1QA;protein_domain_id=PF01391
1	pfam	protein_domain	22965508	22965885	0	+	.	Name=C1q domain;color=#00FFFF;gene_id=ENSG00000173372;gene_name=C1QA;protein_domain_id=PF00386
1	pfam	protein_domain	22970607	22970697	0	+	.	Name=Collagen triple helix repeat (20 copies);color=#8080FF;gene_id=ENSG00000159189;gene_name=C1QC;protein_domain_id=PF01391
1	pfam	protein_domain	22973720	22973877	0	+	.	Name=Collagen triple helix repeat (20 copies);color=#8080FF;gene_id=ENSG00000159189;gene_name=C1QC;protein_domain_id=PF01391
1	pfam	protein_domain	22973899	22974264	0	+	.	Name=C1q domain;color=#00FFFF;gene_id=ENSG00000159189;gene_name=C1QC;protein_domain_id=PF00386
1	pfam	protein_domain	22986046	22986136	0	+	.	Name=Collagen triple helix repeat (20 copies);color=#8080FF;gene_id=ENSG00000173369;gene_name=C1QB;protein_domain_id=PF01391
1	pfam	protein_domain	22987305	22987462	0	+	.	Name=Collagen triple helix repeat (20 copies);color=#8080FF;gene_id=ENSG00000173369;gene_name=C1QB;protein_domain_id=PF01391
1	pfam	protein_domain	22987484	22987858	0	+	.	Name=C1q domain;color=#00FFFF;gene_id=ENSG00000173369;gene_name=C1QB;protein_domain_id=PF00386
1	pfam	protein_domain	23037533	23037536	0	+	.	Name=Ephrin receptor ligand binding domain;color=#000000;gene_id=ENSG00000133216;gene_name=EPHB2;protein_domain_id=PF01404
1	pfam	protein_domain	23101737	23101737	0	+	.	Name=Ephrin receptor ligand binding domain;color=#000000;gene_id=ENSG00000133216;gene_name=EPHB2;protein_domain_id=PF01404
1	pfam	protein_domain	23107914	23107978	0	+	.	Name=Ephrin receptor ligand binding domain;color=#000000;gene_id=ENSG00000133216;gene_name=EPHB2;protein_domain_id=PF01404
1	pfam	protein_domain	23110885	23111349	0	+	.	Name=Ephrin receptor ligand binding domain;color=#000000;gene_id=ENSG00000133216;gene_name=EPHB2;protein_domain_id=PF01404
1	pfam	protein_domain	23111554	23111569	0	+	.	Name=Putative ephrin-receptor like ;color=#008080;gene_id=ENSG00000133216;gene_name=EPHB2;protein_domain_id=PF07699
1	pfam	protein_domain	23189530	23189624	0	+	.	Name=Putative ephrin-receptor like ;color=#008080;gene_id=ENSG00000133216;gene_name=EPHB2;protein_domain_id=PF07699
1	pfam	protein_domain	23191378	23191665	0	+	.	Name=Fibronectin type III domain;color=#8080FF;gene_id=ENSG00000133216;gene_name=EPHB2;protein_domain_id=PF00041
1	pfam	protein_domain	23208857	23208976	0	+	.	Name=Fibronectin type III domain;color=#8080FF;gene_id=ENSG00000133216;gene_name=EPHB2;protein_domain_id=PF00041
1	pfam	protein_domain	23217622	23217627	0	+	.	Name=Fibronectin type III domain;color=#8080FF;gene_id=ENSG00000133216;gene_name=EPHB2;protein_domain_id=PF00041
1	pfam	protein_domain	23219374	23219508	0	+	.	Name=Fibronectin type III domain;color=#8080FF;gene_id=ENSG00000133216;gene_name=EPHB2;protein_domain_id=PF00041
1	pfam	protein_domain	23232578	23232602	0	+	.	Name=Protein tyrosine kinase;color=#FF0080;gene_id=ENSG00000133216;gene_name=EPHB2;protein_domain_id=PF07714
1	pfam	protein_domain	23232578	23232602	0	+	.	Name=Protein kinase domain;color=#80FF00;gene_id=ENSG00000133216;gene_name=EPHB2;protein_domain_id=PF00069
1	pfam	protein_domain	23233203	23233450	0	+	.	Name=Protein tyrosine kinase;color=#FF0080;gene_id=ENSG00000133216;gene_name=EPHB2;protein_domain_id=PF07714
1	pfam	protein_domain	23233203	23233450	0	+	.	Name=Protein kinase domain;color=#80FF00;gene_id=ENSG00000133216;gene_name=EPHB2;protein_domain_id=PF00069
1	pfam	protein_domain	23234446	23234661	0	+	.	Name=Protein tyrosine kinase;color=#FF0080;gene_id=ENSG00000133216;gene_name=EPHB2;protein_domain_id=PF07714
1	pfam	protein_domain	23234446	23234661	0	+	.	Name=Protein kinase domain;color=#80FF00;gene_id=ENSG00000133216;gene_name=EPHB2;protein_domain_id=PF00069
1	pfam	protein_domain	23235515	23235664	0	+	.	Name=Protein tyrosine kinase;color=#FF0080;gene_id=ENSG00000133216;gene_name=EPHB2;protein_domain_id=PF07714
1	pfam	protein_domain	23235515	23235664	0	+	.	Name=Protein kinase domain;color=#80FF00;gene_id=ENSG00000133216;gene_name=EPHB2;protein_domain_id=PF00069
1	pfam	protein_domain	23236875	23237009	0	+	.	Name=Protein kinase domain;color=#80FF00;gene_id=ENSG00000133216;gene_name=EPHB2;protein_domain_id=PF00069
1	pfam	protein_domain	23236875	23237012	0	+	.	Name=Protein tyrosine kinase;color=#FF0080;gene_id=ENSG00000133216;gene_name=EPHB2;protein_domain_id=PF07714
1	pfam	protein_domain	23238968	23239092	0	+	.	Name=SAM domain (Sterile alpha motif);color=#00FF00;gene_id=ENSG00000133216;gene_name=EPHB2;protein_domain_id=PF07647
1	pfam	protein_domain	23238971	23239092	0	+	.	Name=SAM domain (Sterile alpha motif);color=#FF80FF;gene_id=ENSG00000133216;gene_name=EPHB2;protein_domain_id=PF00536
1	pfam	protein_domain	23239955	23240027	0	+	.	Name=SAM domain (Sterile alpha motif);color=#00FF00;gene_id=ENSG00000133216;gene_name=EPHB2;protein_domain_id=PF07647
1	pfam	protein_domain	23239955	23240027	0	+	.	Name=SAM domain (Sterile alpha motif);color=#FF80FF;gene_id=ENSG00000133216;gene_name=EPHB2;protein_domain_id=PF00536
1	pfam	protein_domain	23279974	23280517	0	-	.	Name=Beta-lactamase;color=#800000;gene_id=ENSG00000215906;gene_name=LACTBL1;protein_domain_id=PF00144
1	pfam	protein_domain	23281814	23281919	0	-	.	Name=Beta-lactamase;color=#800000;gene_id=ENSG00000215906;gene_name=LACTBL1;protein_domain_id=PF00144
1	pfam	protein_domain	23285178	23285413	0	-	.	Name=Beta-lactamase;color=#800000;gene_id=ENSG00000215906;gene_name=LACTBL1;protein_domain_id=PF00144
1	pfam	protein_domain	23286435	23286592	0	-	.	Name=Beta-lactamase;color=#800000;gene_id=ENSG00000215906;gene_name=LACTBL1;protein_domain_id=PF00144
1	pfam	protein_domain	23376885	23377013	0	+	.	Name=SWIRM domain;color=#0080FF;gene_id=ENSG00000004487;gene_name=KDM1A;protein_domain_id=PF04433
1	pfam	protein_domain	23380254	23380332	0	+	.	Name=SWIRM domain;color=#0080FF;gene_id=ENSG00000004487;gene_name=KDM1A;protein_domain_id=PF04433
1	pfam	protein_domain	23381562	23381623	0	+	.	Name=SWIRM domain;color=#0080FF;gene_id=ENSG00000004487;gene_name=KDM1A;protein_domain_id=PF04433
1	pfam	protein_domain	23382439	23382531	0	+	.	Name=FAD dependent oxidoreductase;color=#FFFF00;gene_id=ENSG00000004487;gene_name=KDM1A;protein_domain_id=PF01266
1	pfam	protein_domain	23382439	23382531	0	+	.	Name=Pyridine nucleotide-disulphide oxidoreductase;color=#80FF80;gene_id=ENSG00000004487;gene_name=KDM1A;protein_domain_id=PF00070
1	pfam	protein_domain	23382442	23382531	0	+	.	Name=FAD binding domain;color=#FFFFFF;gene_id=ENSG00000004487;gene_name=KDM1A;protein_domain_id=PF00890
1	pfam	protein_domain	23382463	23382531	0	+	.	Name=Flavin containing amine oxidoreductase;color=#000000;gene_id=ENSG00000004487;gene_name=KDM1A;protein_domain_id=PF01593
1	pfam	protein_domain	23383977	23383988	0	+	.	Name=Pyridine nucleotide-disulphide oxidoreductase;color=#80FF80;gene_id=ENSG00000004487;gene_name=KDM1A;protein_domain_id=PF00070
1	pfam	protein_domain	23383977	23383997	0	+	.	Name=FAD binding domain;color=#FFFFFF;gene_id=ENSG00000004487;gene_name=KDM1A;protein_domain_id=PF00890
1	pfam	protein_domain	23383977	23384021	0	+	.	Name=FAD dependent oxidoreductase;color=#FFFF00;gene_id=ENSG00000004487;gene_name=KDM1A;protein_domain_id=PF01266
1	pfam	protein_domain	23383977	23384058	0	+	.	Name=Flavin containing amine oxidoreductase;color=#000000;gene_id=ENSG00000004487;gene_name=KDM1A;protein_domain_id=PF01593
1	pfam	protein_domain	23385566	23385660	0	+	.	Name=Flavin containing amine oxidoreductase;color=#000000;gene_id=ENSG00000004487;gene_name=KDM1A;protein_domain_id=PF01593
1	pfam	protein_domain	23385840	23385851	0	+	.	Name=Flavin containing amine oxidoreductase;color=#000000;gene_id=ENSG00000004487;gene_name=KDM1A;protein_domain_id=PF01593
1	pfam	protein_domain	23392553	23392564	0	+	.	Name=Flavin containing amine oxidoreductase;color=#000000;gene_id=ENSG00000004487;gene_name=KDM1A;protein_domain_id=PF01593
1	pfam	protein_domain	23395032	23395174	0	+	.	Name=Flavin containing amine oxidoreductase;color=#000000;gene_id=ENSG00000004487;gene_name=KDM1A;protein_domain_id=PF01593
1	pfam	protein_domain	23395554	23395644	0	+	.	Name=Flavin containing amine oxidoreductase;color=#000000;gene_id=ENSG00000004487;gene_name=KDM1A;protein_domain_id=PF01593
1	pfam	protein_domain	23397718	23397852	0	+	.	Name=Flavin containing amine oxidoreductase;color=#000000;gene_id=ENSG00000004487;gene_name=KDM1A;protein_domain_id=PF01593
1	pfam	protein_domain	23398617	23398690	0	+	.	Name=Flavin containing amine oxidoreductase;color=#000000;gene_id=ENSG00000004487;gene_name=KDM1A;protein_domain_id=PF01593
1	pfam	protein_domain	23399767	23399896	0	+	.	Name=Flavin containing amine oxidoreductase;color=#000000;gene_id=ENSG00000004487;gene_name=KDM1A;protein_domain_id=PF01593
1	pfam	protein_domain	23403721	23403853	0	+	.	Name=Flavin containing amine oxidoreductase;color=#000000;gene_id=ENSG00000004487;gene_name=KDM1A;protein_domain_id=PF01593
1	pfam	protein_domain	23405459	23405670	0	+	.	Name=Flavin containing amine oxidoreductase;color=#000000;gene_id=ENSG00000004487;gene_name=KDM1A;protein_domain_id=PF01593
1	pfam	protein_domain	23406046	23406160	0	+	.	Name=Flavin containing amine oxidoreductase;color=#000000;gene_id=ENSG00000004487;gene_name=KDM1A;protein_domain_id=PF01593
1	pfam	protein_domain	23407939	23408066	0	+	.	Name=Flavin containing amine oxidoreductase;color=#000000;gene_id=ENSG00000004487;gene_name=KDM1A;protein_domain_id=PF01593
1	pfam	protein_domain	23408713	23408859	0	+	.	Name=Flavin containing amine oxidoreductase;color=#000000;gene_id=ENSG00000004487;gene_name=KDM1A;protein_domain_id=PF01593
1	pfam	protein_domain	23409672	23409776	0	+	.	Name=Flavin containing amine oxidoreductase;color=#000000;gene_id=ENSG00000004487;gene_name=KDM1A;protein_domain_id=PF01593
1	pfam	protein_domain	23519603	23520556	0	-	.	Name=Serpentine type 7TM GPCR chemoreceptor Srsx;color=#00FF00;gene_id=ENSG00000179546;gene_name=HTR1D;protein_domain_id=PF10320
1	pfam	protein_domain	23519645	23520547	0	-	.	Name=7 transmembrane receptor (rhodopsin family);color=#000080;gene_id=ENSG00000179546;gene_name=HTR1D;protein_domain_id=PF00001
1	pfam	protein_domain	23637771	23637815	0	-	.	Name=RNA recognition motif. (a.k.a. RRM%2C RBD%2C or RNP domain);color=#FF8080;gene_id=ENSG00000125944;gene_name=HNRNPR;protein_domain_id=PF00076
1	pfam	protein_domain	23640046	23640186	0	-	.	Name=RNA recognition motif. (a.k.a. RRM%2C RBD%2C or RNP domain);color=#FF8080;gene_id=ENSG00000125944;gene_name=HNRNPR;protein_domain_id=PF00076
1	pfam	protein_domain	23645066	23645190	0	-	.	Name=RNA recognition motif. (a.k.a. RRM%2C RBD%2C or RNP domain);color=#FF8080;gene_id=ENSG00000125944;gene_name=HNRNPR;protein_domain_id=PF00076
1	pfam	protein_domain	23648021	23648090	0	-	.	Name=RNA recognition motif. (a.k.a. RRM%2C RBD%2C or RNP domain);color=#FF8080;gene_id=ENSG00000125944;gene_name=HNRNPR;protein_domain_id=PF00076
1	pfam	protein_domain	23648139	23648156	0	-	.	Name=RNA recognition motif. (a.k.a. RRM%2C RBD%2C or RNP domain);color=#FF8080;gene_id=ENSG00000125944;gene_name=HNRNPR;protein_domain_id=PF00076
1	pfam	protein_domain	23650049	23650225	0	-	.	Name=RNA recognition motif. (a.k.a. RRM%2C RBD%2C or RNP domain);color=#FF8080;gene_id=ENSG00000125944;gene_name=HNRNPR;protein_domain_id=PF00076
1	pfam	protein_domain	23688471	23688539	0	-	.	Name=Zinc finger%2C C2H2 type;color=#80FF00;gene_id=ENSG00000125945;gene_name=ZNF436;protein_domain_id=PF00096
1	pfam	protein_domain	23688555	23688623	0	-	.	Name=Zinc finger%2C C2H2 type;color=#80FF00;gene_id=ENSG00000125945;gene_name=ZNF436;protein_domain_id=PF00096
1	pfam	protein_domain	23688639	23688707	0	-	.	Name=Zinc finger%2C C2H2 type;color=#80FF00;gene_id=ENSG00000125945;gene_name=ZNF436;protein_domain_id=PF00096
1	pfam	protein_domain	23688723	23688791	0	-	.	Name=Zinc finger%2C C2H2 type;color=#80FF00;gene_id=ENSG00000125945;gene_name=ZNF436;protein_domain_id=PF00096
1	pfam	protein_domain	23688807	23688875	0	-	.	Name=Zinc finger%2C C2H2 type;color=#80FF00;gene_id=ENSG00000125945;gene_name=ZNF436;protein_domain_id=PF00096
1	pfam	protein_domain	23688891	23688959	0	-	.	Name=Zinc finger%2C C2H2 type;color=#80FF00;gene_id=ENSG00000125945;gene_name=ZNF436;protein_domain_id=PF00096
1	pfam	protein_domain	23688975	23689043	0	-	.	Name=Zinc finger%2C C2H2 type;color=#80FF00;gene_id=ENSG00000125945;gene_name=ZNF436;protein_domain_id=PF00096
1	pfam	protein_domain	23689059	23689127	0	-	.	Name=Zinc finger%2C C2H2 type;color=#80FF00;gene_id=ENSG00000125945;gene_name=ZNF436;protein_domain_id=PF00096
1	pfam	protein_domain	23689143	23689211	0	-	.	Name=Zinc finger%2C C2H2 type;color=#80FF00;gene_id=ENSG00000125945;gene_name=ZNF436;protein_domain_id=PF00096
1	pfam	protein_domain	23689227	23689295	0	-	.	Name=Zinc finger%2C C2H2 type;color=#80FF00;gene_id=ENSG00000125945;gene_name=ZNF436;protein_domain_id=PF00096
1	pfam	protein_domain	23689311	23689379	0	-	.	Name=Zinc finger%2C C2H2 type;color=#80FF00;gene_id=ENSG00000125945;gene_name=ZNF436;protein_domain_id=PF00096
1	pfam	protein_domain	23689395	23689463	0	-	.	Name=Zinc finger%2C C2H2 type;color=#80FF00;gene_id=ENSG00000125945;gene_name=ZNF436;protein_domain_id=PF00096
1	pfam	protein_domain	23689713	23689714	0	-	.	Name=KRAB box;color=#0000FF;gene_id=ENSG00000125945;gene_name=ZNF436;protein_domain_id=PF01352
1	pfam	protein_domain	23693535	23693655	0	-	.	Name=KRAB box;color=#0000FF;gene_id=ENSG00000125945;gene_name=ZNF436;protein_domain_id=PF01352
1	pfam	protein_domain	23710839	23710910	0	-	.	Name=Transcription factor S-II (TFIIS);color=#80FF80;gene_id=ENSG00000204219;gene_name=TCEA3;protein_domain_id=PF01096
1	pfam	protein_domain	23713766	23713810	0	-	.	Name=Transcription factor S-II (TFIIS);color=#80FF80;gene_id=ENSG00000204219;gene_name=TCEA3;protein_domain_id=PF01096
1	pfam	protein_domain	23713841	23713912	0	-	.	Name=Transcription factor S-II (TFIIS)%2C central domain;color=#FF8000;gene_id=ENSG00000204219;gene_name=TCEA3;protein_domain_id=PF07500
1	pfam	protein_domain	23720372	23720526	0	-	.	Name=Transcription factor S-II (TFIIS)%2C central domain;color=#FF8000;gene_id=ENSG00000204219;gene_name=TCEA3;protein_domain_id=PF07500
1	pfam	protein_domain	23724038	23724094	0	-	.	Name=Transcription factor S-II (TFIIS)%2C central domain;color=#FF8000;gene_id=ENSG00000204219;gene_name=TCEA3;protein_domain_id=PF07500
1	pfam	protein_domain	23724285	23724345	0	-	.	Name=Transcription factor S-II (TFIIS)%2C central domain;color=#FF8000;gene_id=ENSG00000204219;gene_name=TCEA3;protein_domain_id=PF07500
1	pfam	protein_domain	23743882	23743883	0	-	.	Name=TFIIS helical bundle-like domain;color=#80FFFF;gene_id=ENSG00000204219;gene_name=TCEA3;protein_domain_id=PF08711
1	pfam	protein_domain	23744397	23744502	0	-	.	Name=TFIIS helical bundle-like domain;color=#80FFFF;gene_id=ENSG00000204219;gene_name=TCEA3;protein_domain_id=PF08711
1	pfam	protein_domain	23745570	23745620	0	-	.	Name=TFIIS helical bundle-like domain;color=#80FFFF;gene_id=ENSG00000204219;gene_name=TCEA3;protein_domain_id=PF08711
1	pfam	protein_domain	23760760	23760837	0	-	.	Name=Ankyrin repeat;color=#FF80FF;gene_id=ENSG00000088280;gene_name=ASAP3;protein_domain_id=PF00023
1	pfam	protein_domain	23762465	23762521	0	-	.	Name=Putative GTPase activating protein for Arf;color=#00FFFF;gene_id=ENSG00000088280;gene_name=ASAP3;protein_domain_id=PF01412
1	pfam	protein_domain	23763053	23763147	0	-	.	Name=Putative GTPase activating protein for Arf;color=#00FFFF;gene_id=ENSG00000088280;gene_name=ASAP3;protein_domain_id=PF01412
1	pfam	protein_domain	23763404	23763537	0	-	.	Name=Putative GTPase activating protein for Arf;color=#00FFFF;gene_id=ENSG00000088280;gene_name=ASAP3;protein_domain_id=PF01412
1	pfam	protein_domain	23763623	23763680	0	-	.	Name=Putative GTPase activating protein for Arf;color=#00FFFF;gene_id=ENSG00000088280;gene_name=ASAP3;protein_domain_id=PF01412
1	pfam	protein_domain	23763789	23763813	0	-	.	Name=PH domain;color=#00FF80;gene_id=ENSG00000088280;gene_name=ASAP3;protein_domain_id=PF00169
1	pfam	protein_domain	23763917	23763965	0	-	.	Name=PH domain;color=#00FF80;gene_id=ENSG00000088280;gene_name=ASAP3;protein_domain_id=PF00169
1	pfam	protein_domain	23765240	23765327	0	-	.	Name=PH domain;color=#00FF80;gene_id=ENSG00000088280;gene_name=ASAP3;protein_domain_id=PF00169
1	pfam	protein_domain	23765654	23765723	0	-	.	Name=PH domain;color=#00FF80;gene_id=ENSG00000088280;gene_name=ASAP3;protein_domain_id=PF00169
1	pfam	protein_domain	23767595	23767629	0	-	.	Name=PH domain;color=#00FF80;gene_id=ENSG00000088280;gene_name=ASAP3;protein_domain_id=PF00169
1	pfam	protein_domain	23847560	23847563	0	-	.	Name=E2F/DP family winged-helix DNA-binding domain;color=#FFFF00;gene_id=ENSG00000007968;gene_name=E2F2;protein_domain_id=PF02319
1	pfam	protein_domain	23848329	23848522	0	-	.	Name=E2F/DP family winged-helix DNA-binding domain;color=#FFFF00;gene_id=ENSG00000007968;gene_name=E2F2;protein_domain_id=PF02319
1	pfam	protein_domain	23885675	23885794	0	-	.	Name=Helix-loop-helix DNA-binding domain;color=#800080;gene_id=ENSG00000117318;gene_name=ID3;protein_domain_id=PF00010
1	pfam	protein_domain	24019120	24019249	0	+	.	Name=Ribosomal protein L5;color=#8000FF;gene_id=ENSG00000142676;gene_name=RPL11;protein_domain_id=PF00281
1	pfam	protein_domain	24020297	24020328	0	+	.	Name=Ribosomal protein L5;color=#8000FF;gene_id=ENSG00000142676;gene_name=RPL11;protein_domain_id=PF00281
1	pfam	protein_domain	24020338	24020403	0	+	.	Name=ribosomal L5P family C-terminus;color=#FFFF80;gene_id=ENSG00000142676;gene_name=RPL11;protein_domain_id=PF00673
1	pfam	protein_domain	24021150	24021284	0	+	.	Name=ribosomal L5P family C-terminus;color=#FFFF80;gene_id=ENSG00000142676;gene_name=RPL11;protein_domain_id=PF00673
1	pfam	protein_domain	24022288	24022386	0	+	.	Name=ribosomal L5P family C-terminus;color=#FFFF80;gene_id=ENSG00000142676;gene_name=RPL11;protein_domain_id=PF00673
1	pfam	protein_domain	24075517	24075567	0	+	.	Name=TFIIS helical bundle-like domain;color=#80FFFF;gene_id=ENSG00000011007;gene_name=TCEB3;protein_domain_id=PF08711
1	pfam	protein_domain	24076332	24076427	0	+	.	Name=TFIIS helical bundle-like domain;color=#80FFFF;gene_id=ENSG00000011007;gene_name=TCEB3;protein_domain_id=PF08711
1	pfam	protein_domain	24080855	24080950	0	+	.	Name=RNA polymerase II transcription factor SIII (Elongin) subunit A;color=#FF80FF;gene_id=ENSG00000011007;gene_name=TCEB3;protein_domain_id=PF06881
1	pfam	protein_domain	24082333	24082513	0	+	.	Name=RNA polymerase II transcription factor SIII (Elongin) subunit A;color=#FF80FF;gene_id=ENSG00000011007;gene_name=TCEB3;protein_domain_id=PF06881
1	pfam	protein_domain	24082764	24082795	0	+	.	Name=RNA polymerase II transcription factor SIII (Elongin) subunit A;color=#FF80FF;gene_id=ENSG00000011007;gene_name=TCEB3;protein_domain_id=PF06881
1	pfam	protein_domain	24119209	24119250	0	+	.	Name=Phospholipase/Carboxylesterase;color=#80FF80;gene_id=ENSG00000011009;gene_name=LYPLA2;protein_domain_id=PF02230
1	pfam	protein_domain	24119498	24119529	0	+	.	Name=Phospholipase/Carboxylesterase;color=#80FF80;gene_id=ENSG00000011009;gene_name=LYPLA2;protein_domain_id=PF02230
1	pfam	protein_domain	24119641	24119706	0	+	.	Name=Phospholipase/Carboxylesterase;color=#80FF80;gene_id=ENSG00000011009;gene_name=LYPLA2;protein_domain_id=PF02230
1	pfam	protein_domain	24120195	24120242	0	+	.	Name=Phospholipase/Carboxylesterase;color=#80FF80;gene_id=ENSG00000011009;gene_name=LYPLA2;protein_domain_id=PF02230
1	pfam	protein_domain	24120350	24120420	0	+	.	Name=Phospholipase/Carboxylesterase;color=#80FF80;gene_id=ENSG00000011009;gene_name=LYPLA2;protein_domain_id=PF02230
1	pfam	protein_domain	24120390	24120420	0	+	.	Name=alpha/beta hydrolase fold;color=#0000FF;gene_id=ENSG00000011009;gene_name=LYPLA2;protein_domain_id=PF07859
1	pfam	protein_domain	24120411	24120420	0	+	.	Name=Dienelactone hydrolase family;color=#800080;gene_id=ENSG00000011009;gene_name=LYPLA2;protein_domain_id=PF01738
1	pfam	protein_domain	24120553	24120626	0	+	.	Name=Phospholipase/Carboxylesterase;color=#80FF80;gene_id=ENSG00000011009;gene_name=LYPLA2;protein_domain_id=PF02230
1	pfam	protein_domain	24120553	24120626	0	+	.	Name=alpha/beta hydrolase fold;color=#0000FF;gene_id=ENSG00000011009;gene_name=LYPLA2;protein_domain_id=PF07859
1	pfam	protein_domain	24120553	24120626	0	+	.	Name=Dienelactone hydrolase family;color=#800080;gene_id=ENSG00000011009;gene_name=LYPLA2;protein_domain_id=PF01738
1	pfam	protein_domain	24120714	24120806	0	+	.	Name=alpha/beta hydrolase fold;color=#0000FF;gene_id=ENSG00000011009;gene_name=LYPLA2;protein_domain_id=PF07859
1	pfam	protein_domain	24120714	24120815	0	+	.	Name=Dienelactone hydrolase family;color=#800080;gene_id=ENSG00000011009;gene_name=LYPLA2;protein_domain_id=PF01738
1	pfam	protein_domain	24120714	24120821	0	+	.	Name=Phospholipase/Carboxylesterase;color=#80FF80;gene_id=ENSG00000011009;gene_name=LYPLA2;protein_domain_id=PF02230
1	pfam	protein_domain	24120917	24121078	0	+	.	Name=Dienelactone hydrolase family;color=#800080;gene_id=ENSG00000011009;gene_name=LYPLA2;protein_domain_id=PF01738
1	pfam	protein_domain	24120917	24121090	0	+	.	Name=Phospholipase/Carboxylesterase;color=#80FF80;gene_id=ENSG00000011009;gene_name=LYPLA2;protein_domain_id=PF02230
1	pfam	protein_domain	24121172	24121207	0	+	.	Name=Phospholipase/Carboxylesterase;color=#80FF80;gene_id=ENSG00000011009;gene_name=LYPLA2;protein_domain_id=PF02230
1	pfam	protein_domain	24123062	24123076	0	-	.	Name=NAD dependent epimerase/dehydratase family;color=#FF00FF;gene_id=ENSG00000117308;gene_name=GALE;protein_domain_id=PF01370
1	pfam	protein_domain	24123187	24123272	0	-	.	Name=NAD dependent epimerase/dehydratase family;color=#FF00FF;gene_id=ENSG00000117308;gene_name=GALE;protein_domain_id=PF01370
1	pfam	protein_domain	24123366	24123432	0	-	.	Name=NAD dependent epimerase/dehydratase family;color=#FF00FF;gene_id=ENSG00000117308;gene_name=GALE;protein_domain_id=PF01370
1	pfam	protein_domain	24123524	24123637	0	-	.	Name=NAD dependent epimerase/dehydratase family;color=#FF00FF;gene_id=ENSG00000117308;gene_name=GALE;protein_domain_id=PF01370
1	pfam	protein_domain	24123575	24123637	0	-	.	Name=Male sterility protein;color=#000080;gene_id=ENSG00000117308;gene_name=GALE;protein_domain_id=PF07993
1	pfam	protein_domain	24124185	24124361	0	-	.	Name=NAD dependent epimerase/dehydratase family;color=#FF00FF;gene_id=ENSG00000117308;gene_name=GALE;protein_domain_id=PF01370
1	pfam	protein_domain	24124185	24124361	0	-	.	Name=Male sterility protein;color=#000080;gene_id=ENSG00000117308;gene_name=GALE;protein_domain_id=PF07993
1	pfam	protein_domain	24124194	24124361	0	-	.	Name=RmlD substrate binding domain;color=#000080;gene_id=ENSG00000117308;gene_name=GALE;protein_domain_id=PF04321
1	pfam	protein_domain	24124209	24124361	0	-	.	Name=3-beta hydroxysteroid dehydrogenase/isomerase family;color=#FF00FF;gene_id=ENSG00000117308;gene_name=GALE;protein_domain_id=PF01073
1	pfam	protein_domain	24124293	24124361	0	-	.	Name=short chain dehydrogenase;color=#FFFF80;gene_id=ENSG00000117308;gene_name=GALE;protein_domain_id=PF00106
1	pfam	protein_domain	24124293	24124361	0	-	.	Name=KR domain;color=#FF0080;gene_id=ENSG00000117308;gene_name=GALE;protein_domain_id=PF08659
1	pfam	protein_domain	24124317	24124361	0	-	.	Name=Polysaccharide biosynthesis protein;color=#FF0080;gene_id=ENSG00000117308;gene_name=GALE;protein_domain_id=PF02719
1	pfam	protein_domain	24124607	24124720	0	-	.	Name=NAD dependent epimerase/dehydratase family;color=#FF00FF;gene_id=ENSG00000117308;gene_name=GALE;protein_domain_id=PF01370
1	pfam	protein_domain	24124607	24124720	0	-	.	Name=Male sterility protein;color=#000080;gene_id=ENSG00000117308;gene_name=GALE;protein_domain_id=PF07993
1	pfam	protein_domain	24124607	24124720	0	-	.	Name=RmlD substrate binding domain;color=#000080;gene_id=ENSG00000117308;gene_name=GALE;protein_domain_id=PF04321
1	pfam	protein_domain	24124607	24124720	0	-	.	Name=3-beta hydroxysteroid dehydrogenase/isomerase family;color=#FF00FF;gene_id=ENSG00000117308;gene_name=GALE;protein_domain_id=PF01073
1	pfam	protein_domain	24124607	24124720	0	-	.	Name=short chain dehydrogenase;color=#FFFF80;gene_id=ENSG00000117308;gene_name=GALE;protein_domain_id=PF00106
1	pfam	protein_domain	24124607	24124720	0	-	.	Name=KR domain;color=#FF0080;gene_id=ENSG00000117308;gene_name=GALE;protein_domain_id=PF08659
1	pfam	protein_domain	24124607	24124720	0	-	.	Name=Polysaccharide biosynthesis protein;color=#FF0080;gene_id=ENSG00000117308;gene_name=GALE;protein_domain_id=PF02719
1	pfam	protein_domain	24125105	24125140	0	-	.	Name=Male sterility protein;color=#000080;gene_id=ENSG00000117308;gene_name=GALE;protein_domain_id=PF07993
1	pfam	protein_domain	24125105	24125220	0	-	.	Name=NAD dependent epimerase/dehydratase family;color=#FF00FF;gene_id=ENSG00000117308;gene_name=GALE;protein_domain_id=PF01370
1	pfam	protein_domain	24125105	24125220	0	-	.	Name=RmlD substrate binding domain;color=#000080;gene_id=ENSG00000117308;gene_name=GALE;protein_domain_id=PF04321
1	pfam	protein_domain	24125105	24125220	0	-	.	Name=3-beta hydroxysteroid dehydrogenase/isomerase family;color=#FF00FF;gene_id=ENSG00000117308;gene_name=GALE;protein_domain_id=PF01073
1	pfam	protein_domain	24125105	24125220	0	-	.	Name=short chain dehydrogenase;color=#FFFF80;gene_id=ENSG00000117308;gene_name=GALE;protein_domain_id=PF00106
1	pfam	protein_domain	24125105	24125220	0	-	.	Name=KR domain;color=#FF0080;gene_id=ENSG00000117308;gene_name=GALE;protein_domain_id=PF08659
1	pfam	protein_domain	24125105	24125220	0	-	.	Name=Polysaccharide biosynthesis protein;color=#FF0080;gene_id=ENSG00000117308;gene_name=GALE;protein_domain_id=PF02719
1	pfam	protein_domain	24125377	24125482	0	-	.	Name=3-beta hydroxysteroid dehydrogenase/isomerase family;color=#FF00FF;gene_id=ENSG00000117308;gene_name=GALE;protein_domain_id=PF01073
1	pfam	protein_domain	24125377	24125485	0	-	.	Name=NAD dependent epimerase/dehydratase family;color=#FF00FF;gene_id=ENSG00000117308;gene_name=GALE;protein_domain_id=PF01370
1	pfam	protein_domain	24125377	24125485	0	-	.	Name=short chain dehydrogenase;color=#FFFF80;gene_id=ENSG00000117308;gene_name=GALE;protein_domain_id=PF00106
1	pfam	protein_domain	24125377	24125485	0	-	.	Name=KR domain;color=#FF0080;gene_id=ENSG00000117308;gene_name=GALE;protein_domain_id=PF08659
1	pfam	protein_domain	24125377	24125485	0	-	.	Name=Polysaccharide biosynthesis protein;color=#FF0080;gene_id=ENSG00000117308;gene_name=GALE;protein_domain_id=PF02719
1	pfam	protein_domain	24125377	24125488	0	-	.	Name=RmlD substrate binding domain;color=#000080;gene_id=ENSG00000117308;gene_name=GALE;protein_domain_id=PF04321
1	pfam	protein_domain	24130901	24131015	0	-	.	Name=HMGL-like;color=#00FF80;gene_id=ENSG00000117305;gene_name=HMGCL;protein_domain_id=PF00682
1	pfam	protein_domain	24134625	24134813	0	-	.	Name=HMGL-like;color=#00FF80;gene_id=ENSG00000117305;gene_name=HMGCL;protein_domain_id=PF00682
1	pfam	protein_domain	24137226	24137289	0	-	.	Name=HMGL-like;color=#00FF80;gene_id=ENSG00000117305;gene_name=HMGCL;protein_domain_id=PF00682
1	pfam	protein_domain	24140680	24140828	0	-	.	Name=HMGL-like;color=#00FF80;gene_id=ENSG00000117305;gene_name=HMGCL;protein_domain_id=PF00682
1	pfam	protein_domain	24143165	24143260	0	-	.	Name=HMGL-like;color=#00FF80;gene_id=ENSG00000117305;gene_name=HMGCL;protein_domain_id=PF00682
1	pfam	protein_domain	24143966	24144073	0	-	.	Name=HMGL-like;color=#00FF80;gene_id=ENSG00000117305;gene_name=HMGCL;protein_domain_id=PF00682
1	pfam	protein_domain	24147000	24147023	0	-	.	Name=HMGL-like;color=#00FF80;gene_id=ENSG00000117305;gene_name=HMGCL;protein_domain_id=PF00682
1	pfam	protein_domain	24175186	24175329	0	-	.	Name=Alpha-L-fucosidase;color=#808080;gene_id=ENSG00000179163;gene_name=FUCA1;protein_domain_id=PF01120
1	pfam	protein_domain	24180850	24181050	0	-	.	Name=Alpha-L-fucosidase;color=#808080;gene_id=ENSG00000179163;gene_name=FUCA1;protein_domain_id=PF01120
1	pfam	protein_domain	24186288	24186393	0	-	.	Name=Alpha-L-fucosidase;color=#808080;gene_id=ENSG00000179163;gene_name=FUCA1;protein_domain_id=PF01120
1	pfam	protein_domain	24189624	24189761	0	-	.	Name=Alpha-L-fucosidase;color=#808080;gene_id=ENSG00000179163;gene_name=FUCA1;protein_domain_id=PF01120
1	pfam	protein_domain	24191981	24192115	0	-	.	Name=Alpha-L-fucosidase;color=#808080;gene_id=ENSG00000179163;gene_name=FUCA1;protein_domain_id=PF01120
1	pfam	protein_domain	24194388	24194722	0	-	.	Name=Alpha-L-fucosidase;color=#808080;gene_id=ENSG00000179163;gene_name=FUCA1;protein_domain_id=PF01120
1	pfam	protein_domain	24201181	24201969	0	-	.	Name=Serpentine type 7TM GPCR chemoreceptor Srsx;color=#00FF00;gene_id=ENSG00000188822;gene_name=CNR2;protein_domain_id=PF10320
1	pfam	protein_domain	24201211	24201960	0	-	.	Name=7 transmembrane receptor (rhodopsin family);color=#000080;gene_id=ENSG00000188822;gene_name=CNR2;protein_domain_id=PF00001
1	pfam	protein_domain	24301495	24301567	0	-	.	Name=RNA recognition motif. (a.k.a. RRM%2C RBD%2C or RNP domain);color=#FF8080;gene_id=ENSG00000188529;gene_name=SRSF10;protein_domain_id=PF00076
1	pfam	protein_domain	24305203	24305307	0	-	.	Name=RNA recognition motif. (a.k.a. RRM%2C RBD%2C or RNP domain);color=#FF8080;gene_id=ENSG00000188529;gene_name=SRSF10;protein_domain_id=PF00076
1	pfam	protein_domain	24306681	24306712	0	-	.	Name=RNA recognition motif. (a.k.a. RRM%2C RBD%2C or RNP domain);color=#FF8080;gene_id=ENSG00000188529;gene_name=SRSF10;protein_domain_id=PF00076
1	pfam	protein_domain	24383896	24384117	0	-	.	Name=Immunoglobulin I-set domain;color=#8000FF;gene_id=ENSG00000142661;gene_name=MYOM3;protein_domain_id=PF07679
1	pfam	protein_domain	24383905	24384117	0	-	.	Name=Immunoglobulin V-set domain;color=#FF0000;gene_id=ENSG00000142661;gene_name=MYOM3;protein_domain_id=PF07686
1	pfam	protein_domain	24383953	24384108	0	-	.	Name=Immunoglobulin domain;color=#FF00FF;gene_id=ENSG00000142661;gene_name=MYOM3;protein_domain_id=PF00047
1	pfam	protein_domain	24385414	24385443	0	-	.	Name=Immunoglobulin I-set domain;color=#8000FF;gene_id=ENSG00000142661;gene_name=MYOM3;protein_domain_id=PF07679
1	pfam	protein_domain	24385414	24385455	0	-	.	Name=Immunoglobulin V-set domain;color=#FF0000;gene_id=ENSG00000142661;gene_name=MYOM3;protein_domain_id=PF07686
1	pfam	protein_domain	24402686	24402763	0	-	.	Name=Fibronectin type III domain;color=#8080FF;gene_id=ENSG00000142661;gene_name=MYOM3;protein_domain_id=PF00041
1	pfam	protein_domain	24406506	24406682	0	-	.	Name=Fibronectin type III domain;color=#8080FF;gene_id=ENSG00000142661;gene_name=MYOM3;protein_domain_id=PF00041
1	pfam	protein_domain	24407869	24407946	0	-	.	Name=Fibronectin type III domain;color=#8080FF;gene_id=ENSG00000142661;gene_name=MYOM3;protein_domain_id=PF00041
1	pfam	protein_domain	24408491	24408670	0	-	.	Name=Fibronectin type III domain;color=#8080FF;gene_id=ENSG00000142661;gene_name=MYOM3;protein_domain_id=PF00041
1	pfam	protein_domain	24409120	24409204	0	-	.	Name=Fibronectin type III domain;color=#8080FF;gene_id=ENSG00000142661;gene_name=MYOM3;protein_domain_id=PF00041
1	pfam	protein_domain	24410958	24411121	0	-	.	Name=Fibronectin type III domain;color=#8080FF;gene_id=ENSG00000142661;gene_name=MYOM3;protein_domain_id=PF00041
1	pfam	protein_domain	24413171	24413317	0	-	.	Name=Fibronectin type III domain;color=#8080FF;gene_id=ENSG00000142661;gene_name=MYOM3;protein_domain_id=PF00041
1	pfam	protein_domain	24416028	24416138	0	-	.	Name=Fibronectin type III domain;color=#8080FF;gene_id=ENSG00000142661;gene_name=MYOM3;protein_domain_id=PF00041
1	pfam	protein_domain	24417342	24417486	0	-	.	Name=Fibronectin type III domain;color=#8080FF;gene_id=ENSG00000142661;gene_name=MYOM3;protein_domain_id=PF00041
1	pfam	protein_domain	24418664	24418773	0	-	.	Name=Fibronectin type III domain;color=#8080FF;gene_id=ENSG00000142661;gene_name=MYOM3;protein_domain_id=PF00041
1	pfam	protein_domain	24419450	24419598	0	-	.	Name=Immunoglobulin I-set domain;color=#8000FF;gene_id=ENSG00000142661;gene_name=MYOM3;protein_domain_id=PF07679
1	pfam	protein_domain	24421343	24421457	0	-	.	Name=Immunoglobulin I-set domain;color=#8000FF;gene_id=ENSG00000142661;gene_name=MYOM3;protein_domain_id=PF07679
1	pfam	protein_domain	24424420	24424501	0	-	.	Name=Immunoglobulin I-set domain;color=#8000FF;gene_id=ENSG00000142661;gene_name=MYOM3;protein_domain_id=PF07679
[truncated: 131,146 more rows]
