# Supplementary material for: Accurate and efficient detection of gene fusions from RNA sequencing data
Source: Genome Res. 2021 Mar;31(3):448–60. doi: 10.1101/gr.257246.119 (PMC7919457; doi:10.1101/gr.257246.119)
Supplement: Supplemental Material [file supp_gr.257246.119_Supplemental_Code_S1.zip › Supplemental_Code_S1/database/protein_domains_hg38_GRCh38_2018-03-06.gff3]

1	pfam	protein_domain	69169	69972	0	+	.	Name=Olfactory receptor;color=#0000FF;gene_id=ENSG00000186092;gene_name=OR4F5;protein_domain_id=PF13853
1	pfam	protein_domain	187280	187287	0	-	.	Name=WAHD domain of WASH complex;color=#8000FF;gene_id=ENSG00000279457;gene_name=FO538757.1;protein_domain_id=PF11945
1	pfam	protein_domain	187376	187577	0	-	.	Name=WAHD domain of WASH complex;color=#8000FF;gene_id=ENSG00000279457;gene_name=FO538757.1;protein_domain_id=PF11945
1	pfam	protein_domain	187755	187886	0	-	.	Name=WAHD domain of WASH complex;color=#8000FF;gene_id=ENSG00000279457;gene_name=FO538757.1;protein_domain_id=PF11945
1	pfam	protein_domain	188102	188105	0	-	.	Name=WAHD domain of WASH complex;color=#8000FF;gene_id=ENSG00000279457;gene_name=FO538757.1;protein_domain_id=PF11945
1	pfam	protein_domain	188126	188266	0	-	.	Name=WAHD domain of WASH complex;color=#8000FF;gene_id=ENSG00000279457;gene_name=FO538757.1;protein_domain_id=PF11945
1	pfam	protein_domain	188439	188486	0	-	.	Name=WAHD domain of WASH complex;color=#8000FF;gene_id=ENSG00000279457;gene_name=FO538757.1;protein_domain_id=PF11945
1	pfam	protein_domain	188489	188584	0	-	.	Name=WAHD domain of WASH complex;color=#8000FF;gene_id=ENSG00000279457;gene_name=FO538757.1;protein_domain_id=PF11945
1	pfam	protein_domain	188791	188902	0	-	.	Name=WAHD domain of WASH complex;color=#8000FF;gene_id=ENSG00000279457;gene_name=FO538757.1;protein_domain_id=PF11945
1	pfam	protein_domain	195259	195375	0	-	.	Name=WAHD domain of WASH complex;color=#8000FF;gene_id=ENSG00000279457;gene_name=FO538757.1;protein_domain_id=PF11945
1	pfam	protein_domain	450773	451585	0	-	.	Name=Olfactory receptor;color=#0000FF;gene_id=ENSG00000278566;gene_name=OR4F29;protein_domain_id=PF13853
1	pfam	protein_domain	685749	686561	0	-	.	Name=Olfactory receptor;color=#0000FF;gene_id=ENSG00000273547;gene_name=OR4F16;protein_domain_id=PF13853
1	pfam	protein_domain	943315	943377	0	+	.	Name=SAM domain (Sterile alpha motif);color=#00FF00;gene_id=ENSG00000187634;gene_name=SAMD11;protein_domain_id=PF07647
1	pfam	protein_domain	943698	943800	0	+	.	Name=SAM domain (Sterile alpha motif);color=#00FF00;gene_id=ENSG00000187634;gene_name=SAMD11;protein_domain_id=PF07647
1	pfam	protein_domain	946224	946286	0	-	.	Name=Noc2p family;color=#80FF80;gene_id=ENSG00000188976;gene_name=NOC2L;protein_domain_id=PF03715
1	pfam	protein_domain	946402	946545	0	-	.	Name=Noc2p family;color=#80FF80;gene_id=ENSG00000188976;gene_name=NOC2L;protein_domain_id=PF03715
1	pfam	protein_domain	948131	948232	0	-	.	Name=Noc2p family;color=#80FF80;gene_id=ENSG00000188976;gene_name=NOC2L;protein_domain_id=PF03715
1	pfam	protein_domain	948490	948603	0	-	.	Name=Noc2p family;color=#80FF80;gene_id=ENSG00000188976;gene_name=NOC2L;protein_domain_id=PF03715
1	pfam	protein_domain	951127	951238	0	-	.	Name=Noc2p family;color=#80FF80;gene_id=ENSG00000188976;gene_name=NOC2L;protein_domain_id=PF03715
1	pfam	protein_domain	952000	952139	0	-	.	Name=Noc2p family;color=#80FF80;gene_id=ENSG00000188976;gene_name=NOC2L;protein_domain_id=PF03715
1	pfam	protein_domain	952412	952600	0	-	.	Name=Noc2p family;color=#80FF80;gene_id=ENSG00000188976;gene_name=NOC2L;protein_domain_id=PF03715
1	pfam	protein_domain	953175	953195	0	-	.	Name=Noc2p family;color=#80FF80;gene_id=ENSG00000188976;gene_name=NOC2L;protein_domain_id=PF03715
1	pfam	protein_domain	961435	961552	0	+	.	Name=BTB/POZ domain;color=#008000;gene_id=ENSG00000187961;gene_name=KLHL17;protein_domain_id=PF00651
1	pfam	protein_domain	961629	961750	0	+	.	Name=BTB/POZ domain;color=#008000;gene_id=ENSG00000187961;gene_name=KLHL17;protein_domain_id=PF00651
1	pfam	protein_domain	961826	961900	0	+	.	Name=BTB/POZ domain;color=#008000;gene_id=ENSG00000187961;gene_name=KLHL17;protein_domain_id=PF00651
1	pfam	protein_domain	961916	962047	0	+	.	Name=BTB And C-terminal Kelch;color=#808000;gene_id=ENSG00000187961;gene_name=KLHL17;protein_domain_id=PF07707
1	pfam	protein_domain	962355	962471	0	+	.	Name=BTB And C-terminal Kelch;color=#808000;gene_id=ENSG00000187961;gene_name=KLHL17;protein_domain_id=PF07707
1	pfam	protein_domain	962704	962760	0	+	.	Name=BTB And C-terminal Kelch;color=#808000;gene_id=ENSG00000187961;gene_name=KLHL17;protein_domain_id=PF07707
1	pfam	protein_domain	962902	962917	0	+	.	Name=Kelch motif;color=#FF8000;gene_id=ENSG00000187961;gene_name=KLHL17;protein_domain_id=PF01344
1	pfam	protein_domain	963109	963194	0	+	.	Name=Kelch motif;color=#FF8000;gene_id=ENSG00000187961;gene_name=KLHL17;protein_domain_id=PF01344
1	pfam	protein_domain	963198	963253	0	+	.	Name=Kelch motif;color=#FF8000;gene_id=ENSG00000187961;gene_name=KLHL17;protein_domain_id=PF01344
1	pfam	protein_domain	963337	963415	0	+	.	Name=Kelch motif;color=#FF8000;gene_id=ENSG00000187961;gene_name=KLHL17;protein_domain_id=PF01344
1	pfam	protein_domain	963422	963504	0	+	.	Name=Kelch motif;color=#FF8000;gene_id=ENSG00000187961;gene_name=KLHL17;protein_domain_id=PF01344
1	pfam	protein_domain	963920	963974	0	+	.	Name=Kelch motif;color=#FF8000;gene_id=ENSG00000187961;gene_name=KLHL17;protein_domain_id=PF01344
1	pfam	protein_domain	963978	964008	0	+	.	Name=Kelch motif;color=#FF8000;gene_id=ENSG00000187961;gene_name=KLHL17;protein_domain_id=PF01344
1	pfam	protein_domain	964107	964180	0	+	.	Name=Kelch motif;color=#FF8000;gene_id=ENSG00000187961;gene_name=KLHL17;protein_domain_id=PF01344
1	pfam	protein_domain	964349	964378	0	+	.	Name=Kelch motif;color=#FF8000;gene_id=ENSG00000187961;gene_name=KLHL17;protein_domain_id=PF01344
1	pfam	protein_domain	964385	964522	0	+	.	Name=Kelch motif;color=#FF8000;gene_id=ENSG00000187961;gene_name=KLHL17;protein_domain_id=PF01344
1	pfam	protein_domain	964526	964530	0	+	.	Name=Kelch motif;color=#FF8000;gene_id=ENSG00000187961;gene_name=KLHL17;protein_domain_id=PF01344
1	pfam	protein_domain	964963	965092	0	+	.	Name=Kelch motif;color=#FF8000;gene_id=ENSG00000187961;gene_name=KLHL17;protein_domain_id=PF01344
1	pfam	protein_domain	999284	999400	0	-	.	Name=Hairy Orange;color=#FF8000;gene_id=ENSG00000188290;gene_name=HES4;protein_domain_id=PF07527
1	pfam	protein_domain	999545	999613	0	-	.	Name=Helix-loop-helix DNA-binding domain;color=#800080;gene_id=ENSG00000188290;gene_name=HES4;protein_domain_id=PF00010
1	pfam	protein_domain	999692	999787	0	-	.	Name=Helix-loop-helix DNA-binding domain;color=#800080;gene_id=ENSG00000188290;gene_name=HES4;protein_domain_id=PF00010
1	pfam	protein_domain	999866	999871	0	-	.	Name=Helix-loop-helix DNA-binding domain;color=#800080;gene_id=ENSG00000188290;gene_name=HES4;protein_domain_id=PF00010
1	pfam	protein_domain	1013993	1014211	0	+	.	Name=Ubiquitin family;color=#FFFF00;gene_id=ENSG00000187608;gene_name=ISG15;protein_domain_id=PF00240
1	pfam	protein_domain	1014230	1014445	0	+	.	Name=Ubiquitin family;color=#FFFF00;gene_id=ENSG00000187608;gene_name=ISG15;protein_domain_id=PF00240
1	pfam	protein_domain	1020263	1020373	0	+	.	Name=Agrin NtA domain;color=#8080FF;gene_id=ENSG00000188157;gene_name=AGRN;protein_domain_id=PF03146
1	pfam	protein_domain	1022201	1022437	0	+	.	Name=Agrin NtA domain;color=#8080FF;gene_id=ENSG00000188157;gene_name=AGRN;protein_domain_id=PF03146
1	pfam	protein_domain	1040757	1040879	0	+	.	Name=Kazal-type serine protease inhibitor domain;color=#00FF80;gene_id=ENSG00000188157;gene_name=AGRN;protein_domain_id=PF07648
1	pfam	protein_domain	1041286	1041396	0	+	.	Name=Kazal-type serine protease inhibitor domain;color=#00FF80;gene_id=ENSG00000188157;gene_name=AGRN;protein_domain_id=PF07648
1	pfam	protein_domain	1041561	1041692	0	+	.	Name=Kazal-type serine protease inhibitor domain;color=#FF80FF;gene_id=ENSG00000188157;gene_name=AGRN;protein_domain_id=PF00050
1	pfam	protein_domain	1042039	1042161	0	+	.	Name=Kazal-type serine protease inhibitor domain;color=#00FF80;gene_id=ENSG00000188157;gene_name=AGRN;protein_domain_id=PF07648
1	pfam	protein_domain	1043334	1043456	0	+	.	Name=Kazal-type serine protease inhibitor domain;color=#00FF80;gene_id=ENSG00000188157;gene_name=AGRN;protein_domain_id=PF07648
1	pfam	protein_domain	1043627	1043731	0	+	.	Name=Kazal-type serine protease inhibitor domain;color=#00FF80;gene_id=ENSG00000188157;gene_name=AGRN;protein_domain_id=PF07648
1	pfam	protein_domain	1043891	1044016	0	+	.	Name=Kazal-type serine protease inhibitor domain;color=#00FF80;gene_id=ENSG00000188157;gene_name=AGRN;protein_domain_id=PF07648
1	pfam	protein_domain	1044234	1044257	0	+	.	Name=Kazal-type serine protease inhibitor domain;color=#00FF80;gene_id=ENSG00000188157;gene_name=AGRN;protein_domain_id=PF07648
1	pfam	protein_domain	1044334	1044435	0	+	.	Name=Kazal-type serine protease inhibitor domain;color=#00FF80;gene_id=ENSG00000188157;gene_name=AGRN;protein_domain_id=PF07648
1	pfam	protein_domain	1045364	1045492	0	+	.	Name=Laminin EGF domain;color=#FFFFFF;gene_id=ENSG00000188157;gene_name=AGRN;protein_domain_id=PF00053
1	pfam	protein_domain	1045735	1045851	0	+	.	Name=Laminin EGF domain;color=#FFFFFF;gene_id=ENSG00000188157;gene_name=AGRN;protein_domain_id=PF00053
1	pfam	protein_domain	1046065	1046088	0	+	.	Name=Kazal-type serine protease inhibitor domain;color=#00FF80;gene_id=ENSG00000188157;gene_name=AGRN;protein_domain_id=PF07648
1	pfam	protein_domain	1046160	1046261	0	+	.	Name=Kazal-type serine protease inhibitor domain;color=#00FF80;gene_id=ENSG00000188157;gene_name=AGRN;protein_domain_id=PF07648
1	pfam	protein_domain	1047344	1047454	0	+	.	Name=SEA domain;color=#808080;gene_id=ENSG00000188157;gene_name=AGRN;protein_domain_id=PF01390
1	pfam	protein_domain	1047573	1047687	0	+	.	Name=SEA domain;color=#808080;gene_id=ENSG00000188157;gene_name=AGRN;protein_domain_id=PF01390
1	pfam	protein_domain	1047776	1047849	0	+	.	Name=SEA domain;color=#808080;gene_id=ENSG00000188157;gene_name=AGRN;protein_domain_id=PF01390
1	pfam	protein_domain	1048257	1048349	0	+	.	Name=EGF-like domain;color=#00FFFF;gene_id=ENSG00000188157;gene_name=AGRN;protein_domain_id=PF00008
1	pfam	protein_domain	1048959	1049059	0	+	.	Name=Laminin G domain;color=#000000;gene_id=ENSG00000188157;gene_name=AGRN;protein_domain_id=PF00054
1	pfam	protein_domain	1049236	1049451	0	+	.	Name=Laminin G domain;color=#000000;gene_id=ENSG00000188157;gene_name=AGRN;protein_domain_id=PF00054
1	pfam	protein_domain	1049566	1049641	0	+	.	Name=Laminin G domain;color=#000000;gene_id=ENSG00000188157;gene_name=AGRN;protein_domain_id=PF00054
1	pfam	protein_domain	1049708	1049795	0	+	.	Name=EGF-like domain;color=#00FFFF;gene_id=ENSG00000188157;gene_name=AGRN;protein_domain_id=PF00008
1	pfam	protein_domain	1049903	1049907	0	+	.	Name=EGF-like domain;color=#00FFFF;gene_id=ENSG00000188157;gene_name=AGRN;protein_domain_id=PF00008
1	pfam	protein_domain	1050452	1050591	0	+	.	Name=Laminin G domain;color=#000000;gene_id=ENSG00000188157;gene_name=AGRN;protein_domain_id=PF00054
1	pfam	protein_domain	1050726	1050837	0	+	.	Name=Laminin G domain;color=#000000;gene_id=ENSG00000188157;gene_name=AGRN;protein_domain_id=PF00054
1	pfam	protein_domain	1051032	1051043	0	+	.	Name=Laminin G domain;color=#000000;gene_id=ENSG00000188157;gene_name=AGRN;protein_domain_id=PF00054
1	pfam	protein_domain	1051253	1051369	0	+	.	Name=Laminin G domain;color=#000000;gene_id=ENSG00000188157;gene_name=AGRN;protein_domain_id=PF00054
1	pfam	protein_domain	1051453	1051478	0	+	.	Name=Laminin G domain;color=#000000;gene_id=ENSG00000188157;gene_name=AGRN;protein_domain_id=PF00054
1	pfam	protein_domain	1051552	1051637	0	+	.	Name=EGF-like domain;color=#00FFFF;gene_id=ENSG00000188157;gene_name=AGRN;protein_domain_id=PF00008
1	pfam	protein_domain	1053793	1053977	0	+	.	Name=Laminin G domain;color=#000000;gene_id=ENSG00000188157;gene_name=AGRN;protein_domain_id=PF00054
1	pfam	protein_domain	1054448	1054551	0	+	.	Name=Laminin G domain;color=#000000;gene_id=ENSG00000188157;gene_name=AGRN;protein_domain_id=PF00054
1	pfam	protein_domain	1054824	1054927	0	+	.	Name=Laminin G domain;color=#000000;gene_id=ENSG00000188157;gene_name=AGRN;protein_domain_id=PF00054
1	pfam	protein_domain	1072261	1072419	0	-	.	Name=Ring finger domain;color=#008080;gene_id=ENSG00000237330;gene_name=RNF223;protein_domain_id=PF13639
1	pfam	protein_domain	1082896	1082987	0	-	.	Name=Domain of unknown function (DUF4501);color=#80FF00;gene_id=ENSG00000131591;gene_name=C1orf159;protein_domain_id=PF14946
1	pfam	protein_domain	1083915	1083921	0	-	.	Name=Domain of unknown function (DUF4501);color=#80FF00;gene_id=ENSG00000131591;gene_name=C1orf159;protein_domain_id=PF14946
1	pfam	protein_domain	1084354	1084383	0	-	.	Name=Domain of unknown function (DUF4501);color=#80FF00;gene_id=ENSG00000131591;gene_name=C1orf159;protein_domain_id=PF14946
1	pfam	protein_domain	1084481	1084506	0	-	.	Name=Domain of unknown function (DUF4501);color=#80FF00;gene_id=ENSG00000131591;gene_name=C1orf159;protein_domain_id=PF14946
1	pfam	protein_domain	1085878	1086012	0	-	.	Name=Domain of unknown function (DUF4501);color=#80FF00;gene_id=ENSG00000131591;gene_name=C1orf159;protein_domain_id=PF14946
1	pfam	protein_domain	1087139	1087204	0	-	.	Name=Domain of unknown function (DUF4501);color=#80FF00;gene_id=ENSG00000131591;gene_name=C1orf159;protein_domain_id=PF14946
1	pfam	protein_domain	1087502	1087597	0	-	.	Name=Domain of unknown function (DUF4501);color=#80FF00;gene_id=ENSG00000131591;gene_name=C1orf159;protein_domain_id=PF14946
1	pfam	protein_domain	1090353	1090428	0	-	.	Name=Domain of unknown function (DUF4501);color=#80FF00;gene_id=ENSG00000131591;gene_name=C1orf159;protein_domain_id=PF14946
1	pfam	protein_domain	1090876	1090878	0	-	.	Name=Domain of unknown function (DUF4501);color=#80FF00;gene_id=ENSG00000131591;gene_name=C1orf159;protein_domain_id=PF14946
1	pfam	protein_domain	1091472	1091474	0	-	.	Name=Domain of unknown function (DUF4501);color=#80FF00;gene_id=ENSG00000131591;gene_name=C1orf159;protein_domain_id=PF14946
1	pfam	protein_domain	1182374	1182446	0	+	.	Name=Tubulin-tyrosine ligase family;color=#000080;gene_id=ENSG00000162571;gene_name=TTLL10;protein_domain_id=PF03133
1	pfam	protein_domain	1182876	1183047	0	+	.	Name=Tubulin-tyrosine ligase family;color=#000080;gene_id=ENSG00000162571;gene_name=TTLL10;protein_domain_id=PF03133
1	pfam	protein_domain	1183920	1184091	0	+	.	Name=Tubulin-tyrosine ligase family;color=#000080;gene_id=ENSG00000162571;gene_name=TTLL10;protein_domain_id=PF03133
1	pfam	protein_domain	1184969	1185109	0	+	.	Name=Tubulin-tyrosine ligase family;color=#000080;gene_id=ENSG00000162571;gene_name=TTLL10;protein_domain_id=PF03133
1	pfam	protein_domain	1196600	1196716	0	+	.	Name=Tubulin-tyrosine ligase family;color=#000080;gene_id=ENSG00000162571;gene_name=TTLL10;protein_domain_id=PF03133
1	pfam	protein_domain	1197093	1197186	0	+	.	Name=Tubulin-tyrosine ligase family;color=#000080;gene_id=ENSG00000162571;gene_name=TTLL10;protein_domain_id=PF03133
1	pfam	protein_domain	1197438	1197442	0	+	.	Name=Tubulin-tyrosine ligase family;color=#000080;gene_id=ENSG00000162571;gene_name=TTLL10;protein_domain_id=PF03133
1	pfam	protein_domain	1212078	1212138	0	-	.	Name=TNFR/NGFR cysteine-rich region;color=#FF00FF;gene_id=ENSG00000186827;gene_name=TNFRSF4;protein_domain_id=PF00020
1	pfam	protein_domain	1212638	1212693	0	-	.	Name=TNFR/NGFR cysteine-rich region;color=#FF00FF;gene_id=ENSG00000186827;gene_name=TNFRSF4;protein_domain_id=PF00020
1	pfam	protein_domain	1213041	1213093	0	-	.	Name=TNFR/NGFR cysteine-rich region;color=#FF00FF;gene_id=ENSG00000186827;gene_name=TNFRSF4;protein_domain_id=PF00020
1	pfam	protein_domain	1213663	1213732	0	-	.	Name=TNFR/NGFR cysteine-rich region;color=#FF00FF;gene_id=ENSG00000186827;gene_name=TNFRSF4;protein_domain_id=PF00020
1	pfam	protein_domain	1213739	1213785	0	-	.	Name=TNFR/NGFR cysteine-rich region;color=#FF00FF;gene_id=ENSG00000186827;gene_name=TNFRSF4;protein_domain_id=PF00020
1	pfam	protein_domain	1213983	1214037	0	-	.	Name=TNFR/NGFR cysteine-rich region;color=#FF00FF;gene_id=ENSG00000186827;gene_name=TNFRSF4;protein_domain_id=PF00020
1	pfam	protein_domain	1217799	1217804	0	-	.	Name=EF hand;color=#FFFFFF;gene_id=ENSG00000078808;gene_name=SDF4;protein_domain_id=PF13202
1	pfam	protein_domain	1218458	1218505	0	-	.	Name=EF hand;color=#FFFFFF;gene_id=ENSG00000078808;gene_name=SDF4;protein_domain_id=PF13202
1	pfam	protein_domain	1223330	1223357	0	-	.	Name=EF-hand domain pair;color=#FFFFFF;gene_id=ENSG00000078808;gene_name=SDF4;protein_domain_id=PF13499
1	pfam	protein_domain	1223832	1223968	0	-	.	Name=EF-hand domain pair;color=#FFFFFF;gene_id=ENSG00000078808;gene_name=SDF4;protein_domain_id=PF13499
1	pfam	protein_domain	1228468	1228493	0	-	.	Name=EF-hand domain pair;color=#FFFFFF;gene_id=ENSG00000078808;gene_name=SDF4;protein_domain_id=PF13499
1	pfam	protein_domain	1232489	1233055	0	+	.	Name=Galactosyltransferase;color=#00FF80;gene_id=ENSG00000176022;gene_name=B3GALT6;protein_domain_id=PF01762
1	pfam	protein_domain	1257031	1257130	0	-	.	Name=Ubiquitin-conjugating enzyme;color=#80FFFF;gene_id=ENSG00000160087;gene_name=UBE2J2;protein_domain_id=PF00179
1	pfam	protein_domain	1257208	1257310	0	-	.	Name=Ubiquitin-conjugating enzyme;color=#80FFFF;gene_id=ENSG00000160087;gene_name=UBE2J2;protein_domain_id=PF00179
1	pfam	protein_domain	1263346	1263386	0	-	.	Name=Ubiquitin-conjugating enzyme;color=#80FFFF;gene_id=ENSG00000160087;gene_name=UBE2J2;protein_domain_id=PF00179
1	pfam	protein_domain	1264783	1264799	0	-	.	Name=Ubiquitin-conjugating enzyme;color=#80FFFF;gene_id=ENSG00000160087;gene_name=UBE2J2;protein_domain_id=PF00179
1	pfam	protein_domain	1267862	1267947	0	-	.	Name=Ubiquitin-conjugating enzyme;color=#80FFFF;gene_id=ENSG00000160087;gene_name=UBE2J2;protein_domain_id=PF00179
1	pfam	protein_domain	1286046	1286278	0	+	.	Name=Amiloride-sensitive sodium channel;color=#FF8000;gene_id=ENSG00000162572;gene_name=SCNN1D;protein_domain_id=PF00858
1	pfam	protein_domain	1286768	1286975	0	+	.	Name=Amiloride-sensitive sodium channel;color=#FF8000;gene_id=ENSG00000162572;gene_name=SCNN1D;protein_domain_id=PF00858
1	pfam	protein_domain	1287109	1287299	0	+	.	Name=Amiloride-sensitive sodium channel;color=#FF8000;gene_id=ENSG00000162572;gene_name=SCNN1D;protein_domain_id=PF00858
1	pfam	protein_domain	1287508	1287596	0	+	.	Name=Amiloride-sensitive sodium channel;color=#FF8000;gene_id=ENSG00000162572;gene_name=SCNN1D;protein_domain_id=PF00858
1	pfam	protein_domain	1287673	1287836	0	+	.	Name=Amiloride-sensitive sodium channel;color=#FF8000;gene_id=ENSG00000162572;gene_name=SCNN1D;protein_domain_id=PF00858
1	pfam	protein_domain	1287939	1288037	0	+	.	Name=Amiloride-sensitive sodium channel;color=#FF8000;gene_id=ENSG00000162572;gene_name=SCNN1D;protein_domain_id=PF00858
1	pfam	protein_domain	1290271	1290388	0	+	.	Name=Amiloride-sensitive sodium channel;color=#FF8000;gene_id=ENSG00000162572;gene_name=SCNN1D;protein_domain_id=PF00858
1	pfam	protein_domain	1290477	1290555	0	+	.	Name=Amiloride-sensitive sodium channel;color=#FF8000;gene_id=ENSG00000162572;gene_name=SCNN1D;protein_domain_id=PF00858
1	pfam	protein_domain	1290637	1290694	0	+	.	Name=Amiloride-sensitive sodium channel;color=#FF8000;gene_id=ENSG00000162572;gene_name=SCNN1D;protein_domain_id=PF00858
1	pfam	protein_domain	1290895	1290953	0	+	.	Name=Amiloride-sensitive sodium channel;color=#FF8000;gene_id=ENSG00000162572;gene_name=SCNN1D;protein_domain_id=PF00858
1	pfam	protein_domain	1291065	1291140	0	+	.	Name=Amiloride-sensitive sodium channel;color=#FF8000;gene_id=ENSG00000162572;gene_name=SCNN1D;protein_domain_id=PF00858
1	pfam	protein_domain	1291254	1291340	0	+	.	Name=Amiloride-sensitive sodium channel;color=#FF8000;gene_id=ENSG00000162572;gene_name=SCNN1D;protein_domain_id=PF00858
1	pfam	protein_domain	1294110	1294199	0	-	.	Name=Ankyrin repeats (many copies);color=#00FF00;gene_id=ENSG00000131584;gene_name=ACAP3;protein_domain_id=PF13857
1	pfam	protein_domain	1294402	1294479	0	-	.	Name=Ankyrin repeats (many copies);color=#00FF00;gene_id=ENSG00000131584;gene_name=ACAP3;protein_domain_id=PF13857
1	pfam	protein_domain	1295881	1295938	0	-	.	Name=Putative GTPase activating protein for Arf;color=#00FFFF;gene_id=ENSG00000131584;gene_name=ACAP3;protein_domain_id=PF01412
1	pfam	protein_domain	1296015	1296109	0	-	.	Name=Putative GTPase activating protein for Arf;color=#00FFFF;gene_id=ENSG00000131584;gene_name=ACAP3;protein_domain_id=PF01412
1	pfam	protein_domain	1296211	1296280	0	-	.	Name=Putative GTPase activating protein for Arf;color=#00FFFF;gene_id=ENSG00000131584;gene_name=ACAP3;protein_domain_id=PF01412
1	pfam	protein_domain	1296425	1296552	0	-	.	Name=Putative GTPase activating protein for Arf;color=#00FFFF;gene_id=ENSG00000131584;gene_name=ACAP3;protein_domain_id=PF01412
1	pfam	protein_domain	1297864	1297933	0	-	.	Name=PH domain;color=#00FF80;gene_id=ENSG00000131584;gene_name=ACAP3;protein_domain_id=PF00169
1	pfam	protein_domain	1298013	1298113	0	-	.	Name=PH domain;color=#00FF80;gene_id=ENSG00000131584;gene_name=ACAP3;protein_domain_id=PF00169
1	pfam	protein_domain	1298370	1298421	0	-	.	Name=PH domain;color=#00FF80;gene_id=ENSG00000131584;gene_name=ACAP3;protein_domain_id=PF00169
1	pfam	protein_domain	1298567	1298625	0	-	.	Name=PH domain;color=#00FF80;gene_id=ENSG00000131584;gene_name=ACAP3;protein_domain_id=PF00169
1	pfam	protein_domain	1299861	1299905	0	-	.	Name=BAR domain of APPL family;color=NA;gene_id=ENSG00000131584;gene_name=ACAP3;protein_domain_id=PF16746
1	pfam	protein_domain	1299973	1300068	0	-	.	Name=BAR domain of APPL family;color=NA;gene_id=ENSG00000131584;gene_name=ACAP3;protein_domain_id=PF16746
1	pfam	protein_domain	1300158	1300202	0	-	.	Name=BAR domain of APPL family;color=NA;gene_id=ENSG00000131584;gene_name=ACAP3;protein_domain_id=PF16746
1	pfam	protein_domain	1300509	1300692	0	-	.	Name=BAR domain of APPL family;color=NA;gene_id=ENSG00000131584;gene_name=ACAP3;protein_domain_id=PF16746
1	pfam	protein_domain	1301988	1302046	0	-	.	Name=BAR domain of APPL family;color=NA;gene_id=ENSG00000131584;gene_name=ACAP3;protein_domain_id=PF16746
1	pfam	protein_domain	1302922	1302975	0	-	.	Name=BAR domain of APPL family;color=NA;gene_id=ENSG00000131584;gene_name=ACAP3;protein_domain_id=PF16746
1	pfam	protein_domain	1303162	1303281	0	-	.	Name=BAR domain of APPL family;color=NA;gene_id=ENSG00000131584;gene_name=ACAP3;protein_domain_id=PF16746
1	pfam	protein_domain	1304086	1304143	0	-	.	Name=BAR domain of APPL family;color=NA;gene_id=ENSG00000131584;gene_name=ACAP3;protein_domain_id=PF16746
1	pfam	protein_domain	1307769	1307809	0	-	.	Name=BAR domain of APPL family;color=NA;gene_id=ENSG00000131584;gene_name=ACAP3;protein_domain_id=PF16746
1	pfam	protein_domain	1308698	1308720	0	+	.	Name=tRNA pseudouridine synthase;color=#808000;gene_id=ENSG00000169972;gene_name=PUSL1;protein_domain_id=PF01416
1	pfam	protein_domain	1308915	1308972	0	+	.	Name=tRNA pseudouridine synthase;color=#808000;gene_id=ENSG00000169972;gene_name=PUSL1;protein_domain_id=PF01416
1	pfam	protein_domain	1309086	1309273	0	+	.	Name=tRNA pseudouridine synthase;color=#808000;gene_id=ENSG00000169972;gene_name=PUSL1;protein_domain_id=PF01416
1	pfam	protein_domain	1309454	1309496	0	+	.	Name=tRNA pseudouridine synthase;color=#808000;gene_id=ENSG00000169972;gene_name=PUSL1;protein_domain_id=PF01416
1	pfam	protein_domain	1309709	1309851	0	+	.	Name=tRNA pseudouridine synthase;color=#808000;gene_id=ENSG00000169972;gene_name=PUSL1;protein_domain_id=PF01416
1	pfam	protein_domain	1310634	1310688	0	+	.	Name=tRNA pseudouridine synthase;color=#808000;gene_id=ENSG00000169972;gene_name=PUSL1;protein_domain_id=PF01416
1	pfam	protein_domain	1310909	1311061	0	+	.	Name=tRNA pseudouridine synthase;color=#808000;gene_id=ENSG00000169972;gene_name=PUSL1;protein_domain_id=PF01416
1	pfam	protein_domain	1312351	1312356	0	-	.	Name=Zn-dependent metallo-hydrolase RNA specificity domain;color=#80FF00;gene_id=ENSG00000127054;gene_name=CPSF3L;protein_domain_id=PF07521
1	pfam	protein_domain	1312681	1312700	0	-	.	Name=Zn-dependent metallo-hydrolase RNA specificity domain;color=#80FF00;gene_id=ENSG00000127054;gene_name=CPSF3L;protein_domain_id=PF07521
1	pfam	protein_domain	1312787	1312949	0	-	.	Name=Zn-dependent metallo-hydrolase RNA specificity domain;color=#80FF00;gene_id=ENSG00000127054;gene_name=CPSF3L;protein_domain_id=PF07521
1	pfam	protein_domain	1313077	1313124	0	-	.	Name=Beta-Casp domain;color=#00FF80;gene_id=ENSG00000127054;gene_name=CPSF3L;protein_domain_id=PF10996
1	pfam	protein_domain	1313509	1313592	0	-	.	Name=Beta-Casp domain;color=#00FF80;gene_id=ENSG00000127054;gene_name=CPSF3L;protein_domain_id=PF10996
1	pfam	protein_domain	1313732	1313921	0	-	.	Name=Beta-Casp domain;color=#00FF80;gene_id=ENSG00000127054;gene_name=CPSF3L;protein_domain_id=PF10996
1	pfam	protein_domain	1314301	1314335	0	-	.	Name=Beta-Casp domain;color=#00FF80;gene_id=ENSG00000127054;gene_name=CPSF3L;protein_domain_id=PF10996
1	pfam	protein_domain	1314944	1314962	0	-	.	Name=Metallo-beta-lactamase superfamily domain;color=#0000FF;gene_id=ENSG00000127054;gene_name=CPSF3L;protein_domain_id=PF16661
1	pfam	protein_domain	1315404	1315438	0	-	.	Name=Metallo-beta-lactamase superfamily domain;color=#0000FF;gene_id=ENSG00000127054;gene_name=CPSF3L;protein_domain_id=PF16661
1	pfam	protein_domain	1315520	1315618	0	-	.	Name=Metallo-beta-lactamase superfamily domain;color=#0000FF;gene_id=ENSG00000127054;gene_name=CPSF3L;protein_domain_id=PF16661
1	pfam	protein_domain	1319296	1319524	0	-	.	Name=Metallo-beta-lactamase superfamily domain;color=#0000FF;gene_id=ENSG00000127054;gene_name=CPSF3L;protein_domain_id=PF16661
1	pfam	protein_domain	1319336	1319340	0	-	.	Name=Beta-Casp domain;color=#00FF80;gene_id=ENSG00000127054;gene_name=CPSF3L;protein_domain_id=PF10996
1	pfam	protein_domain	1319482	1319524	0	-	.	Name=Metallo-beta-lactamase superfamily;color=#FFFF00;gene_id=ENSG00000127054;gene_name=CPSF3L;protein_domain_id=PF00753
1	pfam	protein_domain	1320456	1320529	0	-	.	Name=Metallo-beta-lactamase superfamily domain;color=#0000FF;gene_id=ENSG00000127054;gene_name=CPSF3L;protein_domain_id=PF16661
1	pfam	protein_domain	1320456	1320529	0	-	.	Name=Metallo-beta-lactamase superfamily;color=#FFFF00;gene_id=ENSG00000127054;gene_name=CPSF3L;protein_domain_id=PF00753
1	pfam	protein_domain	1320996	1321058	0	-	.	Name=Metallo-beta-lactamase superfamily domain;color=#0000FF;gene_id=ENSG00000127054;gene_name=CPSF3L;protein_domain_id=PF16661
1	pfam	protein_domain	1320996	1321079	0	-	.	Name=Metallo-beta-lactamase superfamily;color=#FFFF00;gene_id=ENSG00000127054;gene_name=CPSF3L;protein_domain_id=PF00753
1	pfam	protein_domain	1323177	1323177	0	-	.	Name=Metallo-beta-lactamase superfamily domain;color=#0000FF;gene_id=ENSG00000127054;gene_name=CPSF3L;protein_domain_id=PF16661
1	pfam	protein_domain	1331660	1331938	0	+	.	Name=Receptor family ligand binding region;color=#8080FF;gene_id=ENSG00000169962;gene_name=TAS1R3;protein_domain_id=PF01094
1	pfam	protein_domain	1332024	1332806	0	+	.	Name=Receptor family ligand binding region;color=#8080FF;gene_id=ENSG00000169962;gene_name=TAS1R3;protein_domain_id=PF01094
1	pfam	protein_domain	1332921	1333031	0	+	.	Name=Receptor family ligand binding region;color=#8080FF;gene_id=ENSG00000169962;gene_name=TAS1R3;protein_domain_id=PF01094
1	pfam	protein_domain	1333262	1333379	0	+	.	Name=Nine Cysteines Domain of family 3 GPCR;color=#0000FF;gene_id=ENSG00000169962;gene_name=TAS1R3;protein_domain_id=PF07562
1	pfam	protein_domain	1333506	1333546	0	+	.	Name=Nine Cysteines Domain of family 3 GPCR;color=#0000FF;gene_id=ENSG00000169962;gene_name=TAS1R3;protein_domain_id=PF07562
1	pfam	protein_domain	1333649	1334353	0	+	.	Name=7 transmembrane sweet-taste receptor of 3 GCPR;color=#008000;gene_id=ENSG00000169962;gene_name=TAS1R3;protein_domain_id=PF00003
1	pfam	protein_domain	1336175	1336515	0	-	.	Name=Segment polarity protein dishevelled (Dsh) C terminal;color=#008080;gene_id=ENSG00000107404;gene_name=DVL1;protein_domain_id=PF12316
1	pfam	protein_domain	1337054	1337055	0	-	.	Name=Segment polarity protein dishevelled (Dsh) C terminal;color=#008080;gene_id=ENSG00000107404;gene_name=DVL1;protein_domain_id=PF12316
1	pfam	protein_domain	1337977	1338183	0	-	.	Name=Segment polarity protein dishevelled (Dsh) C terminal;color=#008080;gene_id=ENSG00000107404;gene_name=DVL1;protein_domain_id=PF12316
1	pfam	protein_domain	1338269	1338269	0	-	.	Name=Segment polarity protein dishevelled (Dsh) C terminal;color=#008080;gene_id=ENSG00000107404;gene_name=DVL1;protein_domain_id=PF12316
1	pfam	protein_domain	1338285	1338436	0	-	.	Name=Domain found in Dishevelled%2C Egl-10%2C and Pleckstrin (DEP);color=#80FF80;gene_id=ENSG00000107404;gene_name=DVL1;protein_domain_id=PF00610
1	pfam	protein_domain	1338366	1338372	0	-	.	Name=Dishevelled specific domain;color=#000080;gene_id=ENSG00000107404;gene_name=DVL1;protein_domain_id=PF02377
1	pfam	protein_domain	1338522	1338579	0	-	.	Name=Domain found in Dishevelled%2C Egl-10%2C and Pleckstrin (DEP);color=#80FF80;gene_id=ENSG00000107404;gene_name=DVL1;protein_domain_id=PF00610
1	pfam	protein_domain	1339631	1339649	0	-	.	Name=PDZ domain (Also known as DHR or GLGF);color=#000080;gene_id=ENSG00000107404;gene_name=DVL1;protein_domain_id=PF00595
1	pfam	protein_domain	1339736	1339812	0	-	.	Name=PDZ domain (Also known as DHR or GLGF);color=#000080;gene_id=ENSG00000107404;gene_name=DVL1;protein_domain_id=PF00595
1	pfam	protein_domain	1340038	1340177	0	-	.	Name=PDZ domain (Also known as DHR or GLGF);color=#000080;gene_id=ENSG00000107404;gene_name=DVL1;protein_domain_id=PF00595
1	pfam	protein_domain	1340247	1340262	0	-	.	Name=PDZ domain (Also known as DHR or GLGF);color=#000080;gene_id=ENSG00000107404;gene_name=DVL1;protein_domain_id=PF00595
1	pfam	protein_domain	1340275	1340316	0	-	.	Name=Dishevelled specific domain;color=#000080;gene_id=ENSG00000107404;gene_name=DVL1;protein_domain_id=PF02377
1	pfam	protein_domain	1340410	1340503	0	-	.	Name=Dishevelled specific domain;color=#000080;gene_id=ENSG00000107404;gene_name=DVL1;protein_domain_id=PF02377
1	pfam	protein_domain	1341667	1341805	0	-	.	Name=Dishevelled specific domain;color=#000080;gene_id=ENSG00000107404;gene_name=DVL1;protein_domain_id=PF02377
1	pfam	protein_domain	1342053	1342156	0	-	.	Name=Dishevelled specific domain;color=#000080;gene_id=ENSG00000107404;gene_name=DVL1;protein_domain_id=PF02377
1	pfam	protein_domain	1342363	1342457	0	-	.	Name=Dishevelled specific domain;color=#000080;gene_id=ENSG00000107404;gene_name=DVL1;protein_domain_id=PF02377
1	pfam	protein_domain	1342482	1342484	0	-	.	Name=DIX domain;color=#FF8080;gene_id=ENSG00000107404;gene_name=DVL1;protein_domain_id=PF00778
1	pfam	protein_domain	1342689	1342758	0	-	.	Name=DIX domain;color=#FF8080;gene_id=ENSG00000107404;gene_name=DVL1;protein_domain_id=PF00778
1	pfam	protein_domain	1348896	1349059	0	-	.	Name=DIX domain;color=#FF8080;gene_id=ENSG00000107404;gene_name=DVL1;protein_domain_id=PF00778
1	pfam	protein_domain	1354758	1355117	0	-	.	Name=Immunoglobulin V-set domain;color=#FF0000;gene_id=ENSG00000162576;gene_name=MXRA8;protein_domain_id=PF07686
1	pfam	protein_domain	1355251	1355345	0	-	.	Name=Immunoglobulin V-set domain;color=#FF0000;gene_id=ENSG00000162576;gene_name=MXRA8;protein_domain_id=PF07686
1	pfam	protein_domain	1355450	1355711	0	-	.	Name=Immunoglobulin V-set domain;color=#FF0000;gene_id=ENSG00000162576;gene_name=MXRA8;protein_domain_id=PF07686
1	pfam	protein_domain	1374027	1374119	0	-	.	Name=Mitochondrial domain of unknown function (DUF1713);color=#0080FF;gene_id=ENSG00000175756;gene_name=AURKAIP1;protein_domain_id=PF08213
1	pfam	protein_domain	1390459	1390563	0	-	.	Name=Cyclin%2C C-terminal domain;color=#8080FF;gene_id=ENSG00000221978;gene_name=CCNL2;protein_domain_id=PF02984
1	pfam	protein_domain	1390766	1390865	0	-	.	Name=Cyclin%2C C-terminal domain;color=#8080FF;gene_id=ENSG00000221978;gene_name=CCNL2;protein_domain_id=PF02984
1	pfam	protein_domain	1393396	1393448	0	-	.	Name=Cyclin%2C C-terminal domain;color=#8080FF;gene_id=ENSG00000221978;gene_name=CCNL2;protein_domain_id=PF02984
1	pfam	protein_domain	1395415	1395514	0	-	.	Name=Cyclin%2C N-terminal domain;color=#FFFFFF;gene_id=ENSG00000221978;gene_name=CCNL2;protein_domain_id=PF00134
1	pfam	protein_domain	1398233	1398342	0	-	.	Name=Cyclin%2C N-terminal domain;color=#FFFFFF;gene_id=ENSG00000221978;gene_name=CCNL2;protein_domain_id=PF00134
1	pfam	protein_domain	1398597	1398671	0	-	.	Name=Cyclin%2C N-terminal domain;color=#FFFFFF;gene_id=ENSG00000221978;gene_name=CCNL2;protein_domain_id=PF00134
1	pfam	protein_domain	1399019	1399096	0	-	.	Name=Cyclin%2C N-terminal domain;color=#FFFFFF;gene_id=ENSG00000221978;gene_name=CCNL2;protein_domain_id=PF00134
1	pfam	protein_domain	1402185	1402256	0	-	.	Name=Ribosomal protein L20;color=#FF8000;gene_id=ENSG00000242485;gene_name=MRPL20;protein_domain_id=PF00453
1	pfam	protein_domain	1405803	1405886	0	-	.	Name=Ribosomal protein L20;color=#FF8000;gene_id=ENSG00000242485;gene_name=MRPL20;protein_domain_id=PF00453
1	pfam	protein_domain	1406909	1407019	0	-	.	Name=Ribosomal protein L20;color=#FF8000;gene_id=ENSG00000242485;gene_name=MRPL20;protein_domain_id=PF00453
1	pfam	protein_domain	1407131	1407175	0	-	.	Name=Ribosomal protein L20;color=#FF8000;gene_id=ENSG00000242485;gene_name=MRPL20;protein_domain_id=PF00453
1	pfam	protein_domain	1419208	1419483	0	-	.	Name=Ankyrin repeats (3 copies);color=#FFFF80;gene_id=ENSG00000235098;gene_name=ANKRD65;protein_domain_id=PF12796
1	pfam	protein_domain	1419532	1419549	0	-	.	Name=Ankyrin repeats (many copies);color=#0000FF;gene_id=ENSG00000235098;gene_name=ANKRD65;protein_domain_id=PF13637
1	pfam	protein_domain	1420052	1420186	0	-	.	Name=Ankyrin repeats (many copies);color=#0000FF;gene_id=ENSG00000235098;gene_name=ANKRD65;protein_domain_id=PF13637
1	pfam	protein_domain	1420214	1420381	0	-	.	Name=Ankyrin repeats (many copies);color=#0000FF;gene_id=ENSG00000235098;gene_name=ANKRD65;protein_domain_id=PF13637
1	pfam	protein_domain	1420400	1420592	0	-	.	Name=Ankyrin repeats (3 copies);color=#FFFF80;gene_id=ENSG00000235098;gene_name=ANKRD65;protein_domain_id=PF12796
1	pfam	protein_domain	1420797	1420873	0	-	.	Name=Ankyrin repeats (3 copies);color=#FFFF80;gene_id=ENSG00000235098;gene_name=ANKRD65;protein_domain_id=PF12796
1	pfam	protein_domain	1436953	1437435	0	+	.	Name=von Willebrand factor type A domain;color=#8000FF;gene_id=ENSG00000179403;gene_name=VWA1;protein_domain_id=PF00092
1	pfam	protein_domain	1439089	1439295	0	+	.	Name=Fibronectin type III domain;color=#8080FF;gene_id=ENSG00000179403;gene_name=VWA1;protein_domain_id=PF00041
1	pfam	protein_domain	1439452	1439673	0	+	.	Name=Fibronectin type III domain;color=#8080FF;gene_id=ENSG00000179403;gene_name=VWA1;protein_domain_id=PF00041
1	pfam	protein_domain	1452061	1452122	0	+	.	Name=Domain of unknown function (DUF3523);color=#FF8080;gene_id=ENSG00000215915;gene_name=ATAD3C;protein_domain_id=PF12037
1	pfam	protein_domain	1452365	1452434	0	+	.	Name=Domain of unknown function (DUF3523);color=#FF8080;gene_id=ENSG00000215915;gene_name=ATAD3C;protein_domain_id=PF12037
1	pfam	protein_domain	1454345	1454452	0	+	.	Name=Domain of unknown function (DUF3523);color=#FF8080;gene_id=ENSG00000215915;gene_name=ATAD3C;protein_domain_id=PF12037
1	pfam	protein_domain	1455460	1455462	0	+	.	Name=Domain of unknown function (DUF3523);color=#FF8080;gene_id=ENSG00000215915;gene_name=ATAD3C;protein_domain_id=PF12037
1	pfam	protein_domain	1455869	1455916	0	+	.	Name=ATPase family associated with various cellular activities (AAA);color=#008080;gene_id=ENSG00000215915;gene_name=ATAD3C;protein_domain_id=PF00004
1	pfam	protein_domain	1456225	1456349	0	+	.	Name=ATPase family associated with various cellular activities (AAA);color=#008080;gene_id=ENSG00000215915;gene_name=ATAD3C;protein_domain_id=PF00004
1	pfam	protein_domain	1457129	1457180	0	+	.	Name=ATPase family associated with various cellular activities (AAA);color=#008080;gene_id=ENSG00000215915;gene_name=ATAD3C;protein_domain_id=PF00004
1	pfam	protein_domain	1459161	1459231	0	+	.	Name=ATPase family associated with various cellular activities (AAA);color=#008080;gene_id=ENSG00000215915;gene_name=ATAD3C;protein_domain_id=PF00004
1	pfam	protein_domain	1460750	1460834	0	+	.	Name=ATPase family associated with various cellular activities (AAA);color=#008080;gene_id=ENSG00000215915;gene_name=ATAD3C;protein_domain_id=PF00004
1	pfam	protein_domain	1471996	1472089	0	+	.	Name=Domain of unknown function (DUF3523);color=#FF8080;gene_id=ENSG00000160072;gene_name=ATAD3B;protein_domain_id=PF12037
1	pfam	protein_domain	1477274	1477350	0	+	.	Name=Domain of unknown function (DUF3523);color=#FF8080;gene_id=ENSG00000160072;gene_name=ATAD3B;protein_domain_id=PF12037
1	pfam	protein_domain	1478644	1478745	0	+	.	Name=Domain of unknown function (DUF3523);color=#FF8080;gene_id=ENSG00000160072;gene_name=ATAD3B;protein_domain_id=PF12037
1	pfam	protein_domain	1479049	1479108	0	+	.	Name=Domain of unknown function (DUF3523);color=#FF8080;gene_id=ENSG00000160072;gene_name=ATAD3B;protein_domain_id=PF12037
1	pfam	protein_domain	1480867	1480936	0	+	.	Name=Domain of unknown function (DUF3523);color=#FF8080;gene_id=ENSG00000160072;gene_name=ATAD3B;protein_domain_id=PF12037
1	pfam	protein_domain	1482138	1482303	0	+	.	Name=Domain of unknown function (DUF3523);color=#FF8080;gene_id=ENSG00000160072;gene_name=ATAD3B;protein_domain_id=PF12037
1	pfam	protein_domain	1482545	1482614	0	+	.	Name=Domain of unknown function (DUF3523);color=#FF8080;gene_id=ENSG00000160072;gene_name=ATAD3B;protein_domain_id=PF12037
1	pfam	protein_domain	1485016	1485123	0	+	.	Name=Domain of unknown function (DUF3523);color=#FF8080;gene_id=ENSG00000160072;gene_name=ATAD3B;protein_domain_id=PF12037
1	pfam	protein_domain	1486188	1486235	0	+	.	Name=ATPase family associated with various cellular activities (AAA);color=#008080;gene_id=ENSG00000160072;gene_name=ATAD3B;protein_domain_id=PF00004
1	pfam	protein_domain	1486544	1486668	0	+	.	Name=ATPase family associated with various cellular activities (AAA);color=#008080;gene_id=ENSG00000160072;gene_name=ATAD3B;protein_domain_id=PF00004
1	pfam	protein_domain	1487863	1487914	0	+	.	Name=ATPase family associated with various cellular activities (AAA);color=#008080;gene_id=ENSG00000160072;gene_name=ATAD3B;protein_domain_id=PF00004
1	pfam	protein_domain	1489204	1489274	0	+	.	Name=ATPase family associated with various cellular activities (AAA);color=#008080;gene_id=ENSG00000160072;gene_name=ATAD3B;protein_domain_id=PF00004
1	pfam	protein_domain	1490257	1490341	0	+	.	Name=ATPase family associated with various cellular activities (AAA);color=#008080;gene_id=ENSG00000160072;gene_name=ATAD3B;protein_domain_id=PF00004
1	pfam	protein_domain	1512380	1512473	0	+	.	Name=Domain of unknown function (DUF3523);color=#FF8080;gene_id=ENSG00000197785;gene_name=ATAD3A;protein_domain_id=PF12037
1	pfam	protein_domain	1512689	1512690	0	+	.	Name=Domain of unknown function (DUF3523);color=#FF8080;gene_id=ENSG00000197785;gene_name=ATAD3A;protein_domain_id=PF12037
1	pfam	protein_domain	1516012	1516088	0	+	.	Name=Domain of unknown function (DUF3523);color=#FF8080;gene_id=ENSG00000197785;gene_name=ATAD3A;protein_domain_id=PF12037
1	pfam	protein_domain	1517167	1517169	0	+	.	Name=Domain of unknown function (DUF3523);color=#FF8080;gene_id=ENSG00000197785;gene_name=ATAD3A;protein_domain_id=PF12037
1	pfam	protein_domain	1517305	1517412	0	+	.	Name=Domain of unknown function (DUF3523);color=#FF8080;gene_id=ENSG00000197785;gene_name=ATAD3A;protein_domain_id=PF12037
1	pfam	protein_domain	1517716	1517775	0	+	.	Name=Domain of unknown function (DUF3523);color=#FF8080;gene_id=ENSG00000197785;gene_name=ATAD3A;protein_domain_id=PF12037
1	pfam	protein_domain	1518921	1518990	0	+	.	Name=Domain of unknown function (DUF3523);color=#FF8080;gene_id=ENSG00000197785;gene_name=ATAD3A;protein_domain_id=PF12037
1	pfam	protein_domain	1520141	1520306	0	+	.	Name=Domain of unknown function (DUF3523);color=#FF8080;gene_id=ENSG00000197785;gene_name=ATAD3A;protein_domain_id=PF12037
1	pfam	protein_domain	1520548	1520617	0	+	.	Name=Domain of unknown function (DUF3523);color=#FF8080;gene_id=ENSG00000197785;gene_name=ATAD3A;protein_domain_id=PF12037
1	pfam	protein_domain	1522744	1522853	0	+	.	Name=Domain of unknown function (DUF3523);color=#FF8080;gene_id=ENSG00000197785;gene_name=ATAD3A;protein_domain_id=PF12037
1	pfam	protein_domain	1523917	1523964	0	+	.	Name=ATPase family associated with various cellular activities (AAA);color=#008080;gene_id=ENSG00000197785;gene_name=ATAD3A;protein_domain_id=PF00004
1	pfam	protein_domain	1524273	1524397	0	+	.	Name=ATPase family associated with various cellular activities (AAA);color=#008080;gene_id=ENSG00000197785;gene_name=ATAD3A;protein_domain_id=PF00004
1	pfam	protein_domain	1525240	1525291	0	+	.	Name=ATPase family associated with various cellular activities (AAA);color=#008080;gene_id=ENSG00000197785;gene_name=ATAD3A;protein_domain_id=PF00004
1	pfam	protein_domain	1526461	1526531	0	+	.	Name=ATPase family associated with various cellular activities (AAA);color=#008080;gene_id=ENSG00000197785;gene_name=ATAD3A;protein_domain_id=PF00004
1	pfam	protein_domain	1527161	1527238	0	+	.	Name=ATPase family associated with various cellular activities (AAA);color=#008080;gene_id=ENSG00000197785;gene_name=ATAD3A;protein_domain_id=PF00004
1	pfam	protein_domain	1527695	1527781	0	+	.	Name=ATPase family associated with various cellular activities (AAA);color=#008080;gene_id=ENSG00000197785;gene_name=ATAD3A;protein_domain_id=PF00004
1	pfam	protein_domain	1623486	1623683	0	+	.	Name=Mib_herc2;color=#0080FF;gene_id=ENSG00000197530;gene_name=MIB2;protein_domain_id=PF06701
1	pfam	protein_domain	1623782	1623900	0	+	.	Name=Zinc finger%2C ZZ type;color=#0000FF;gene_id=ENSG00000197530;gene_name=MIB2;protein_domain_id=PF00569
1	pfam	protein_domain	1624853	1624901	0	+	.	Name=Mib_herc2;color=#0080FF;gene_id=ENSG00000197530;gene_name=MIB2;protein_domain_id=PF06701
1	pfam	protein_domain	1624991	1625138	0	+	.	Name=Mib_herc2;color=#0080FF;gene_id=ENSG00000197530;gene_name=MIB2;protein_domain_id=PF06701
1	pfam	protein_domain	1625286	1625428	0	+	.	Name=Mib_herc2;color=#0080FF;gene_id=ENSG00000197530;gene_name=MIB2;protein_domain_id=PF06701
1	pfam	protein_domain	1625546	1625632	0	+	.	Name=Mib_herc2;color=#0080FF;gene_id=ENSG00000197530;gene_name=MIB2;protein_domain_id=PF06701
1	pfam	protein_domain	1627178	1627207	0	+	.	Name=Ankyrin repeats (3 copies);color=#FFFF80;gene_id=ENSG00000197530;gene_name=MIB2;protein_domain_id=PF12796
1	pfam	protein_domain	1627296	1627444	0	+	.	Name=Ankyrin repeats (3 copies);color=#FFFF80;gene_id=ENSG00000197530;gene_name=MIB2;protein_domain_id=PF12796
1	pfam	protein_domain	1627673	1627723	0	+	.	Name=Ankyrin repeats (3 copies);color=#FFFF80;gene_id=ENSG00000197530;gene_name=MIB2;protein_domain_id=PF12796
1	pfam	protein_domain	1627743	1627823	0	+	.	Name=Ankyrin repeat;color=#FFFF80;gene_id=ENSG00000197530;gene_name=MIB2;protein_domain_id=PF13606
1	pfam	protein_domain	1627743	1627829	0	+	.	Name=Ankyrin repeats (many copies);color=#0000FF;gene_id=ENSG00000197530;gene_name=MIB2;protein_domain_id=PF13637
1	pfam	protein_domain	1628019	1628068	0	+	.	Name=Ankyrin repeats (many copies);color=#0000FF;gene_id=ENSG00000197530;gene_name=MIB2;protein_domain_id=PF13637
1	pfam	protein_domain	1628040	1628179	0	+	.	Name=Ankyrin repeats (3 copies);color=#FFFF80;gene_id=ENSG00000197530;gene_name=MIB2;protein_domain_id=PF12796
1	pfam	protein_domain	1628273	1628399	0	+	.	Name=Ankyrin repeats (3 copies);color=#FFFF80;gene_id=ENSG00000197530;gene_name=MIB2;protein_domain_id=PF12796
1	pfam	protein_domain	1628489	1628517	0	+	.	Name=Ankyrin repeats (3 copies);color=#FFFF80;gene_id=ENSG00000197530;gene_name=MIB2;protein_domain_id=PF12796
1	pfam	protein_domain	1628495	1628644	0	+	.	Name=Ankyrin repeats (many copies);color=#00FF00;gene_id=ENSG00000197530;gene_name=MIB2;protein_domain_id=PF13857
1	pfam	protein_domain	1628528	1628661	0	+	.	Name=Ankyrin repeats (many copies);color=#0000FF;gene_id=ENSG00000197530;gene_name=MIB2;protein_domain_id=PF13637
1	pfam	protein_domain	1629491	1629566	0	+	.	Name=Zinc finger%2C C3HC4 type (RING finger);color=#80FF00;gene_id=ENSG00000197530;gene_name=MIB2;protein_domain_id=PF13920
1	pfam	protein_domain	1629639	1629690	0	+	.	Name=Zinc finger%2C C3HC4 type (RING finger);color=#80FF00;gene_id=ENSG00000197530;gene_name=MIB2;protein_domain_id=PF13920
1	pfam	protein_domain	1630390	1630511	0	+	.	Name=Zinc finger%2C C3HC4 type (RING finger);color=#80FF00;gene_id=ENSG00000197530;gene_name=MIB2;protein_domain_id=PF13920
1	pfam	protein_domain	1632885	1632913	0	+	.	Name=Matrixin;color=#00FFFF;gene_id=ENSG00000189409;gene_name=MMP23B;protein_domain_id=PF00413
1	pfam	protein_domain	1632981	1633120	0	+	.	Name=Matrixin;color=#00FFFF;gene_id=ENSG00000189409;gene_name=MMP23B;protein_domain_id=PF00413
1	pfam	protein_domain	1633188	1633355	0	+	.	Name=Matrixin;color=#00FFFF;gene_id=ENSG00000189409;gene_name=MMP23B;protein_domain_id=PF00413
1	pfam	protein_domain	1633748	1633915	0	+	.	Name=Matrixin;color=#00FFFF;gene_id=ENSG00000189409;gene_name=MMP23B;protein_domain_id=PF00413
1	pfam	protein_domain	1633989	1633990	0	+	.	Name=Matrixin;color=#00FFFF;gene_id=ENSG00000189409;gene_name=MMP23B;protein_domain_id=PF00413
1	pfam	protein_domain	1633991	1634095	0	+	.	Name=ShK domain-like;color=#800080;gene_id=ENSG00000189409;gene_name=MMP23B;protein_domain_id=PF01549
1	pfam	protein_domain	1636063	1636126	0	-	.	Name=Protein kinase domain;color=#80FF00;gene_id=ENSG00000248333;gene_name=CDK11B;protein_domain_id=PF00069
1	pfam	protein_domain	1636333	1636481	0	-	.	Name=Protein kinase domain;color=#80FF00;gene_id=ENSG00000248333;gene_name=CDK11B;protein_domain_id=PF00069
1	pfam	protein_domain	1636682	1636798	0	-	.	Name=Protein kinase domain;color=#80FF00;gene_id=ENSG00000248333;gene_name=CDK11B;protein_domain_id=PF00069
1	pfam	protein_domain	1636897	1637004	0	-	.	Name=Protein kinase domain;color=#80FF00;gene_id=ENSG00000248333;gene_name=CDK11B;protein_domain_id=PF00069
1	pfam	protein_domain	1637081	1637202	0	-	.	Name=Protein kinase domain;color=#80FF00;gene_id=ENSG00000248333;gene_name=CDK11B;protein_domain_id=PF00069
1	pfam	protein_domain	1637408	1637513	0	-	.	Name=Protein kinase domain;color=#80FF00;gene_id=ENSG00000248333;gene_name=CDK11B;protein_domain_id=PF00069
1	pfam	protein_domain	1637762	1637883	0	-	.	Name=Protein kinase domain;color=#80FF00;gene_id=ENSG00000248333;gene_name=CDK11B;protein_domain_id=PF00069
1	pfam	protein_domain	1638500	1638560	0	-	.	Name=Protein kinase domain;color=#80FF00;gene_id=ENSG00000248333;gene_name=CDK11B;protein_domain_id=PF00069
1	pfam	protein_domain	1665896	1666019	0	-	.	Name=Triose-phosphate Transporter family;color=#FF0080;gene_id=ENSG00000189339;gene_name=SLC35E2B;protein_domain_id=PF03151
1	pfam	protein_domain	1668327	1668472	0	-	.	Name=Triose-phosphate Transporter family;color=#FF0080;gene_id=ENSG00000189339;gene_name=SLC35E2B;protein_domain_id=PF03151
1	pfam	protein_domain	1669664	1669736	0	-	.	Name=Triose-phosphate Transporter family;color=#FF0080;gene_id=ENSG00000189339;gene_name=SLC35E2B;protein_domain_id=PF03151
1	pfam	protein_domain	1670098	1670151	0	-	.	Name=Triose-phosphate Transporter family;color=#FF0080;gene_id=ENSG00000189339;gene_name=SLC35E2B;protein_domain_id=PF03151
1	pfam	protein_domain	1671509	1671629	0	-	.	Name=Triose-phosphate Transporter family;color=#FF0080;gene_id=ENSG00000189339;gene_name=SLC35E2B;protein_domain_id=PF03151
1	pfam	protein_domain	1675463	1675590	0	-	.	Name=Triose-phosphate Transporter family;color=#FF0080;gene_id=ENSG00000189339;gene_name=SLC35E2B;protein_domain_id=PF03151
1	pfam	protein_domain	1676064	1676199	0	-	.	Name=Triose-phosphate Transporter family;color=#FF0080;gene_id=ENSG00000189339;gene_name=SLC35E2B;protein_domain_id=PF03151
1	pfam	protein_domain	1676378	1676480	0	-	.	Name=Triose-phosphate Transporter family;color=#FF0080;gene_id=ENSG00000189339;gene_name=SLC35E2B;protein_domain_id=PF03151
1	pfam	protein_domain	1703206	1703269	0	-	.	Name=Protein kinase domain;color=#80FF00;gene_id=ENSG00000008128;gene_name=CDK11A;protein_domain_id=PF00069
1	pfam	protein_domain	1703476	1703624	0	-	.	Name=Protein kinase domain;color=#80FF00;gene_id=ENSG00000008128;gene_name=CDK11A;protein_domain_id=PF00069
1	pfam	protein_domain	1703824	1703940	0	-	.	Name=Protein kinase domain;color=#80FF00;gene_id=ENSG00000008128;gene_name=CDK11A;protein_domain_id=PF00069
1	pfam	protein_domain	1704039	1704146	0	-	.	Name=Protein kinase domain;color=#80FF00;gene_id=ENSG00000008128;gene_name=CDK11A;protein_domain_id=PF00069
1	pfam	protein_domain	1704223	1704344	0	-	.	Name=Protein kinase domain;color=#80FF00;gene_id=ENSG00000008128;gene_name=CDK11A;protein_domain_id=PF00069
1	pfam	protein_domain	1704550	1704655	0	-	.	Name=Protein kinase domain;color=#80FF00;gene_id=ENSG00000008128;gene_name=CDK11A;protein_domain_id=PF00069
1	pfam	protein_domain	1704904	1705025	0	-	.	Name=Protein kinase domain;color=#80FF00;gene_id=ENSG00000008128;gene_name=CDK11A;protein_domain_id=PF00069
1	pfam	protein_domain	1705642	1705702	0	-	.	Name=Protein kinase domain;color=#80FF00;gene_id=ENSG00000008128;gene_name=CDK11A;protein_domain_id=PF00069
1	pfam	protein_domain	1753021	1753060	0	-	.	Name=ATP-NAD kinase;color=#000080;gene_id=ENSG00000008130;gene_name=NADK;protein_domain_id=PF01513
1	pfam	protein_domain	1753567	1753649	0	-	.	Name=ATP-NAD kinase;color=#000080;gene_id=ENSG00000008130;gene_name=NADK;protein_domain_id=PF01513
1	pfam	protein_domain	1754051	1754208	0	-	.	Name=ATP-NAD kinase;color=#000080;gene_id=ENSG00000008130;gene_name=NADK;protein_domain_id=PF01513
1	pfam	protein_domain	1754284	1754383	0	-	.	Name=ATP-NAD kinase;color=#000080;gene_id=ENSG00000008130;gene_name=NADK;protein_domain_id=PF01513
1	pfam	protein_domain	1754544	1754698	0	-	.	Name=ATP-NAD kinase;color=#000080;gene_id=ENSG00000008130;gene_name=NADK;protein_domain_id=PF01513
1	pfam	protein_domain	1755374	1755476	0	-	.	Name=ATP-NAD kinase;color=#000080;gene_id=ENSG00000008130;gene_name=NADK;protein_domain_id=PF01513
1	pfam	protein_domain	1756258	1756343	0	-	.	Name=ATP-NAD kinase;color=#000080;gene_id=ENSG00000008130;gene_name=NADK;protein_domain_id=PF01513
1	pfam	protein_domain	1756503	1756608	0	-	.	Name=ATP-NAD kinase;color=#000080;gene_id=ENSG00000008130;gene_name=NADK;protein_domain_id=PF01513
1	pfam	protein_domain	1757181	1757255	0	-	.	Name=ATP-NAD kinase;color=#000080;gene_id=ENSG00000008130;gene_name=NADK;protein_domain_id=PF01513
1	pfam	protein_domain	1787334	1787435	0	-	.	Name=WD domain%2C G-beta repeat;color=#FF8080;gene_id=ENSG00000078369;gene_name=GNB1;protein_domain_id=PF00400
1	pfam	protein_domain	1789075	1789191	0	-	.	Name=WD domain%2C G-beta repeat;color=#FF8080;gene_id=ENSG00000078369;gene_name=GNB1;protein_domain_id=PF00400
1	pfam	protein_domain	1789207	1789269	0	-	.	Name=WD domain%2C G-beta repeat;color=#FF8080;gene_id=ENSG00000078369;gene_name=GNB1;protein_domain_id=PF00400
1	pfam	protein_domain	1790395	1790442	0	-	.	Name=WD domain%2C G-beta repeat;color=#FF8080;gene_id=ENSG00000078369;gene_name=GNB1;protein_domain_id=PF00400
1	pfam	protein_domain	1790458	1790574	0	-	.	Name=WD domain%2C G-beta repeat;color=#FF8080;gene_id=ENSG00000078369;gene_name=GNB1;protein_domain_id=PF00400
1	pfam	protein_domain	1790584	1790596	0	-	.	Name=WD domain%2C G-beta repeat;color=#FF8080;gene_id=ENSG00000078369;gene_name=GNB1;protein_domain_id=PF00400
1	pfam	protein_domain	1793245	1793311	0	-	.	Name=WD domain%2C G-beta repeat;color=#FF8080;gene_id=ENSG00000078369;gene_name=GNB1;protein_domain_id=PF00400
1	pfam	protein_domain	1804419	1804443	0	-	.	Name=WD domain%2C G-beta repeat;color=#FF8080;gene_id=ENSG00000078369;gene_name=GNB1;protein_domain_id=PF00400
1	pfam	protein_domain	1804474	1804554	0	-	.	Name=WD domain%2C G-beta repeat;color=#FF8080;gene_id=ENSG00000078369;gene_name=GNB1;protein_domain_id=PF00400
1	pfam	protein_domain	1806493	1806538	0	-	.	Name=WD domain%2C G-beta repeat;color=#FF8080;gene_id=ENSG00000078369;gene_name=GNB1;protein_domain_id=PF00400
1	pfam	protein_domain	1815756	1815817	0	-	.	Name=WD domain%2C G-beta repeat;color=#FF8080;gene_id=ENSG00000078369;gene_name=GNB1;protein_domain_id=PF00400
1	pfam	protein_domain	1916510	1916615	0	+	.	Name=EF-hand domain pair;color=#800000;gene_id=ENSG00000169885;gene_name=CALML6;protein_domain_id=PF13833
1	pfam	protein_domain	1916752	1916792	0	+	.	Name=EF-hand domain pair;color=#800000;gene_id=ENSG00000169885;gene_name=CALML6;protein_domain_id=PF13833
1	pfam	protein_domain	1916826	1916896	0	+	.	Name=EF-hand domain pair;color=#FFFFFF;gene_id=ENSG00000169885;gene_name=CALML6;protein_domain_id=PF13499
1	pfam	protein_domain	1916974	1917074	0	+	.	Name=EF-hand domain pair;color=#FFFFFF;gene_id=ENSG00000169885;gene_name=CALML6;protein_domain_id=PF13499
1	pfam	protein_domain	1917147	1917163	0	+	.	Name=EF-hand domain pair;color=#FFFFFF;gene_id=ENSG00000169885;gene_name=CALML6;protein_domain_id=PF13499
1	pfam	protein_domain	2025006	2025054	0	+	.	Name=Neurotransmitter-gated ion-channel ligand binding domain;color=#80FF00;gene_id=ENSG00000187730;gene_name=GABRD;protein_domain_id=PF02931
1	pfam	protein_domain	2025334	2025401	0	+	.	Name=Neurotransmitter-gated ion-channel ligand binding domain;color=#80FF00;gene_id=ENSG00000187730;gene_name=GABRD;protein_domain_id=PF02931
1	pfam	protein_domain	2025518	2025738	0	+	.	Name=Neurotransmitter-gated ion-channel ligand binding domain;color=#80FF00;gene_id=ENSG00000187730;gene_name=GABRD;protein_domain_id=PF02931
1	pfam	protein_domain	2027577	2027659	0	+	.	Name=Neurotransmitter-gated ion-channel ligand binding domain;color=#80FF00;gene_id=ENSG00000187730;gene_name=GABRD;protein_domain_id=PF02931
1	pfam	protein_domain	2028155	2028292	0	+	.	Name=Neurotransmitter-gated ion-channel ligand binding domain;color=#80FF00;gene_id=ENSG00000187730;gene_name=GABRD;protein_domain_id=PF02931
1	pfam	protein_domain	2029111	2029157	0	+	.	Name=Neurotransmitter-gated ion-channel ligand binding domain;color=#80FF00;gene_id=ENSG00000187730;gene_name=GABRD;protein_domain_id=PF02931
1	pfam	protein_domain	2029182	2029266	0	+	.	Name=Neurotransmitter-gated ion-channel transmembrane region;color=#80FF80;gene_id=ENSG00000187730;gene_name=GABRD;protein_domain_id=PF02932
1	pfam	protein_domain	2029551	2029762	0	+	.	Name=Neurotransmitter-gated ion-channel transmembrane region;color=#80FF80;gene_id=ENSG00000187730;gene_name=GABRD;protein_domain_id=PF02932
1	pfam	protein_domain	2029983	2030012	0	+	.	Name=Neurotransmitter-gated ion-channel transmembrane region;color=#80FF80;gene_id=ENSG00000187730;gene_name=GABRD;protein_domain_id=PF02932
1	pfam	protein_domain	2050676	2050701	0	+	.	Name=PB1 domain;color=#FFFF00;gene_id=ENSG00000067606;gene_name=PRKCZ;protein_domain_id=PF00564
1	pfam	protein_domain	2055441	2055562	0	+	.	Name=PB1 domain;color=#FFFF00;gene_id=ENSG00000067606;gene_name=PRKCZ;protein_domain_id=PF00564
1	pfam	protein_domain	2056484	2056573	0	+	.	Name=PB1 domain;color=#FFFF00;gene_id=ENSG00000067606;gene_name=PRKCZ;protein_domain_id=PF00564
1	pfam	protein_domain	2059541	2059548	0	+	.	Name=PB1 domain;color=#FFFF00;gene_id=ENSG00000067606;gene_name=PRKCZ;protein_domain_id=PF00564
1	pfam	protein_domain	2135318	2135347	0	+	.	Name=Phorbol esters/diacylglycerol binding domain (C1 domain);color=#FF8080;gene_id=ENSG00000067606;gene_name=PRKCZ;protein_domain_id=PF00130
1	pfam	protein_domain	2144210	2144335	0	+	.	Name=Phorbol esters/diacylglycerol binding domain (C1 domain);color=#FF8080;gene_id=ENSG00000067606;gene_name=PRKCZ;protein_domain_id=PF00130
1	pfam	protein_domain	2150862	2150978	0	+	.	Name=Protein kinase domain;color=#80FF00;gene_id=ENSG00000067606;gene_name=PRKCZ;protein_domain_id=PF00069
1	pfam	protein_domain	2155995	2156092	0	+	.	Name=Protein kinase domain;color=#80FF00;gene_id=ENSG00000067606;gene_name=PRKCZ;protein_domain_id=PF00069
1	pfam	protein_domain	2169518	2169604	0	+	.	Name=Protein kinase domain;color=#80FF00;gene_id=ENSG00000067606;gene_name=PRKCZ;protein_domain_id=PF00069
1	pfam	protein_domain	2172055	2172190	0	+	.	Name=Protein kinase domain;color=#80FF00;gene_id=ENSG00000067606;gene_name=PRKCZ;protein_domain_id=PF00069
1	pfam	protein_domain	2172301	2172388	0	+	.	Name=Protein kinase domain;color=#80FF00;gene_id=ENSG00000067606;gene_name=PRKCZ;protein_domain_id=PF00069
1	pfam	protein_domain	2173897	2174016	0	+	.	Name=Protein kinase domain;color=#80FF00;gene_id=ENSG00000067606;gene_name=PRKCZ;protein_domain_id=PF00069
1	pfam	protein_domain	2174754	2174833	0	+	.	Name=Protein kinase domain;color=#80FF00;gene_id=ENSG00000067606;gene_name=PRKCZ;protein_domain_id=PF00069
1	pfam	protein_domain	2175224	2175292	0	+	.	Name=Protein kinase domain;color=#80FF00;gene_id=ENSG00000067606;gene_name=PRKCZ;protein_domain_id=PF00069
1	pfam	protein_domain	2184643	2184698	0	+	.	Name=Protein kinase C terminal domain;color=#000080;gene_id=ENSG00000067606;gene_name=PRKCZ;protein_domain_id=PF00433
1	pfam	protein_domain	2184922	2184970	0	+	.	Name=Protein kinase C terminal domain;color=#000080;gene_id=ENSG00000067606;gene_name=PRKCZ;protein_domain_id=PF00433
1	pfam	protein_domain	2229025	2229336	0	+	.	Name=SKI/SNO/DAC family;color=#00FF80;gene_id=ENSG00000157933;gene_name=SKI;protein_domain_id=PF02437
1	pfam	protein_domain	2229415	2229699	0	+	.	Name=c-SKI Smad4 binding domain;color=#00FF80;gene_id=ENSG00000157933;gene_name=SKI;protein_domain_id=PF08782
1	pfam	protein_domain	2374513	2374557	0	-	.	Name=MORN repeat;color=#800000;gene_id=ENSG00000116151;gene_name=MORN1;protein_domain_id=PF02493
1	pfam	protein_domain	2384978	2385052	0	-	.	Name=MORN repeat;color=#800000;gene_id=ENSG00000116151;gene_name=MORN1;protein_domain_id=PF02493
1	pfam	protein_domain	2385056	2385065	0	-	.	Name=MORN repeat;color=#800000;gene_id=ENSG00000116151;gene_name=MORN1;protein_domain_id=PF02493
1	pfam	protein_domain	2385807	2385862	0	-	.	Name=MORN repeat;color=#800000;gene_id=ENSG00000116151;gene_name=MORN1;protein_domain_id=PF02493
1	pfam	protein_domain	2385866	2385897	0	-	.	Name=MORN repeat;color=#800000;gene_id=ENSG00000116151;gene_name=MORN1;protein_domain_id=PF02493
1	pfam	protein_domain	2387419	2387452	0	-	.	Name=MORN repeat;color=#800000;gene_id=ENSG00000116151;gene_name=MORN1;protein_domain_id=PF02493
1	pfam	protein_domain	2387456	2387521	0	-	.	Name=MORN repeat;color=#800000;gene_id=ENSG00000116151;gene_name=MORN1;protein_domain_id=PF02493
1	pfam	protein_domain	2388242	2388302	0	-	.	Name=MORN repeat;color=#800000;gene_id=ENSG00000116151;gene_name=MORN1;protein_domain_id=PF02493
1	pfam	protein_domain	2388305	2388337	0	-	.	Name=MORN repeat;color=#800000;gene_id=ENSG00000116151;gene_name=MORN1;protein_domain_id=PF02493
1	pfam	protein_domain	2389925	2389958	0	-	.	Name=MORN repeat;color=#800000;gene_id=ENSG00000116151;gene_name=MORN1;protein_domain_id=PF02493
1	pfam	protein_domain	2389970	2389996	0	-	.	Name=MORN repeat;color=#800000;gene_id=ENSG00000116151;gene_name=MORN1;protein_domain_id=PF02493
1	pfam	protein_domain	2391458	2391464	0	-	.	Name=MORN repeat;color=#800000;gene_id=ENSG00000116151;gene_name=MORN1;protein_domain_id=PF02493
1	pfam	protein_domain	2405796	2405828	0	-	.	Name=Prokaryotic RING finger family 4;color=#0000FF;gene_id=ENSG00000157911;gene_name=PEX10;protein_domain_id=PF14447
1	pfam	protein_domain	2405808	2405834	0	-	.	Name=Zinc finger%2C C3HC4 type (RING finger);color=#80FF00;gene_id=ENSG00000157911;gene_name=PEX10;protein_domain_id=PF13920
1	pfam	protein_domain	2406484	2406579	0	-	.	Name=Prokaryotic RING finger family 4;color=#0000FF;gene_id=ENSG00000157911;gene_name=PEX10;protein_domain_id=PF14447
1	pfam	protein_domain	2406484	2406585	0	-	.	Name=Zinc finger%2C C3HC4 type (RING finger);color=#80FF00;gene_id=ENSG00000157911;gene_name=PEX10;protein_domain_id=PF13920
1	pfam	protein_domain	2406770	2406955	0	-	.	Name=Pex2 / Pex12 amino terminal region;color=#0080FF;gene_id=ENSG00000157911;gene_name=PEX10;protein_domain_id=PF04757
1	pfam	protein_domain	2408452	2408858	0	-	.	Name=Pex2 / Pex12 amino terminal region;color=#0080FF;gene_id=ENSG00000157911;gene_name=PEX10;protein_domain_id=PF04757
1	pfam	protein_domain	2410371	2410451	0	-	.	Name=Pex2 / Pex12 amino terminal region;color=#0080FF;gene_id=ENSG00000157911;gene_name=PEX10;protein_domain_id=PF04757
1	pfam	protein_domain	2412391	2412451	0	-	.	Name=Pex2 / Pex12 amino terminal region;color=#0080FF;gene_id=ENSG00000157911;gene_name=PEX10;protein_domain_id=PF04757
1	pfam	protein_domain	2478481	2478622	0	+	.	Name=Pleckstrin homology domain;color=#8080FF;gene_id=ENSG00000149527;gene_name=PLCH2;protein_domain_id=PF16457
1	pfam	protein_domain	2479734	2479924	0	+	.	Name=Pleckstrin homology domain;color=#8080FF;gene_id=ENSG00000149527;gene_name=PLCH2;protein_domain_id=PF16457
1	pfam	protein_domain	2484502	2484618	0	+	.	Name=Phosphoinositide-specific phospholipase C%2C efhand-like;color=#FF0000;gene_id=ENSG00000149527;gene_name=PLCH2;protein_domain_id=PF09279
1	pfam	protein_domain	2486907	2487000	0	+	.	Name=Phosphoinositide-specific phospholipase C%2C efhand-like;color=#FF0000;gene_id=ENSG00000149527;gene_name=PLCH2;protein_domain_id=PF09279
1	pfam	protein_domain	2487173	2487221	0	+	.	Name=Phosphoinositide-specific phospholipase C%2C efhand-like;color=#FF0000;gene_id=ENSG00000149527;gene_name=PLCH2;protein_domain_id=PF09279
1	pfam	protein_domain	2487244	2487376	0	+	.	Name=Phosphatidylinositol-specific phospholipase C%2C X domain;color=#800080;gene_id=ENSG00000149527;gene_name=PLCH2;protein_domain_id=PF00388
1	pfam	protein_domain	2487598	2487718	0	+	.	Name=Phosphatidylinositol-specific phospholipase C%2C X domain;color=#800080;gene_id=ENSG00000149527;gene_name=PLCH2;protein_domain_id=PF00388
1	pfam	protein_domain	2489207	2489378	0	+	.	Name=Phosphatidylinositol-specific phospholipase C%2C X domain;color=#800080;gene_id=ENSG00000149527;gene_name=PLCH2;protein_domain_id=PF00388
1	pfam	protein_domain	2489760	2489770	0	+	.	Name=Phosphatidylinositol-specific phospholipase C%2C X domain;color=#800080;gene_id=ENSG00000149527;gene_name=PLCH2;protein_domain_id=PF00388
1	pfam	protein_domain	2496647	2496704	0	+	.	Name=Phosphatidylinositol-specific phospholipase C%2C Y domain;color=#800000;gene_id=ENSG00000149527;gene_name=PLCH2;protein_domain_id=PF00387
1	pfam	protein_domain	2496828	2497010	0	+	.	Name=Phosphatidylinositol-specific phospholipase C%2C Y domain;color=#800000;gene_id=ENSG00000149527;gene_name=PLCH2;protein_domain_id=PF00387
1	pfam	protein_domain	2497502	2497602	0	+	.	Name=Phosphatidylinositol-specific phospholipase C%2C Y domain;color=#800000;gene_id=ENSG00000149527;gene_name=PLCH2;protein_domain_id=PF00387
1	pfam	protein_domain	2498523	2498535	0	+	.	Name=Phosphatidylinositol-specific phospholipase C%2C Y domain;color=#800000;gene_id=ENSG00000149527;gene_name=PLCH2;protein_domain_id=PF00387
1	pfam	protein_domain	2498573	2498647	0	+	.	Name=C2 domain;color=#00FF00;gene_id=ENSG00000149527;gene_name=PLCH2;protein_domain_id=PF00168
1	pfam	protein_domain	2498744	2498828	0	+	.	Name=C2 domain;color=#00FF00;gene_id=ENSG00000149527;gene_name=PLCH2;protein_domain_id=PF00168
1	pfam	protein_domain	2499084	2499230	0	+	.	Name=C2 domain;color=#00FF00;gene_id=ENSG00000149527;gene_name=PLCH2;protein_domain_id=PF00168
1	pfam	protein_domain	2499641	2499641	0	+	.	Name=C2 domain;color=#00FF00;gene_id=ENSG00000149527;gene_name=PLCH2;protein_domain_id=PF00168
1	pfam	protein_domain	2508895	2509060	0	-	.	Name=Protein of unknown function DUF89;color=#FF00FF;gene_id=ENSG00000157881;gene_name=PANK4;protein_domain_id=PF01937
1	pfam	protein_domain	2509862	2509930	0	-	.	Name=Protein of unknown function DUF89;color=#FF00FF;gene_id=ENSG00000157881;gene_name=PANK4;protein_domain_id=PF01937
1	pfam	protein_domain	2510057	2510157	0	-	.	Name=Protein of unknown function DUF89;color=#FF00FF;gene_id=ENSG00000157881;gene_name=PANK4;protein_domain_id=PF01937
1	pfam	protein_domain	2510678	2510782	0	-	.	Name=Protein of unknown function DUF89;color=#FF00FF;gene_id=ENSG00000157881;gene_name=PANK4;protein_domain_id=PF01937
1	pfam	protein_domain	2511338	2511387	0	-	.	Name=Protein of unknown function DUF89;color=#FF00FF;gene_id=ENSG00000157881;gene_name=PANK4;protein_domain_id=PF01937
1	pfam	protein_domain	2511628	2511683	0	-	.	Name=Protein of unknown function DUF89;color=#FF00FF;gene_id=ENSG00000157881;gene_name=PANK4;protein_domain_id=PF01937
1	pfam	protein_domain	2512888	2513039	0	-	.	Name=Protein of unknown function DUF89;color=#FF00FF;gene_id=ENSG00000157881;gene_name=PANK4;protein_domain_id=PF01937
1	pfam	protein_domain	2514002	2514089	0	-	.	Name=Protein of unknown function DUF89;color=#FF00FF;gene_id=ENSG00000157881;gene_name=PANK4;protein_domain_id=PF01937
1	pfam	protein_domain	2514354	2514466	0	-	.	Name=Protein of unknown function DUF89;color=#FF00FF;gene_id=ENSG00000157881;gene_name=PANK4;protein_domain_id=PF01937
1	pfam	protein_domain	2515562	2515585	0	-	.	Name=Protein of unknown function DUF89;color=#FF00FF;gene_id=ENSG00000157881;gene_name=PANK4;protein_domain_id=PF01937
1	pfam	protein_domain	2518531	2518597	0	-	.	Name=Fumble ;color=#808000;gene_id=ENSG00000157881;gene_name=PANK4;protein_domain_id=PF03630
1	pfam	protein_domain	2519143	2519324	0	-	.	Name=Fumble ;color=#808000;gene_id=ENSG00000157881;gene_name=PANK4;protein_domain_id=PF03630
1	pfam	protein_domain	2519801	2519954	0	-	.	Name=Fumble ;color=#808000;gene_id=ENSG00000157881;gene_name=PANK4;protein_domain_id=PF03630
1	pfam	protein_domain	2520322	2520414	0	-	.	Name=Fumble ;color=#808000;gene_id=ENSG00000157881;gene_name=PANK4;protein_domain_id=PF03630
1	pfam	protein_domain	2520723	2520906	0	-	.	Name=Fumble ;color=#808000;gene_id=ENSG00000157881;gene_name=PANK4;protein_domain_id=PF03630
1	pfam	protein_domain	2521101	2521315	0	-	.	Name=Fumble ;color=#808000;gene_id=ENSG00000157881;gene_name=PANK4;protein_domain_id=PF03630
1	pfam	protein_domain	2521718	2521800	0	-	.	Name=Fumble ;color=#808000;gene_id=ENSG00000157881;gene_name=PANK4;protein_domain_id=PF03630
1	pfam	protein_domain	2526464	2526479	0	-	.	Name=Fumble ;color=#808000;gene_id=ENSG00000157881;gene_name=PANK4;protein_domain_id=PF03630
1	pfam	protein_domain	2529607	2529711	0	-	.	Name=Hairy Orange;color=#FF8000;gene_id=ENSG00000197921;gene_name=HES5;protein_domain_id=PF07527
1	pfam	protein_domain	2529853	2530011	0	-	.	Name=Helix-loop-helix DNA-binding domain;color=#800080;gene_id=ENSG00000197921;gene_name=HES5;protein_domain_id=PF00010
1	pfam	protein_domain	2530111	2530113	0	-	.	Name=Helix-loop-helix DNA-binding domain;color=#800080;gene_id=ENSG00000197921;gene_name=HES5;protein_domain_id=PF00010
1	pfam	protein_domain	2558396	2558468	0	+	.	Name=TNFR/NGFR cysteine-rich region;color=#FF00FF;gene_id=ENSG00000157873;gene_name=TNFRSF14;protein_domain_id=PF00020
1	pfam	protein_domain	2559823	2559875	0	+	.	Name=TNFR/NGFR cysteine-rich region;color=#FF00FF;gene_id=ENSG00000157873;gene_name=TNFRSF14;protein_domain_id=PF00020
1	pfam	protein_domain	2587187	2587295	0	+	.	Name=AhpC/TSA antioxidant enzyme;color=#00FF00;gene_id=ENSG00000157870;gene_name=FAM213B;protein_domain_id=PF13911
1	pfam	protein_domain	2587741	2587792	0	+	.	Name=AhpC/TSA antioxidant enzyme;color=#00FF00;gene_id=ENSG00000157870;gene_name=FAM213B;protein_domain_id=PF13911
1	pfam	protein_domain	2588336	2588453	0	+	.	Name=AhpC/TSA antioxidant enzyme;color=#00FF00;gene_id=ENSG00000157870;gene_name=FAM213B;protein_domain_id=PF13911
1	pfam	protein_domain	2588550	2588625	0	+	.	Name=AhpC/TSA antioxidant enzyme;color=#00FF00;gene_id=ENSG00000157870;gene_name=FAM213B;protein_domain_id=PF13911
1	pfam	protein_domain	2588922	2588954	0	+	.	Name=AhpC/TSA antioxidant enzyme;color=#00FF00;gene_id=ENSG00000157870;gene_name=FAM213B;protein_domain_id=PF13911
1	pfam	protein_domain	2590996	2591089	0	-	.	Name=Peptidase family M13;color=#000000;gene_id=ENSG00000142606;gene_name=MMEL1;protein_domain_id=PF01431
1	pfam	protein_domain	2591557	2591633	0	-	.	Name=Peptidase family M13;color=#000000;gene_id=ENSG00000142606;gene_name=MMEL1;protein_domain_id=PF01431
1	pfam	protein_domain	2591932	2592027	0	-	.	Name=Peptidase family M13;color=#000000;gene_id=ENSG00000142606;gene_name=MMEL1;protein_domain_id=PF01431
1	pfam	protein_domain	2592655	2592720	0	-	.	Name=Peptidase family M13;color=#000000;gene_id=ENSG00000142606;gene_name=MMEL1;protein_domain_id=PF01431
1	pfam	protein_domain	2592833	2592966	0	-	.	Name=Peptidase family M13;color=#000000;gene_id=ENSG00000142606;gene_name=MMEL1;protein_domain_id=PF01431
1	pfam	protein_domain	2593814	2593933	0	-	.	Name=Peptidase family M13;color=#000000;gene_id=ENSG00000142606;gene_name=MMEL1;protein_domain_id=PF01431
1	pfam	protein_domain	2594385	2594418	0	-	.	Name=Peptidase family M13;color=#000000;gene_id=ENSG00000142606;gene_name=MMEL1;protein_domain_id=PF01431
1	pfam	protein_domain	2595327	2595359	0	-	.	Name=Peptidase family M13;color=#00FF00;gene_id=ENSG00000142606;gene_name=MMEL1;protein_domain_id=PF05649
1	pfam	protein_domain	2596009	2596107	0	-	.	Name=Peptidase family M13;color=#00FF00;gene_id=ENSG00000142606;gene_name=MMEL1;protein_domain_id=PF05649
1	pfam	protein_domain	2596561	2596689	0	-	.	Name=Peptidase family M13;color=#00FF00;gene_id=ENSG00000142606;gene_name=MMEL1;protein_domain_id=PF05649
1	pfam	protein_domain	2598207	2598300	0	-	.	Name=Peptidase family M13;color=#00FF00;gene_id=ENSG00000142606;gene_name=MMEL1;protein_domain_id=PF05649
1	pfam	protein_domain	2598654	2598790	0	-	.	Name=Peptidase family M13;color=#00FF00;gene_id=ENSG00000142606;gene_name=MMEL1;protein_domain_id=PF05649
1	pfam	protein_domain	2603884	2603973	0	-	.	Name=Peptidase family M13;color=#00FF00;gene_id=ENSG00000142606;gene_name=MMEL1;protein_domain_id=PF05649
1	pfam	protein_domain	2604147	2604281	0	-	.	Name=Peptidase family M13;color=#00FF00;gene_id=ENSG00000142606;gene_name=MMEL1;protein_domain_id=PF05649
1	pfam	protein_domain	2605558	2605623	0	-	.	Name=Peptidase family M13;color=#00FF00;gene_id=ENSG00000142606;gene_name=MMEL1;protein_domain_id=PF05649
1	pfam	protein_domain	2606248	2606366	0	-	.	Name=Peptidase family M13;color=#00FF00;gene_id=ENSG00000142606;gene_name=MMEL1;protein_domain_id=PF05649
1	pfam	protein_domain	2606974	2607069	0	-	.	Name=Peptidase family M13;color=#00FF00;gene_id=ENSG00000142606;gene_name=MMEL1;protein_domain_id=PF05649
1	pfam	protein_domain	2609339	2609419	0	-	.	Name=Peptidase family M13;color=#00FF00;gene_id=ENSG00000142606;gene_name=MMEL1;protein_domain_id=PF05649
1	pfam	protein_domain	2609670	2609793	0	-	.	Name=Peptidase family M13;color=#00FF00;gene_id=ENSG00000142606;gene_name=MMEL1;protein_domain_id=PF05649
1	pfam	protein_domain	2641467	2641664	0	-	.	Name=Tetratricopeptide repeat;color=#808080;gene_id=ENSG00000215912;gene_name=TTC34;protein_domain_id=PF13432
1	pfam	protein_domain	2644420	2644478	0	-	.	Name=Tetratricopeptide repeat;color=#808080;gene_id=ENSG00000215912;gene_name=TTC34;protein_domain_id=PF13432
1	pfam	protein_domain	2644426	2644478	0	-	.	Name=Tetratricopeptide repeat;color=#0080FF;gene_id=ENSG00000215912;gene_name=TTC34;protein_domain_id=PF13181
1	pfam	protein_domain	2645293	2645323	0	-	.	Name=Tetratricopeptide repeat;color=#0080FF;gene_id=ENSG00000215912;gene_name=TTC34;protein_domain_id=PF13181
1	pfam	protein_domain	2645293	2645365	0	-	.	Name=Tetratricopeptide repeat;color=#808080;gene_id=ENSG00000215912;gene_name=TTC34;protein_domain_id=PF13432
1	pfam	protein_domain	3021708	3022817	0	+	.	Name=Actin;color=#FF8080;gene_id=ENSG00000169717;gene_name=ACTRT2;protein_domain_id=PF00022
1	pfam	protein_domain	3402799	3402864	0	+	.	Name=C2H2-type zinc finger;color=#00FF80;gene_id=ENSG00000142611;gene_name=PRDM16;protein_domain_id=PF13912
1	pfam	protein_domain	3404863	3404886	0	+	.	Name=Zinc finger%2C C2H2 type;color=#80FF00;gene_id=ENSG00000142611;gene_name=PRDM16;protein_domain_id=PF00096
1	pfam	protein_domain	3405495	3405542	0	+	.	Name=Zinc finger%2C C2H2 type;color=#80FF00;gene_id=ENSG00000142611;gene_name=PRDM16;protein_domain_id=PF00096
1	pfam	protein_domain	3417987	3417997	0	+	.	Name=Zinc finger%2C C2H2 type;color=#80FF00;gene_id=ENSG00000142611;gene_name=PRDM16;protein_domain_id=PF00096
1	pfam	protein_domain	3418667	3418724	0	+	.	Name=Zinc finger%2C C2H2 type;color=#80FF00;gene_id=ENSG00000142611;gene_name=PRDM16;protein_domain_id=PF00096
1	pfam	protein_domain	3418740	3418744	0	+	.	Name=Zinc finger%2C C2H2 type;color=#80FF00;gene_id=ENSG00000142611;gene_name=PRDM16;protein_domain_id=PF00096
1	pfam	protein_domain	3425581	3425647	0	+	.	Name=Zinc finger%2C C2H2 type;color=#80FF00;gene_id=ENSG00000142611;gene_name=PRDM16;protein_domain_id=PF00096
1	pfam	protein_domain	3469436	3469593	0	+	.	Name=RhoGEF domain;color=#000000;gene_id=ENSG00000130762;gene_name=ARHGEF16;protein_domain_id=PF00621
1	pfam	protein_domain	3473078	3473230	0	+	.	Name=RhoGEF domain;color=#000000;gene_id=ENSG00000130762;gene_name=ARHGEF16;protein_domain_id=PF00621
1	pfam	protein_domain	3473393	3473522	0	+	.	Name=RhoGEF domain;color=#000000;gene_id=ENSG00000130762;gene_name=ARHGEF16;protein_domain_id=PF00621
1	pfam	protein_domain	3474708	3474782	0	+	.	Name=RhoGEF domain;color=#000000;gene_id=ENSG00000130762;gene_name=ARHGEF16;protein_domain_id=PF00621
1	pfam	protein_domain	3475970	3475987	0	+	.	Name=RhoGEF domain;color=#000000;gene_id=ENSG00000130762;gene_name=ARHGEF16;protein_domain_id=PF00621
1	pfam	protein_domain	3477917	3478026	0	+	.	Name=PH domain;color=#00FF80;gene_id=ENSG00000130762;gene_name=ARHGEF16;protein_domain_id=PF00169
1	pfam	protein_domain	3478424	3478612	0	+	.	Name=PH domain;color=#00FF80;gene_id=ENSG00000130762;gene_name=ARHGEF16;protein_domain_id=PF00169
1	pfam	protein_domain	3479517	3479553	0	+	.	Name=PH domain;color=#00FF80;gene_id=ENSG00000130762;gene_name=ARHGEF16;protein_domain_id=PF00169
1	pfam	protein_domain	3479838	3479913	0	+	.	Name=Variant SH3 domain;color=#FFFF00;gene_id=ENSG00000130762;gene_name=ARHGEF16;protein_domain_id=PF14604
1	pfam	protein_domain	3480448	3480506	0	+	.	Name=Variant SH3 domain;color=#FFFF00;gene_id=ENSG00000130762;gene_name=ARHGEF16;protein_domain_id=PF14604
1	pfam	protein_domain	3492642	3492725	0	-	.	Name=Laminin EGF domain;color=#FFFFFF;gene_id=ENSG00000162591;gene_name=MEGF6;protein_domain_id=PF00053
1	pfam	protein_domain	3494098	3494124	0	-	.	Name=Laminin EGF domain;color=#FFFFFF;gene_id=ENSG00000162591;gene_name=MEGF6;protein_domain_id=PF00053
1	pfam	protein_domain	3494371	3494458	0	-	.	Name=Laminin EGF domain;color=#FFFFFF;gene_id=ENSG00000162591;gene_name=MEGF6;protein_domain_id=PF00053
1	pfam	protein_domain	3496758	3496783	0	-	.	Name=Laminin EGF domain;color=#FFFFFF;gene_id=ENSG00000162591;gene_name=MEGF6;protein_domain_id=PF00053
1	pfam	protein_domain	3496988	3497078	0	-	.	Name=Laminin EGF domain;color=#FFFFFF;gene_id=ENSG00000162591;gene_name=MEGF6;protein_domain_id=PF00053
1	pfam	protein_domain	3497094	3497119	0	-	.	Name=Laminin EGF domain;color=#FFFFFF;gene_id=ENSG00000162591;gene_name=MEGF6;protein_domain_id=PF00053
1	pfam	protein_domain	3497233	3497320	0	-	.	Name=Laminin EGF domain;color=#FFFFFF;gene_id=ENSG00000162591;gene_name=MEGF6;protein_domain_id=PF00053
1	pfam	protein_domain	3499881	3499924	0	-	.	Name=Laminin EGF domain;color=#FFFFFF;gene_id=ENSG00000162591;gene_name=MEGF6;protein_domain_id=PF00053
1	pfam	protein_domain	3500633	3500723	0	-	.	Name=Laminin EGF domain;color=#FFFFFF;gene_id=ENSG00000162591;gene_name=MEGF6;protein_domain_id=PF00053
1	pfam	protein_domain	3505317	3505342	0	-	.	Name=Laminin EGF domain;color=#FFFFFF;gene_id=ENSG00000162591;gene_name=MEGF6;protein_domain_id=PF00053
1	pfam	protein_domain	3505422	3505515	0	-	.	Name=Laminin EGF domain;color=#FFFFFF;gene_id=ENSG00000162591;gene_name=MEGF6;protein_domain_id=PF00053
1	pfam	protein_domain	3506187	3506236	0	-	.	Name=Laminin EGF domain;color=#FFFFFF;gene_id=ENSG00000162591;gene_name=MEGF6;protein_domain_id=PF00053
1	pfam	protein_domain	3507795	3507882	0	-	.	Name=Laminin EGF domain;color=#FFFFFF;gene_id=ENSG00000162591;gene_name=MEGF6;protein_domain_id=PF00053
1	pfam	protein_domain	3509874	3509981	0	-	.	Name=Coagulation Factor Xa inhibitory site;color=#800000;gene_id=ENSG00000162591;gene_name=MEGF6;protein_domain_id=PF14670
1	pfam	protein_domain	3510793	3510902	0	-	.	Name=Calcium-binding EGF domain;color=#008080;gene_id=ENSG00000162591;gene_name=MEGF6;protein_domain_id=PF07645
1	pfam	protein_domain	3511550	3511550	0	-	.	Name=Calcium-binding EGF domain;color=#008080;gene_id=ENSG00000162591;gene_name=MEGF6;protein_domain_id=PF07645
1	pfam	protein_domain	3511554	3511661	0	-	.	Name=Coagulation Factor Xa inhibitory site;color=#800000;gene_id=ENSG00000162591;gene_name=MEGF6;protein_domain_id=PF14670
1	pfam	protein_domain	3512010	3512128	0	-	.	Name=Calcium-binding EGF domain;color=#008080;gene_id=ENSG00000162591;gene_name=MEGF6;protein_domain_id=PF07645
1	pfam	protein_domain	3514550	3514550	0	-	.	Name=Calcium-binding EGF domain;color=#008080;gene_id=ENSG00000162591;gene_name=MEGF6;protein_domain_id=PF07645
1	pfam	protein_domain	3515406	3515516	0	-	.	Name=Coagulation Factor Xa inhibitory site;color=#800000;gene_id=ENSG00000162591;gene_name=MEGF6;protein_domain_id=PF14670
1	pfam	protein_domain	3524128	3524235	0	-	.	Name=Coagulation Factor Xa inhibitory site;color=#800000;gene_id=ENSG00000162591;gene_name=MEGF6;protein_domain_id=PF14670
1	pfam	protein_domain	3635030	3635074	0	-	.	Name=Anaphase-promoting complex subunit 4 WD40 domain;color=#80FF00;gene_id=ENSG00000116213;gene_name=WRAP73;protein_domain_id=PF12894
1	pfam	protein_domain	3635160	3635288	0	-	.	Name=Anaphase-promoting complex subunit 4 WD40 domain;color=#80FF00;gene_id=ENSG00000116213;gene_name=WRAP73;protein_domain_id=PF12894
1	pfam	protein_domain	3707702	3707791	0	+	.	Name=P53 DNA-binding domain;color=#00FF00;gene_id=ENSG00000078900;gene_name=TP73;protein_domain_id=PF00870
1	pfam	protein_domain	3722021	3722207	0	+	.	Name=P53 DNA-binding domain;color=#00FF00;gene_id=ENSG00000078900;gene_name=TP73;protein_domain_id=PF00870
1	pfam	protein_domain	3723354	3723469	0	+	.	Name=P53 DNA-binding domain;color=#00FF00;gene_id=ENSG00000078900;gene_name=TP73;protein_domain_id=PF00870
1	pfam	protein_domain	3727115	3727224	0	+	.	Name=P53 DNA-binding domain;color=#00FF00;gene_id=ENSG00000078900;gene_name=TP73;protein_domain_id=PF00870
1	pfam	protein_domain	3727628	3727712	0	+	.	Name=P53 DNA-binding domain;color=#00FF00;gene_id=ENSG00000078900;gene_name=TP73;protein_domain_id=PF00870
1	pfam	protein_domain	3728176	3728217	0	+	.	Name=P53 tetramerisation motif;color=#80FF00;gene_id=ENSG00000078900;gene_name=TP73;protein_domain_id=PF07710
1	pfam	protein_domain	3729327	3729401	0	+	.	Name=P53 tetramerisation motif;color=#80FF00;gene_id=ENSG00000078900;gene_name=TP73;protein_domain_id=PF07710
1	pfam	protein_domain	3731037	3731065	0	+	.	Name=SAM domain (Sterile alpha motif);color=#00FF00;gene_id=ENSG00000078900;gene_name=TP73;protein_domain_id=PF07647
1	pfam	protein_domain	3731463	3731556	0	+	.	Name=SAM domain (Sterile alpha motif);color=#00FF00;gene_id=ENSG00000078900;gene_name=TP73;protein_domain_id=PF07647
1	pfam	protein_domain	3732747	3732815	0	+	.	Name=SAM domain (Sterile alpha motif);color=#00FF00;gene_id=ENSG00000078900;gene_name=TP73;protein_domain_id=PF07647
1	pfam	protein_domain	3775380	3775484	0	+	.	Name=Domain of unknown function (DUF4731);color=#FFFFFF;gene_id=ENSG00000235169;gene_name=SMIM1;protein_domain_id=PF15875
1	pfam	protein_domain	3781539	3781601	0	-	.	Name=B3/4 domain;color=#000000;gene_id=ENSG00000130764;gene_name=LRRC47;protein_domain_id=PF03483
1	pfam	protein_domain	3782661	3782763	0	-	.	Name=B3/4 domain;color=#000000;gene_id=ENSG00000130764;gene_name=LRRC47;protein_domain_id=PF03483
1	pfam	protein_domain	3783996	3784111	0	-	.	Name=B3/4 domain;color=#000000;gene_id=ENSG00000130764;gene_name=LRRC47;protein_domain_id=PF03483
1	pfam	protein_domain	3785087	3785167	0	-	.	Name=B3/4 domain;color=#000000;gene_id=ENSG00000130764;gene_name=LRRC47;protein_domain_id=PF03483
1	pfam	protein_domain	3787215	3787310	0	-	.	Name=Leucine rich repeat;color=#008080;gene_id=ENSG00000130764;gene_name=LRRC47;protein_domain_id=PF13855
1	pfam	protein_domain	3795862	3795936	0	-	.	Name=Leucine rich repeat;color=#008080;gene_id=ENSG00000130764;gene_name=LRRC47;protein_domain_id=PF13855
1	pfam	protein_domain	3795988	3796176	0	-	.	Name=Leucine rich repeat;color=#008080;gene_id=ENSG00000130764;gene_name=LRRC47;protein_domain_id=PF13855
1	pfam	protein_domain	3857619	3857717	0	+	.	Name=CIDE-N domain;color=#FF0080;gene_id=ENSG00000169598;gene_name=DFFB;protein_domain_id=PF02017
1	pfam	protein_domain	3858718	3858840	0	+	.	Name=CIDE-N domain;color=#FF0080;gene_id=ENSG00000169598;gene_name=DFFB;protein_domain_id=PF02017
1	pfam	protein_domain	3865871	3866000	0	+	.	Name=DNA fragmentation factor 40 kDa;color=#FF80FF;gene_id=ENSG00000169598;gene_name=DFFB;protein_domain_id=PF09230
1	pfam	protein_domain	3867974	3868053	0	+	.	Name=DNA fragmentation factor 40 kDa;color=#FF80FF;gene_id=ENSG00000169598;gene_name=DFFB;protein_domain_id=PF09230
1	pfam	protein_domain	3869605	3869775	0	+	.	Name=DNA fragmentation factor 40 kDa;color=#FF80FF;gene_id=ENSG00000169598;gene_name=DFFB;protein_domain_id=PF09230
1	pfam	protein_domain	3872472	3872572	0	+	.	Name=DNA fragmentation factor 40 kDa;color=#FF80FF;gene_id=ENSG00000169598;gene_name=DFFB;protein_domain_id=PF09230
1	pfam	protein_domain	3883507	3883695	0	+	.	Name=DNA fragmentation factor 40 kDa;color=#FF80FF;gene_id=ENSG00000169598;gene_name=DFFB;protein_domain_id=PF09230
1	pfam	protein_domain	6072789	6072798	0	+	.	Name=Aldo/keto reductase family;color=#0080FF;gene_id=ENSG00000069424;gene_name=KCNAB2;protein_domain_id=PF00248
1	pfam	protein_domain	6073733	6073770	0	+	.	Name=Aldo/keto reductase family;color=#0080FF;gene_id=ENSG00000069424;gene_name=KCNAB2;protein_domain_id=PF00248
1	pfam	protein_domain	6082195	6082274	0	+	.	Name=Aldo/keto reductase family;color=#0080FF;gene_id=ENSG00000069424;gene_name=KCNAB2;protein_domain_id=PF00248
1	pfam	protein_domain	6085204	6085248	0	+	.	Name=Aldo/keto reductase family;color=#0080FF;gene_id=ENSG00000069424;gene_name=KCNAB2;protein_domain_id=PF00248
1	pfam	protein_domain	6087467	6087511	0	+	.	Name=Aldo/keto reductase family;color=#0080FF;gene_id=ENSG00000069424;gene_name=KCNAB2;protein_domain_id=PF00248
1	pfam	protein_domain	6089008	6089051	0	+	.	Name=Aldo/keto reductase family;color=#0080FF;gene_id=ENSG00000069424;gene_name=KCNAB2;protein_domain_id=PF00248
1	pfam	protein_domain	6090389	6090475	0	+	.	Name=Aldo/keto reductase family;color=#0080FF;gene_id=ENSG00000069424;gene_name=KCNAB2;protein_domain_id=PF00248
1	pfam	protein_domain	6091263	6091307	0	+	.	Name=Aldo/keto reductase family;color=#0080FF;gene_id=ENSG00000069424;gene_name=KCNAB2;protein_domain_id=PF00248
1	pfam	protein_domain	6094400	6094485	0	+	.	Name=Aldo/keto reductase family;color=#0080FF;gene_id=ENSG00000069424;gene_name=KCNAB2;protein_domain_id=PF00248
1	pfam	protein_domain	6095323	6095443	0	+	.	Name=Aldo/keto reductase family;color=#0080FF;gene_id=ENSG00000069424;gene_name=KCNAB2;protein_domain_id=PF00248
1	pfam	protein_domain	6095530	6095624	0	+	.	Name=Aldo/keto reductase family;color=#0080FF;gene_id=ENSG00000069424;gene_name=KCNAB2;protein_domain_id=PF00248
1	pfam	protein_domain	6096636	6096756	0	+	.	Name=Aldo/keto reductase family;color=#0080FF;gene_id=ENSG00000069424;gene_name=KCNAB2;protein_domain_id=PF00248
1	pfam	protein_domain	6097269	6097360	0	+	.	Name=Aldo/keto reductase family;color=#0080FF;gene_id=ENSG00000069424;gene_name=KCNAB2;protein_domain_id=PF00248
1	pfam	protein_domain	6098485	6098532	0	+	.	Name=Aldo/keto reductase family;color=#0080FF;gene_id=ENSG00000069424;gene_name=KCNAB2;protein_domain_id=PF00248
1	pfam	protein_domain	6099823	6099823	0	+	.	Name=Aldo/keto reductase family;color=#0080FF;gene_id=ENSG00000069424;gene_name=KCNAB2;protein_domain_id=PF00248
1	pfam	protein_domain	6106647	6106779	0	-	.	Name=CHDCT2 (NUC038) domain;color=#000080;gene_id=ENSG00000116254;gene_name=CHD5;protein_domain_id=PF08074
1	pfam	protein_domain	6109795	6109990	0	-	.	Name=CHDCT2 (NUC038) domain;color=#000080;gene_id=ENSG00000116254;gene_name=CHD5;protein_domain_id=PF08074
1	pfam	protein_domain	6110394	6110526	0	-	.	Name=CHDCT2 (NUC038) domain;color=#000080;gene_id=ENSG00000116254;gene_name=CHD5;protein_domain_id=PF08074
1	pfam	protein_domain	6111775	6111827	0	-	.	Name=CHDCT2 (NUC038) domain;color=#000080;gene_id=ENSG00000116254;gene_name=CHD5;protein_domain_id=PF08074
1	pfam	protein_domain	6124061	6124107	0	-	.	Name=Domain of Unknown Function (DUF1086);color=#00FFFF;gene_id=ENSG00000116254;gene_name=CHD5;protein_domain_id=PF06461
1	pfam	protein_domain	6124517	6124661	0	-	.	Name=Domain of Unknown Function (DUF1086);color=#00FFFF;gene_id=ENSG00000116254;gene_name=CHD5;protein_domain_id=PF06461
1	pfam	protein_domain	6125100	6125233	0	-	.	Name=Domain of Unknown Function (DUF1086);color=#00FFFF;gene_id=ENSG00000116254;gene_name=CHD5;protein_domain_id=PF06461
1	pfam	protein_domain	6125524	6125612	0	-	.	Name=Domain of Unknown Function (DUF1086);color=#00FFFF;gene_id=ENSG00000116254;gene_name=CHD5;protein_domain_id=PF06461
1	pfam	protein_domain	6125766	6125772	0	-	.	Name=Domain of Unknown Function (DUF1086);color=#00FFFF;gene_id=ENSG00000116254;gene_name=CHD5;protein_domain_id=PF06461
1	pfam	protein_domain	6126574	6126746	0	-	.	Name=Domain of Unknown Function (DUF1087);color=#808000;gene_id=ENSG00000116254;gene_name=CHD5;protein_domain_id=PF06465
1	pfam	protein_domain	6128046	6128051	0	-	.	Name=Domain of Unknown Function (DUF1087);color=#808000;gene_id=ENSG00000116254;gene_name=CHD5;protein_domain_id=PF06465
1	pfam	protein_domain	6129041	6129069	0	-	.	Name=Helicase conserved C-terminal domain;color=#000080;gene_id=ENSG00000116254;gene_name=CHD5;protein_domain_id=PF00271
1	pfam	protein_domain	6130201	6130328	0	-	.	Name=Helicase conserved C-terminal domain;color=#000080;gene_id=ENSG00000116254;gene_name=CHD5;protein_domain_id=PF00271
1	pfam	protein_domain	6131631	6131748	0	-	.	Name=Helicase conserved C-terminal domain;color=#000080;gene_id=ENSG00000116254;gene_name=CHD5;protein_domain_id=PF00271
1	pfam	protein_domain	6134128	6134196	0	-	.	Name=Helicase conserved C-terminal domain;color=#000080;gene_id=ENSG00000116254;gene_name=CHD5;protein_domain_id=PF00271
1	pfam	protein_domain	6134734	6134859	0	-	.	Name=SNF2 family N-terminal domain;color=#8080FF;gene_id=ENSG00000116254;gene_name=CHD5;protein_domain_id=PF00176
1	pfam	protein_domain	6135230	6135403	0	-	.	Name=SNF2 family N-terminal domain;color=#8080FF;gene_id=ENSG00000116254;gene_name=CHD5;protein_domain_id=PF00176
1	pfam	protein_domain	6136517	6136638	0	-	.	Name=SNF2 family N-terminal domain;color=#8080FF;gene_id=ENSG00000116254;gene_name=CHD5;protein_domain_id=PF00176
1	pfam	protein_domain	6136728	6136865	0	-	.	Name=SNF2 family N-terminal domain;color=#8080FF;gene_id=ENSG00000116254;gene_name=CHD5;protein_domain_id=PF00176
1	pfam	protein_domain	6142128	6142328	0	-	.	Name=SNF2 family N-terminal domain;color=#8080FF;gene_id=ENSG00000116254;gene_name=CHD5;protein_domain_id=PF00176
1	pfam	protein_domain	6142414	6142503	0	-	.	Name=SNF2 family N-terminal domain;color=#8080FF;gene_id=ENSG00000116254;gene_name=CHD5;protein_domain_id=PF00176
1	pfam	protein_domain	6144080	6144155	0	-	.	Name=Chromo (CHRromatin Organisation MOdifier) domain;color=#00FF80;gene_id=ENSG00000116254;gene_name=CHD5;protein_domain_id=PF00385
1	pfam	protein_domain	6146212	6146234	0	-	.	Name=Chromo (CHRromatin Organisation MOdifier) domain;color=#00FF80;gene_id=ENSG00000116254;gene_name=CHD5;protein_domain_id=PF00385
1	pfam	protein_domain	6146869	6146871	0	-	.	Name=PHD-finger;color=#00FF80;gene_id=ENSG00000116254;gene_name=CHD5;protein_domain_id=PF00628
1	pfam	protein_domain	6148854	6148985	0	-	.	Name=PHD-finger;color=#00FF80;gene_id=ENSG00000116254;gene_name=CHD5;protein_domain_id=PF00628
1	pfam	protein_domain	6149070	6149075	0	-	.	Name=PHD-finger;color=#00FF80;gene_id=ENSG00000116254;gene_name=CHD5;protein_domain_id=PF00628
1	pfam	protein_domain	6149246	6149374	0	-	.	Name=PHD-finger;color=#00FF80;gene_id=ENSG00000116254;gene_name=CHD5;protein_domain_id=PF00628
1	pfam	protein_domain	6154805	6154898	0	-	.	Name=CHDNT (NUC034) domain;color=#000000;gene_id=ENSG00000116254;gene_name=CHD5;protein_domain_id=PF08073
1	pfam	protein_domain	6155599	6155657	0	-	.	Name=CHDNT (NUC034) domain;color=#000000;gene_id=ENSG00000116254;gene_name=CHD5;protein_domain_id=PF08073
1	pfam	protein_domain	6206608	6206724	0	+	.	Name=Zinc finger%2C C3HC4 type (RING finger);color=#80FF80;gene_id=ENSG00000158286;gene_name=RNF207;protein_domain_id=PF00097
1	pfam	protein_domain	6207473	6207511	0	+	.	Name=B-box zinc finger;color=#FF8080;gene_id=ENSG00000158286;gene_name=RNF207;protein_domain_id=PF00643
1	pfam	protein_domain	6208881	6208988	0	+	.	Name=B-box zinc finger;color=#FF8080;gene_id=ENSG00000158286;gene_name=RNF207;protein_domain_id=PF00643
1	pfam	protein_domain	6225164	6225262	0	-	.	Name=Isoprenylcysteine carboxyl methyltransferase (ICMT) family ;color=#800000;gene_id=ENSG00000116237;gene_name=ICMT;protein_domain_id=PF04140
1	pfam	protein_domain	6231902	6232084	0	-	.	Name=Isoprenylcysteine carboxyl methyltransferase (ICMT) family ;color=#800000;gene_id=ENSG00000116237;gene_name=ICMT;protein_domain_id=PF04140
1	pfam	protein_domain	6244366	6244446	0	+	.	Name=Helix-loop-helix DNA-binding domain;color=#800080;gene_id=ENSG00000173673;gene_name=HES3;protein_domain_id=PF00010
1	pfam	protein_domain	6244548	6244616	0	+	.	Name=Helix-loop-helix DNA-binding domain;color=#800080;gene_id=ENSG00000173673;gene_name=HES3;protein_domain_id=PF00010
1	pfam	protein_domain	6253736	6254147	0	-	.	Name=7 transmembrane receptor (rhodopsin family);color=#000080;gene_id=ENSG00000158292;gene_name=GPR153;protein_domain_id=PF00001
1	pfam	protein_domain	6254550	6254824	0	-	.	Name=7 transmembrane receptor (rhodopsin family);color=#000080;gene_id=ENSG00000158292;gene_name=GPR153;protein_domain_id=PF00001
1	pfam	protein_domain	6281210	6281286	0	-	.	Name=Thioesterase superfamily;color=#800080;gene_id=ENSG00000097021;gene_name=ACOT7;protein_domain_id=PF03061
1	pfam	protein_domain	6294864	6294980	0	-	.	Name=Thioesterase superfamily;color=#800080;gene_id=ENSG00000097021;gene_name=ACOT7;protein_domain_id=PF03061
1	pfam	protein_domain	6318492	6318510	0	-	.	Name=Thioesterase superfamily;color=#800080;gene_id=ENSG00000097021;gene_name=ACOT7;protein_domain_id=PF03061
1	pfam	protein_domain	6339437	6339589	0	-	.	Name=Thioesterase superfamily;color=#800080;gene_id=ENSG00000097021;gene_name=ACOT7;protein_domain_id=PF03061
1	pfam	protein_domain	6349749	6349835	0	-	.	Name=Thioesterase superfamily;color=#800080;gene_id=ENSG00000097021;gene_name=ACOT7;protein_domain_id=PF03061
1	pfam	protein_domain	6419026	6419142	0	-	.	Name=Hairy Orange;color=#FF8000;gene_id=ENSG00000069812;gene_name=HES2;protein_domain_id=PF07527
1	pfam	protein_domain	6419272	6419340	0	-	.	Name=Helix-loop-helix DNA-binding domain;color=#800080;gene_id=ENSG00000069812;gene_name=HES2;protein_domain_id=PF00010
1	pfam	protein_domain	6419607	6419702	0	-	.	Name=Helix-loop-helix DNA-binding domain;color=#800080;gene_id=ENSG00000069812;gene_name=HES2;protein_domain_id=PF00010
1	pfam	protein_domain	6419776	6419781	0	-	.	Name=Helix-loop-helix DNA-binding domain;color=#800080;gene_id=ENSG00000069812;gene_name=HES2;protein_domain_id=PF00010
1	pfam	protein_domain	6424977	6425249	0	+	.	Name=Ankyrin repeats (3 copies);color=#FFFF80;gene_id=ENSG00000187017;gene_name=ESPN;protein_domain_id=PF12796
1	pfam	protein_domain	6428226	6428234	0	+	.	Name=Ankyrin repeats (3 copies);color=#FFFF80;gene_id=ENSG00000187017;gene_name=ESPN;protein_domain_id=PF12796
1	pfam	protein_domain	6428253	6428419	0	+	.	Name=Ankyrin repeats (3 copies);color=#FFFF80;gene_id=ENSG00000187017;gene_name=ESPN;protein_domain_id=PF12796
1	pfam	protein_domain	6440254	6440371	0	+	.	Name=Ankyrin repeats (3 copies);color=#FFFF80;gene_id=ENSG00000187017;gene_name=ESPN;protein_domain_id=PF12796
1	pfam	protein_domain	6440393	6440440	0	+	.	Name=Ankyrin repeats (3 copies);color=#FFFF80;gene_id=ENSG00000187017;gene_name=ESPN;protein_domain_id=PF12796
1	pfam	protein_domain	6440626	6440808	0	+	.	Name=Ankyrin repeats (3 copies);color=#FFFF80;gene_id=ENSG00000187017;gene_name=ESPN;protein_domain_id=PF12796
1	pfam	protein_domain	6440934	6440981	0	+	.	Name=Ankyrin repeats (3 copies);color=#FFFF80;gene_id=ENSG00000187017;gene_name=ESPN;protein_domain_id=PF12796
1	pfam	protein_domain	6451629	6451706	0	+	.	Name=WH2 motif;color=#FF0000;gene_id=ENSG00000187017;gene_name=ESPN;protein_domain_id=PF02205
1	pfam	protein_domain	6461455	6461688	0	-	.	Name=Death domain;color=#FF0000;gene_id=ENSG00000215788;gene_name=TNFRSF25;protein_domain_id=PF00531
1	pfam	protein_domain	6464670	6464719	0	-	.	Name=TNFR/NGFR cysteine-rich region;color=#FF00FF;gene_id=ENSG00000215788;gene_name=TNFRSF25;protein_domain_id=PF00020
1	pfam	protein_domain	6465088	6465166	0	-	.	Name=TNFR/NGFR cysteine-rich region;color=#FF00FF;gene_id=ENSG00000215788;gene_name=TNFRSF25;protein_domain_id=PF00020
1	pfam	protein_domain	6470608	6470643	0	-	.	Name=RhoGEF domain;color=#000000;gene_id=ENSG00000171680;gene_name=PLEKHG5;protein_domain_id=PF00621
1	pfam	protein_domain	6470735	6470884	0	-	.	Name=RhoGEF domain;color=#000000;gene_id=ENSG00000171680;gene_name=PLEKHG5;protein_domain_id=PF00621
1	pfam	protein_domain	6470990	6471100	0	-	.	Name=RhoGEF domain;color=#000000;gene_id=ENSG00000171680;gene_name=PLEKHG5;protein_domain_id=PF00621
1	pfam	protein_domain	6471488	6471637	0	-	.	Name=RhoGEF domain;color=#000000;gene_id=ENSG00000171680;gene_name=PLEKHG5;protein_domain_id=PF00621
1	pfam	protein_domain	6471758	6471808	0	-	.	Name=RhoGEF domain;color=#000000;gene_id=ENSG00000171680;gene_name=PLEKHG5;protein_domain_id=PF00621
1	pfam	protein_domain	6472527	6472586	0	-	.	Name=RhoGEF domain;color=#000000;gene_id=ENSG00000171680;gene_name=PLEKHG5;protein_domain_id=PF00621
1	pfam	protein_domain	6570943	6571215	0	+	.	Name=Receptor family ligand binding region;color=#8080FF;gene_id=ENSG00000173662;gene_name=TAS1R1;protein_domain_id=PF01094
1	pfam	protein_domain	6574631	6575392	0	+	.	Name=Receptor family ligand binding region;color=#8080FF;gene_id=ENSG00000173662;gene_name=TAS1R1;protein_domain_id=PF01094
1	pfam	protein_domain	6576415	6576528	0	+	.	Name=Receptor family ligand binding region;color=#8080FF;gene_id=ENSG00000173662;gene_name=TAS1R1;protein_domain_id=PF01094
1	pfam	protein_domain	6576953	6577070	0	+	.	Name=Nine Cysteines Domain of family 3 GPCR;color=#0000FF;gene_id=ENSG00000173662;gene_name=TAS1R1;protein_domain_id=PF07562
1	pfam	protein_domain	6578653	6578653	0	+	.	Name=Receptor family ligand binding region;color=#8080FF;gene_id=ENSG00000173662;gene_name=TAS1R1;protein_domain_id=PF01094
1	pfam	protein_domain	6578653	6578693	0	+	.	Name=Nine Cysteines Domain of family 3 GPCR;color=#0000FF;gene_id=ENSG00000173662;gene_name=TAS1R1;protein_domain_id=PF07562
1	pfam	protein_domain	6578793	6579500	0	+	.	Name=7 transmembrane sweet-taste receptor of 3 GCPR;color=#008000;gene_id=ENSG00000173662;gene_name=TAS1R1;protein_domain_id=PF00003
1	pfam	protein_domain	6579296	6579322	0	+	.	Name=Nine Cysteines Domain of family 3 GPCR;color=#0000FF;gene_id=ENSG00000173662;gene_name=TAS1R1;protein_domain_id=PF07562
1	pfam	protein_domain	6580655	6580954	0	+	.	Name=BTB/POZ domain;color=#008000;gene_id=ENSG00000204859;gene_name=ZBTB48;protein_domain_id=PF00651
1	pfam	protein_domain	6586698	6586766	0	+	.	Name=C2H2-type zinc finger;color=#80FF80;gene_id=ENSG00000204859;gene_name=ZBTB48;protein_domain_id=PF13894
1	pfam	protein_domain	6586782	6586787	0	+	.	Name=C2H2-type zinc finger;color=#80FF80;gene_id=ENSG00000204859;gene_name=ZBTB48;protein_domain_id=PF13894
1	pfam	protein_domain	6587205	6587270	0	+	.	Name=C2H2-type zinc finger;color=#80FF80;gene_id=ENSG00000204859;gene_name=ZBTB48;protein_domain_id=PF13894
1	pfam	protein_domain	6588157	6588196	0	+	.	Name=C2H2-type zinc finger;color=#00FF80;gene_id=ENSG00000204859;gene_name=ZBTB48;protein_domain_id=PF13912
1	pfam	protein_domain	6588278	6588309	0	+	.	Name=C2H2-type zinc finger;color=#00FF80;gene_id=ENSG00000204859;gene_name=ZBTB48;protein_domain_id=PF13912
1	pfam	protein_domain	6588806	6588844	0	+	.	Name=Zinc finger%2C C2H2 type;color=#80FF00;gene_id=ENSG00000204859;gene_name=ZBTB48;protein_domain_id=PF00096
1	pfam	protein_domain	6588916	6588945	0	+	.	Name=Zinc finger%2C C2H2 type;color=#80FF00;gene_id=ENSG00000204859;gene_name=ZBTB48;protein_domain_id=PF00096
1	pfam	protein_domain	6593512	6593655	0	-	.	Name=Kelch motif;color=#0080FF;gene_id=ENSG00000162413;gene_name=KLHL21;protein_domain_id=PF13964
1	pfam	protein_domain	6599370	6599452	0	-	.	Name=Kelch motif;color=#FF8000;gene_id=ENSG00000162413;gene_name=KLHL21;protein_domain_id=PF01344
1	pfam	protein_domain	6601797	6601839	0	-	.	Name=Kelch motif;color=#FF8000;gene_id=ENSG00000162413;gene_name=KLHL21;protein_domain_id=PF01344
1	pfam	protein_domain	6601858	6601956	0	-	.	Name=Kelch motif;color=#FF8000;gene_id=ENSG00000162413;gene_name=KLHL21;protein_domain_id=PF01344
1	pfam	protein_domain	6602101	6602406	0	-	.	Name=BTB And C-terminal Kelch;color=#808000;gene_id=ENSG00000162413;gene_name=KLHL21;protein_domain_id=PF07707
1	pfam	protein_domain	6602422	6602742	0	-	.	Name=BTB/POZ domain;color=#008000;gene_id=ENSG00000162413;gene_name=KLHL21;protein_domain_id=PF00651
1	pfam	protein_domain	6621437	6621571	0	+	.	Name=PHD-finger;color=#00FF80;gene_id=ENSG00000116273;gene_name=PHF13;protein_domain_id=PF00628
1	pfam	protein_domain	6636124	6636246	0	-	.	Name=Domain of unknown function (DUF3395);color=#FF8080;gene_id=ENSG00000007923;gene_name=DNAJC11;protein_domain_id=PF11875
1	pfam	protein_domain	6637198	6637340	0	-	.	Name=Domain of unknown function (DUF3395);color=#FF8080;gene_id=ENSG00000007923;gene_name=DNAJC11;protein_domain_id=PF11875
1	pfam	protein_domain	6637447	6637504	0	-	.	Name=Domain of unknown function (DUF3395);color=#FF8080;gene_id=ENSG00000007923;gene_name=DNAJC11;protein_domain_id=PF11875
1	pfam	protein_domain	6638295	6638364	0	-	.	Name=Domain of unknown function (DUF3395);color=#FF8080;gene_id=ENSG00000007923;gene_name=DNAJC11;protein_domain_id=PF11875
1	pfam	protein_domain	6639902	6639927	0	-	.	Name=Domain of unknown function (DUF3395);color=#FF8080;gene_id=ENSG00000007923;gene_name=DNAJC11;protein_domain_id=PF11875
1	pfam	protein_domain	6644558	6644562	0	-	.	Name=Domain of unknown function (DUF3395);color=#FF8080;gene_id=ENSG00000007923;gene_name=DNAJC11;protein_domain_id=PF11875
1	pfam	protein_domain	6678433	6678467	0	-	.	Name=DnaJ domain;color=#800080;gene_id=ENSG00000007923;gene_name=DNAJC11;protein_domain_id=PF00226
1	pfam	protein_domain	6680908	6681037	0	-	.	Name=DnaJ domain;color=#800080;gene_id=ENSG00000007923;gene_name=DNAJC11;protein_domain_id=PF00226
1	pfam	protein_domain	6701729	6701761	0	-	.	Name=DnaJ domain;color=#800080;gene_id=ENSG00000007923;gene_name=DNAJC11;protein_domain_id=PF00226
1	pfam	protein_domain	6825184	6825210	0	+	.	Name=CG-1 domain;color=#FFFF80;gene_id=ENSG00000171735;gene_name=CAMTA1;protein_domain_id=PF03859
1	pfam	protein_domain	7091304	7091371	0	+	.	Name=CG-1 domain;color=#FFFF80;gene_id=ENSG00000171735;gene_name=CAMTA1;protein_domain_id=PF03859
1	pfam	protein_domain	7249491	7249626	0	+	.	Name=CG-1 domain;color=#FFFF80;gene_id=ENSG00000171735;gene_name=CAMTA1;protein_domain_id=PF03859
1	pfam	protein_domain	7467830	7467901	0	+	.	Name=CG-1 domain;color=#FFFF80;gene_id=ENSG00000171735;gene_name=CAMTA1;protein_domain_id=PF03859
1	pfam	protein_domain	7640400	7640435	0	+	.	Name=CG-1 domain;color=#FFFF80;gene_id=ENSG00000171735;gene_name=CAMTA1;protein_domain_id=PF03859
1	pfam	protein_domain	7665164	7665199	0	+	.	Name=IPT/TIG domain;color=#FFFF00;gene_id=ENSG00000171735;gene_name=CAMTA1;protein_domain_id=PF01833
1	pfam	protein_domain	7670911	7671037	0	+	.	Name=IPT/TIG domain;color=#FFFF00;gene_id=ENSG00000171735;gene_name=CAMTA1;protein_domain_id=PF01833
1	pfam	protein_domain	7677599	7677675	0	+	.	Name=IPT/TIG domain;color=#FFFF00;gene_id=ENSG00000171735;gene_name=CAMTA1;protein_domain_id=PF01833
1	pfam	protein_domain	7751220	7751280	0	+	.	Name=IQ calmodulin-binding motif;color=#FF0000;gene_id=ENSG00000171735;gene_name=CAMTA1;protein_domain_id=PF00612
1	pfam	protein_domain	7751289	7751334	0	+	.	Name=IQ calmodulin-binding motif;color=#FF0000;gene_id=ENSG00000171735;gene_name=CAMTA1;protein_domain_id=PF00612
1	pfam	protein_domain	7773470	7773511	0	+	.	Name=Synaptobrevin;color=#808000;gene_id=ENSG00000049245;gene_name=VAMP3;protein_domain_id=PF00957
1	pfam	protein_domain	7777160	7777318	0	+	.	Name=Synaptobrevin;color=#808000;gene_id=ENSG00000049245;gene_name=VAMP3;protein_domain_id=PF00957
1	pfam	protein_domain	7778118	7778169	0	+	.	Name=Synaptobrevin;color=#808000;gene_id=ENSG00000049245;gene_name=VAMP3;protein_domain_id=PF00957
1	pfam	protein_domain	7779626	7779636	0	+	.	Name=Synaptobrevin;color=#808000;gene_id=ENSG00000049245;gene_name=VAMP3;protein_domain_id=PF00957
1	pfam	protein_domain	7801175	7801191	0	+	.	Name=PAS fold;color=#FF80FF;gene_id=ENSG00000049246;gene_name=PER3;protein_domain_id=PF08447
1	pfam	protein_domain	7803047	7803153	0	+	.	Name=PAS fold;color=#FF80FF;gene_id=ENSG00000049246;gene_name=PER3;protein_domain_id=PF08447
1	pfam	protein_domain	7803692	7803831	0	+	.	Name=PAS fold;color=#FF80FF;gene_id=ENSG00000049246;gene_name=PER3;protein_domain_id=PF08447
1	pfam	protein_domain	7830107	7830161	0	+	.	Name=Period protein 2/3C-terminal region;color=#FF0000;gene_id=ENSG00000049246;gene_name=PER3;protein_domain_id=PF12114
1	pfam	protein_domain	7835762	7835945	0	+	.	Name=Period protein 2/3C-terminal region;color=#FF0000;gene_id=ENSG00000049246;gene_name=PER3;protein_domain_id=PF12114
1	pfam	protein_domain	7836999	7837149	0	+	.	Name=Period protein 2/3C-terminal region;color=#FF0000;gene_id=ENSG00000049246;gene_name=PER3;protein_domain_id=PF12114
1	pfam	protein_domain	7842672	7842710	0	+	.	Name=Period protein 2/3C-terminal region;color=#FF0000;gene_id=ENSG00000049246;gene_name=PER3;protein_domain_id=PF12114
1	pfam	protein_domain	7847769	7847804	0	-	.	Name=Urotensin II;color=#008080;gene_id=ENSG00000049247;gene_name=UTS2;protein_domain_id=PF02083
1	pfam	protein_domain	7938281	7938330	0	-	.	Name=TNFR/NGFR cysteine-rich region;color=#FF00FF;gene_id=ENSG00000049249;gene_name=TNFRSF9;protein_domain_id=PF00020
1	pfam	protein_domain	7938721	7938787	0	-	.	Name=TNFR/NGFR cysteine-rich region;color=#FF00FF;gene_id=ENSG00000049249;gene_name=TNFRSF9;protein_domain_id=PF00020
1	pfam	protein_domain	7965423	7965425	0	+	.	Name=DJ-1/PfpI family;color=#FF8000;gene_id=ENSG00000116288;gene_name=PARK7;protein_domain_id=PF01965
1	pfam	protein_domain	7970894	7970963	0	+	.	Name=DJ-1/PfpI family;color=#FF8000;gene_id=ENSG00000116288;gene_name=PARK7;protein_domain_id=PF01965
1	pfam	protein_domain	7977652	7977738	0	+	.	Name=DJ-1/PfpI family;color=#FF8000;gene_id=ENSG00000116288;gene_name=PARK7;protein_domain_id=PF01965
1	pfam	protein_domain	7984894	7984994	0	+	.	Name=DJ-1/PfpI family;color=#FF8000;gene_id=ENSG00000116288;gene_name=PARK7;protein_domain_id=PF01965
1	pfam	protein_domain	8013492	8013656	0	-	.	Name=EGFR receptor inhibitor Mig-6;color=#FFFFFF;gene_id=ENSG00000116285;gene_name=ERRFI1;protein_domain_id=PF11555
1	pfam	protein_domain	8355093	8355120	0	-	.	Name=Atrophin-1 family;color=#FF8080;gene_id=ENSG00000142599;gene_name=RERE;protein_domain_id=PF03154
1	pfam	protein_domain	8355419	8355599	0	-	.	Name=Atrophin-1 family;color=#FF8080;gene_id=ENSG00000142599;gene_name=RERE;protein_domain_id=PF03154
1	pfam	protein_domain	8356100	8356246	0	-	.	Name=Atrophin-1 family;color=#FF8080;gene_id=ENSG00000142599;gene_name=RERE;protein_domain_id=PF03154
1	pfam	protein_domain	8358196	8358916	0	-	.	Name=Atrophin-1 family;color=#FF8080;gene_id=ENSG00000142599;gene_name=RERE;protein_domain_id=PF03154
1	pfam	protein_domain	8359764	8359986	0	-	.	Name=Atrophin-1 family;color=#FF8080;gene_id=ENSG00000142599;gene_name=RERE;protein_domain_id=PF03154
1	pfam	protein_domain	8360112	8361490	0	-	.	Name=Atrophin-1 family;color=#FF8080;gene_id=ENSG00000142599;gene_name=RERE;protein_domain_id=PF03154
1	pfam	protein_domain	8361763	8361876	0	-	.	Name=Atrophin-1 family;color=#FF8080;gene_id=ENSG00000142599;gene_name=RERE;protein_domain_id=PF03154
1	pfam	protein_domain	8362683	8362844	0	-	.	Name=Atrophin-1 family;color=#FF8080;gene_id=ENSG00000142599;gene_name=RERE;protein_domain_id=PF03154
1	pfam	protein_domain	8364056	8364094	0	-	.	Name=Atrophin-1 family;color=#FF8080;gene_id=ENSG00000142599;gene_name=RERE;protein_domain_id=PF03154
1	pfam	protein_domain	8364173	8364255	0	-	.	Name=GATA zinc finger;color=#FF80FF;gene_id=ENSG00000142599;gene_name=RERE;protein_domain_id=PF00320
1	pfam	protein_domain	8364746	8364764	0	-	.	Name=Atrophin-1 family;color=#FF8080;gene_id=ENSG00000142599;gene_name=RERE;protein_domain_id=PF03154
1	pfam	protein_domain	8364746	8364767	0	-	.	Name=GATA zinc finger;color=#FF80FF;gene_id=ENSG00000142599;gene_name=RERE;protein_domain_id=PF00320
1	pfam	protein_domain	8495159	8495162	0	-	.	Name=ELM2 domain;color=#80FFFF;gene_id=ENSG00000142599;gene_name=RERE;protein_domain_id=PF01448
1	pfam	protein_domain	8497405	8497529	0	-	.	Name=ELM2 domain;color=#80FFFF;gene_id=ENSG00000142599;gene_name=RERE;protein_domain_id=PF01448
1	pfam	protein_domain	8508627	8508650	0	-	.	Name=ELM2 domain;color=#80FFFF;gene_id=ENSG00000142599;gene_name=RERE;protein_domain_id=PF01448
1	pfam	protein_domain	8508663	8508675	0	-	.	Name=BAH domain;color=#FF8080;gene_id=ENSG00000142599;gene_name=RERE;protein_domain_id=PF01426
1	pfam	protein_domain	8541214	8541318	0	-	.	Name=BAH domain;color=#FF8080;gene_id=ENSG00000142599;gene_name=RERE;protein_domain_id=PF01426
1	pfam	protein_domain	8556475	8556571	0	-	.	Name=BAH domain;color=#FF8080;gene_id=ENSG00000142599;gene_name=RERE;protein_domain_id=PF01426
1	pfam	protein_domain	8557418	8557523	0	-	.	Name=BAH domain;color=#FF8080;gene_id=ENSG00000142599;gene_name=RERE;protein_domain_id=PF01426
1	pfam	protein_domain	8614561	8614686	0	-	.	Name=BAH domain;color=#FF8080;gene_id=ENSG00000142599;gene_name=RERE;protein_domain_id=PF01426
1	pfam	protein_domain	8624310	8624380	0	-	.	Name=BAH domain;color=#FF8080;gene_id=ENSG00000142599;gene_name=RERE;protein_domain_id=PF01426
1	pfam	protein_domain	8655973	8655988	0	-	.	Name=BAH domain;color=#FF8080;gene_id=ENSG00000142599;gene_name=RERE;protein_domain_id=PF01426
1	pfam	protein_domain	8861375	8861429	0	-	.	Name=Enolase%2C C-terminal TIM barrel domain;color=#0080FF;gene_id=ENSG00000074800;gene_name=ENO1;protein_domain_id=PF00113
1	pfam	protein_domain	8862887	8862945	0	-	.	Name=Enolase%2C C-terminal TIM barrel domain;color=#0080FF;gene_id=ENSG00000074800;gene_name=ENO1;protein_domain_id=PF00113
1	pfam	protein_domain	8863235	8863343	0	-	.	Name=Enolase%2C C-terminal TIM barrel domain;color=#0080FF;gene_id=ENSG00000074800;gene_name=ENO1;protein_domain_id=PF00113
1	pfam	protein_domain	8863891	8864092	0	-	.	Name=Enolase%2C C-terminal TIM barrel domain;color=#0080FF;gene_id=ENSG00000074800;gene_name=ENO1;protein_domain_id=PF00113
1	pfam	protein_domain	8865285	8865482	0	-	.	Name=Enolase%2C C-terminal TIM barrel domain;color=#0080FF;gene_id=ENSG00000074800;gene_name=ENO1;protein_domain_id=PF00113
1	pfam	protein_domain	8866279	8866501	0	-	.	Name=Enolase%2C C-terminal TIM barrel domain;color=#0080FF;gene_id=ENSG00000074800;gene_name=ENO1;protein_domain_id=PF00113
1	pfam	protein_domain	8867117	8867134	0	-	.	Name=Enolase%2C C-terminal TIM barrel domain;color=#0080FF;gene_id=ENSG00000074800;gene_name=ENO1;protein_domain_id=PF00113
1	pfam	protein_domain	8867159	8867250	0	-	.	Name=Enolase%2C N-terminal domain;color=#800080;gene_id=ENSG00000074800;gene_name=ENO1;protein_domain_id=PF03952
1	pfam	protein_domain	8867988	8868057	0	-	.	Name=Enolase%2C N-terminal domain;color=#800080;gene_id=ENSG00000074800;gene_name=ENO1;protein_domain_id=PF03952
1	pfam	protein_domain	8870452	8870510	0	-	.	Name=Enolase%2C N-terminal domain;color=#800080;gene_id=ENSG00000074800;gene_name=ENO1;protein_domain_id=PF03952
1	pfam	protein_domain	8871891	8871986	0	-	.	Name=Enolase%2C N-terminal domain;color=#800080;gene_id=ENSG00000074800;gene_name=ENO1;protein_domain_id=PF03952
1	pfam	protein_domain	8874824	8874902	0	-	.	Name=Enolase%2C N-terminal domain;color=#800080;gene_id=ENSG00000074800;gene_name=ENO1;protein_domain_id=PF03952
1	pfam	protein_domain	8945950	8945965	0	+	.	Name=Eukaryotic-type carbonic anhydrase;color=#0080FF;gene_id=ENSG00000131686;gene_name=CA6;protein_domain_id=PF00194
1	pfam	protein_domain	8949263	8949442	0	+	.	Name=Eukaryotic-type carbonic anhydrase;color=#0080FF;gene_id=ENSG00000131686;gene_name=CA6;protein_domain_id=PF00194
1	pfam	protein_domain	8957137	8957285	0	+	.	Name=Eukaryotic-type carbonic anhydrase;color=#0080FF;gene_id=ENSG00000131686;gene_name=CA6;protein_domain_id=PF00194
1	pfam	protein_domain	8958910	8959002	0	+	.	Name=Eukaryotic-type carbonic anhydrase;color=#0080FF;gene_id=ENSG00000131686;gene_name=CA6;protein_domain_id=PF00194
1	pfam	protein_domain	8962587	8962656	0	+	.	Name=Eukaryotic-type carbonic anhydrase;color=#0080FF;gene_id=ENSG00000131686;gene_name=CA6;protein_domain_id=PF00194
1	pfam	protein_domain	8967659	8967816	0	+	.	Name=Eukaryotic-type carbonic anhydrase;color=#0080FF;gene_id=ENSG00000131686;gene_name=CA6;protein_domain_id=PF00194
1	pfam	protein_domain	8970867	8970965	0	+	.	Name=Eukaryotic-type carbonic anhydrase;color=#0080FF;gene_id=ENSG00000131686;gene_name=CA6;protein_domain_id=PF00194
1	pfam	protein_domain	9003396	9003518	0	-	.	Name=Sugar (and other) transporter;color=#0000FF;gene_id=ENSG00000197241;gene_name=SLC2A7;protein_domain_id=PF00083
1	pfam	protein_domain	9004752	9004879	0	-	.	Name=Sugar (and other) transporter;color=#0000FF;gene_id=ENSG00000197241;gene_name=SLC2A7;protein_domain_id=PF00083
1	pfam	protein_domain	9007310	9007385	0	-	.	Name=Sugar (and other) transporter;color=#0000FF;gene_id=ENSG00000197241;gene_name=SLC2A7;protein_domain_id=PF00083
1	pfam	protein_domain	9010143	9010244	0	-	.	Name=Sugar (and other) transporter;color=#0000FF;gene_id=ENSG00000197241;gene_name=SLC2A7;protein_domain_id=PF00083
1	pfam	protein_domain	9013525	9013635	0	-	.	Name=Sugar (and other) transporter;color=#0000FF;gene_id=ENSG00000197241;gene_name=SLC2A7;protein_domain_id=PF00083
1	pfam	protein_domain	9014681	9014868	0	-	.	Name=Sugar (and other) transporter;color=#0000FF;gene_id=ENSG00000197241;gene_name=SLC2A7;protein_domain_id=PF00083
1	pfam	protein_domain	9015117	9015242	0	-	.	Name=Sugar (and other) transporter;color=#0000FF;gene_id=ENSG00000197241;gene_name=SLC2A7;protein_domain_id=PF00083
1	pfam	protein_domain	9018223	9018375	0	-	.	Name=Sugar (and other) transporter;color=#0000FF;gene_id=ENSG00000197241;gene_name=SLC2A7;protein_domain_id=PF00083
1	pfam	protein_domain	9019209	9019333	0	-	.	Name=Sugar (and other) transporter;color=#0000FF;gene_id=ENSG00000197241;gene_name=SLC2A7;protein_domain_id=PF00083
1	pfam	protein_domain	9022918	9023078	0	-	.	Name=Sugar (and other) transporter;color=#0000FF;gene_id=ENSG00000197241;gene_name=SLC2A7;protein_domain_id=PF00083
1	pfam	protein_domain	9024976	9025047	0	-	.	Name=Sugar (and other) transporter;color=#0000FF;gene_id=ENSG00000197241;gene_name=SLC2A7;protein_domain_id=PF00083
1	pfam	protein_domain	9037667	9037789	0	-	.	Name=Sugar (and other) transporter;color=#0000FF;gene_id=ENSG00000142583;gene_name=SLC2A5;protein_domain_id=PF00083
1	pfam	protein_domain	9037897	9038024	0	-	.	Name=Sugar (and other) transporter;color=#0000FF;gene_id=ENSG00000142583;gene_name=SLC2A5;protein_domain_id=PF00083
1	pfam	protein_domain	9038431	9038506	0	-	.	Name=Sugar (and other) transporter;color=#0000FF;gene_id=ENSG00000142583;gene_name=SLC2A5;protein_domain_id=PF00083
1	pfam	protein_domain	9038828	9038929	0	-	.	Name=Sugar (and other) transporter;color=#0000FF;gene_id=ENSG00000142583;gene_name=SLC2A5;protein_domain_id=PF00083
1	pfam	protein_domain	9039552	9039662	0	-	.	Name=Sugar (and other) transporter;color=#0000FF;gene_id=ENSG00000142583;gene_name=SLC2A5;protein_domain_id=PF00083
1	pfam	protein_domain	9039800	9039987	0	-	.	Name=Sugar (and other) transporter;color=#0000FF;gene_id=ENSG00000142583;gene_name=SLC2A5;protein_domain_id=PF00083
1	pfam	protein_domain	9040064	9040189	0	-	.	Name=Sugar (and other) transporter;color=#0000FF;gene_id=ENSG00000142583;gene_name=SLC2A5;protein_domain_id=PF00083
1	pfam	protein_domain	9041785	9041937	0	-	.	Name=Sugar (and other) transporter;color=#0000FF;gene_id=ENSG00000142583;gene_name=SLC2A5;protein_domain_id=PF00083
1	pfam	protein_domain	9047610	9047734	0	-	.	Name=Sugar (and other) transporter;color=#0000FF;gene_id=ENSG00000142583;gene_name=SLC2A5;protein_domain_id=PF00083
1	pfam	protein_domain	9057448	9057608	0	-	.	Name=Sugar (and other) transporter;color=#0000FF;gene_id=ENSG00000142583;gene_name=SLC2A5;protein_domain_id=PF00083
1	pfam	protein_domain	9058152	9058223	0	-	.	Name=Sugar (and other) transporter;color=#0000FF;gene_id=ENSG00000142583;gene_name=SLC2A5;protein_domain_id=PF00083
1	pfam	protein_domain	9105573	9105680	0	-	.	Name=7 transmembrane receptor (Secretin family);color=#0000FF;gene_id=ENSG00000180758;gene_name=GPR157;protein_domain_id=PF00002
1	pfam	protein_domain	9111276	9111489	0	-	.	Name=7 transmembrane receptor (Secretin family);color=#0000FF;gene_id=ENSG00000180758;gene_name=GPR157;protein_domain_id=PF00002
1	pfam	protein_domain	9128645	9128973	0	-	.	Name=7 transmembrane receptor (Secretin family);color=#0000FF;gene_id=ENSG00000180758;gene_name=GPR157;protein_domain_id=PF00002
1	pfam	protein_domain	9245019	9245561	0	+	.	Name=Glucose-6-phosphate dehydrogenase%2C NAD binding domain;color=#FF00FF;gene_id=ENSG00000049239;gene_name=H6PD;protein_domain_id=PF00479
1	pfam	protein_domain	9246966	9246971	0	+	.	Name=Glucose-6-phosphate dehydrogenase%2C NAD binding domain;color=#FF00FF;gene_id=ENSG00000049239;gene_name=H6PD;protein_domain_id=PF00479
1	pfam	protein_domain	9246987	9247083	0	+	.	Name=Glucose-6-phosphate dehydrogenase%2C C-terminal domain;color=#000000;gene_id=ENSG00000049239;gene_name=H6PD;protein_domain_id=PF02781
1	pfam	protein_domain	9262059	9262328	0	+	.	Name=Glucose-6-phosphate dehydrogenase%2C C-terminal domain;color=#000000;gene_id=ENSG00000049239;gene_name=H6PD;protein_domain_id=PF02781
1	pfam	protein_domain	9263509	9264014	0	+	.	Name=Glucose-6-phosphate dehydrogenase%2C C-terminal domain;color=#000000;gene_id=ENSG00000049239;gene_name=H6PD;protein_domain_id=PF02781
1	pfam	protein_domain	9264171	9264839	0	+	.	Name=Glucosamine-6-phosphate isomerases/6-phosphogluconolactonase;color=#FF8000;gene_id=ENSG00000049239;gene_name=H6PD;protein_domain_id=PF01182
1	pfam	protein_domain	9356183	9356551	0	+	.	Name=SPRY domain;color=#000080;gene_id=ENSG00000171621;gene_name=SPSB1;protein_domain_id=PF00622
1	pfam	protein_domain	9367453	9367569	0	+	.	Name=SOCS box;color=#FF0080;gene_id=ENSG00000171621;gene_name=SPSB1;protein_domain_id=PF07525
1	pfam	protein_domain	9539716	9539747	0	+	.	Name=Mitochondrial carrier protein;color=#FF0000;gene_id=ENSG00000171612;gene_name=SLC25A33;protein_domain_id=PF00153
1	pfam	protein_domain	9553626	9553805	0	+	.	Name=Mitochondrial carrier protein;color=#FF0000;gene_id=ENSG00000171612;gene_name=SLC25A33;protein_domain_id=PF00153
1	pfam	protein_domain	9567284	9567361	0	+	.	Name=Mitochondrial carrier protein;color=#FF0000;gene_id=ENSG00000171612;gene_name=SLC25A33;protein_domain_id=PF00153
1	pfam	protein_domain	9570258	9570303	0	+	.	Name=Mitochondrial carrier protein;color=#FF0000;gene_id=ENSG00000171612;gene_name=SLC25A33;protein_domain_id=PF00153
1	pfam	protein_domain	9570325	9570358	0	+	.	Name=Mitochondrial carrier protein;color=#FF0000;gene_id=ENSG00000171612;gene_name=SLC25A33;protein_domain_id=PF00153
1	pfam	protein_domain	9573346	9573412	0	+	.	Name=Mitochondrial carrier protein;color=#FF0000;gene_id=ENSG00000171612;gene_name=SLC25A33;protein_domain_id=PF00153
1	pfam	protein_domain	9579954	9580119	0	+	.	Name=Mitochondrial carrier protein;color=#FF0000;gene_id=ENSG00000171612;gene_name=SLC25A33;protein_domain_id=PF00153
1	pfam	protein_domain	9580162	9580234	0	+	.	Name=Mitochondrial carrier protein;color=#FF0000;gene_id=ENSG00000171612;gene_name=SLC25A33;protein_domain_id=PF00153
1	pfam	protein_domain	9582299	9582483	0	+	.	Name=Mitochondrial carrier protein;color=#FF0000;gene_id=ENSG00000171612;gene_name=SLC25A33;protein_domain_id=PF00153
1	pfam	protein_domain	9595912	9596010	0	+	.	Name=Ima1 N-terminal domain;color=#0080FF;gene_id=ENSG00000188807;gene_name=TMEM201;protein_domain_id=PF09779
1	pfam	protein_domain	9596859	9597053	0	+	.	Name=Ima1 N-terminal domain;color=#0080FF;gene_id=ENSG00000188807;gene_name=TMEM201;protein_domain_id=PF09779
1	pfam	protein_domain	9598449	9598534	0	+	.	Name=Ima1 N-terminal domain;color=#0080FF;gene_id=ENSG00000188807;gene_name=TMEM201;protein_domain_id=PF09779
1	pfam	protein_domain	9598590	9598625	0	+	.	Name=Protein of unknown function C-terminus (DUF2448) ;color=#000000;gene_id=ENSG00000188807;gene_name=TMEM201;protein_domain_id=PF10476
1	pfam	protein_domain	9601105	9601454	0	+	.	Name=Protein of unknown function C-terminus (DUF2448) ;color=#000000;gene_id=ENSG00000188807;gene_name=TMEM201;protein_domain_id=PF10476
1	pfam	protein_domain	9602069	9602272	0	+	.	Name=Protein of unknown function C-terminus (DUF2448) ;color=#000000;gene_id=ENSG00000188807;gene_name=TMEM201;protein_domain_id=PF10476
1	pfam	protein_domain	9607557	9607562	0	+	.	Name=Protein of unknown function C-terminus (DUF2448) ;color=#000000;gene_id=ENSG00000188807;gene_name=TMEM201;protein_domain_id=PF10476
1	pfam	protein_domain	9710552	9710596	0	+	.	Name=PI3-kinase family%2C p85-binding domain;color=#0080FF;gene_id=ENSG00000171608;gene_name=PIK3CD;protein_domain_id=PF02192
1	pfam	protein_domain	9715541	9715720	0	+	.	Name=PI3-kinase family%2C p85-binding domain;color=#0080FF;gene_id=ENSG00000171608;gene_name=PIK3CD;protein_domain_id=PF02192
1	pfam	protein_domain	9716004	9716078	0	+	.	Name=PI3-kinase family%2C ras-binding domain;color=#8000FF;gene_id=ENSG00000171608;gene_name=PIK3CD;protein_domain_id=PF00794
1	pfam	protein_domain	9716440	9716619	0	+	.	Name=PI3-kinase family%2C ras-binding domain;color=#8000FF;gene_id=ENSG00000171608;gene_name=PIK3CD;protein_domain_id=PF00794
1	pfam	protein_domain	9716959	9717018	0	+	.	Name=PI3-kinase family%2C ras-binding domain;color=#8000FF;gene_id=ENSG00000171608;gene_name=PIK3CD;protein_domain_id=PF00794
1	pfam	protein_domain	9717064	9717066	0	+	.	Name=PI3-kinase family%2C ras-binding domain;color=#8000FF;gene_id=ENSG00000171608;gene_name=PIK3CD;protein_domain_id=PF00794
1	pfam	protein_domain	9717621	9717626	0	+	.	Name=Phosphoinositide 3-kinase C2;color=#800000;gene_id=ENSG00000171608;gene_name=PIK3CD;protein_domain_id=PF00792
1	pfam	protein_domain	9718694	9718915	0	+	.	Name=Phosphoinositide 3-kinase C2;color=#800000;gene_id=ENSG00000171608;gene_name=PIK3CD;protein_domain_id=PF00792
1	pfam	protein_domain	9719921	9720017	0	+	.	Name=Phosphoinositide 3-kinase C2;color=#800000;gene_id=ENSG00000171608;gene_name=PIK3CD;protein_domain_id=PF00792
1	pfam	protein_domain	9720112	9720119	0	+	.	Name=Phosphoinositide 3-kinase C2;color=#800000;gene_id=ENSG00000171608;gene_name=PIK3CD;protein_domain_id=PF00792
1	pfam	protein_domain	9720644	9720661	0	+	.	Name=Phosphoinositide 3-kinase family%2C accessory domain (PIK domain);color=#FF0080;gene_id=ENSG00000171608;gene_name=PIK3CD;protein_domain_id=PF00613
1	pfam	protein_domain	9720742	9720909	0	+	.	Name=Phosphoinositide 3-kinase family%2C accessory domain (PIK domain);color=#FF0080;gene_id=ENSG00000171608;gene_name=PIK3CD;protein_domain_id=PF00613
1	pfam	protein_domain	9721125	9721248	0	+	.	Name=Phosphoinositide 3-kinase family%2C accessory domain (PIK domain);color=#FF0080;gene_id=ENSG00000171608;gene_name=PIK3CD;protein_domain_id=PF00613
1	pfam	protein_domain	9721444	9721587	0	+	.	Name=Phosphoinositide 3-kinase family%2C accessory domain (PIK domain);color=#FF0080;gene_id=ENSG00000171608;gene_name=PIK3CD;protein_domain_id=PF00613
1	pfam	protein_domain	9721761	9721851	0	+	.	Name=Phosphoinositide 3-kinase family%2C accessory domain (PIK domain);color=#FF0080;gene_id=ENSG00000171608;gene_name=PIK3CD;protein_domain_id=PF00613
1	pfam	protein_domain	9722329	9722356	0	+	.	Name=Phosphatidylinositol 3- and 4-kinase;color=#FF8080;gene_id=ENSG00000171608;gene_name=PIK3CD;protein_domain_id=PF00454
1	pfam	protein_domain	9722528	9722606	0	+	.	Name=Phosphatidylinositol 3- and 4-kinase;color=#FF8080;gene_id=ENSG00000171608;gene_name=PIK3CD;protein_domain_id=PF00454
1	pfam	protein_domain	9723125	9723292	0	+	.	Name=Phosphatidylinositol 3- and 4-kinase;color=#FF8080;gene_id=ENSG00000171608;gene_name=PIK3CD;protein_domain_id=PF00454
1	pfam	protein_domain	9723969	9724092	0	+	.	Name=Phosphatidylinositol 3- and 4-kinase;color=#FF8080;gene_id=ENSG00000171608;gene_name=PIK3CD;protein_domain_id=PF00454
1	pfam	protein_domain	9724276	9724421	0	+	.	Name=Phosphatidylinositol 3- and 4-kinase;color=#FF8080;gene_id=ENSG00000171608;gene_name=PIK3CD;protein_domain_id=PF00454
1	pfam	protein_domain	9724804	9724909	0	+	.	Name=Phosphatidylinositol 3- and 4-kinase;color=#FF8080;gene_id=ENSG00000171608;gene_name=PIK3CD;protein_domain_id=PF00454
1	pfam	protein_domain	9735963	9736042	0	-	.	Name=Concanavalin A-like lectin/glucanases superfamily;color=#FF00FF;gene_id=ENSG00000171603;gene_name=CLSTN1;protein_domain_id=PF13385
1	pfam	protein_domain	9741094	9741256	0	-	.	Name=Concanavalin A-like lectin/glucanases superfamily;color=#FF00FF;gene_id=ENSG00000171603;gene_name=CLSTN1;protein_domain_id=PF13385
1	pfam	protein_domain	9743884	9744005	0	-	.	Name=Concanavalin A-like lectin/glucanases superfamily;color=#FF00FF;gene_id=ENSG00000171603;gene_name=CLSTN1;protein_domain_id=PF13385
1	pfam	protein_domain	9744395	9744533	0	-	.	Name=Concanavalin A-like lectin/glucanases superfamily;color=#FF00FF;gene_id=ENSG00000171603;gene_name=CLSTN1;protein_domain_id=PF13385
1	pfam	protein_domain	9749792	9749913	0	-	.	Name=Cadherin domain;color=#000080;gene_id=ENSG00000171603;gene_name=CLSTN1;protein_domain_id=PF00028
1	pfam	protein_domain	9751473	9751617	0	-	.	Name=Cadherin domain;color=#000080;gene_id=ENSG00000171603;gene_name=CLSTN1;protein_domain_id=PF00028
1	pfam	protein_domain	9972107	9972188	0	+	.	Name=Cytidylyltransferase-like;color=#800000;gene_id=ENSG00000173614;gene_name=NMNAT1;protein_domain_id=PF01467
1	pfam	protein_domain	9975592	9975767	0	+	.	Name=Cytidylyltransferase-like;color=#800000;gene_id=ENSG00000173614;gene_name=NMNAT1;protein_domain_id=PF01467
1	pfam	protein_domain	9997274	9997331	0	+	.	Name=Lipocalin / cytosolic fatty-acid binding protein family;color=#00FF80;gene_id=ENSG00000162444;gene_name=RBP7;protein_domain_id=PF00061
1	pfam	protein_domain	10007570	10007748	0	+	.	Name=Lipocalin / cytosolic fatty-acid binding protein family;color=#00FF80;gene_id=ENSG00000162444;gene_name=RBP7;protein_domain_id=PF00061
1	pfam	protein_domain	10008173	10008274	0	+	.	Name=Lipocalin / cytosolic fatty-acid binding protein family;color=#00FF80;gene_id=ENSG00000162444;gene_name=RBP7;protein_domain_id=PF00061
1	pfam	protein_domain	10015782	10015826	0	+	.	Name=Lipocalin / cytosolic fatty-acid binding protein family;color=#00FF80;gene_id=ENSG00000162444;gene_name=RBP7;protein_domain_id=PF00061
1	pfam	protein_domain	10130575	10130616	0	+	.	Name=Ubiquitin elongating factor core;color=#808080;gene_id=ENSG00000130939;gene_name=UBE4B;protein_domain_id=PF10408
1	pfam	protein_domain	10130715	10130813	0	+	.	Name=Ubiquitin elongating factor core;color=#808080;gene_id=ENSG00000130939;gene_name=UBE4B;protein_domain_id=PF10408
1	pfam	protein_domain	10132369	10132482	0	+	.	Name=Ubiquitin elongating factor core;color=#808080;gene_id=ENSG00000130939;gene_name=UBE4B;protein_domain_id=PF10408
1	pfam	protein_domain	10134988	10135186	0	+	.	Name=Ubiquitin elongating factor core;color=#808080;gene_id=ENSG00000130939;gene_name=UBE4B;protein_domain_id=PF10408
1	pfam	protein_domain	10137067	10137205	0	+	.	Name=Ubiquitin elongating factor core;color=#808080;gene_id=ENSG00000130939;gene_name=UBE4B;protein_domain_id=PF10408
1	pfam	protein_domain	10144940	10145039	0	+	.	Name=Ubiquitin elongating factor core;color=#808080;gene_id=ENSG00000130939;gene_name=UBE4B;protein_domain_id=PF10408
1	pfam	protein_domain	10146963	10147090	0	+	.	Name=Ubiquitin elongating factor core;color=#808080;gene_id=ENSG00000130939;gene_name=UBE4B;protein_domain_id=PF10408
1	pfam	protein_domain	10149184	10149282	0	+	.	Name=Ubiquitin elongating factor core;color=#808080;gene_id=ENSG00000130939;gene_name=UBE4B;protein_domain_id=PF10408
1	pfam	protein_domain	10151326	10151561	0	+	.	Name=Ubiquitin elongating factor core;color=#808080;gene_id=ENSG00000130939;gene_name=UBE4B;protein_domain_id=PF10408
1	pfam	protein_domain	10158356	10158482	0	+	.	Name=Ubiquitin elongating factor core;color=#808080;gene_id=ENSG00000130939;gene_name=UBE4B;protein_domain_id=PF10408
1	pfam	protein_domain	10161142	10161286	0	+	.	Name=Ubiquitin elongating factor core;color=#808080;gene_id=ENSG00000130939;gene_name=UBE4B;protein_domain_id=PF10408
1	pfam	protein_domain	10168136	10168270	0	+	.	Name=Ubiquitin elongating factor core;color=#808080;gene_id=ENSG00000130939;gene_name=UBE4B;protein_domain_id=PF10408
1	pfam	protein_domain	10171138	10171329	0	+	.	Name=Ubiquitin elongating factor core;color=#808080;gene_id=ENSG00000130939;gene_name=UBE4B;protein_domain_id=PF10408
1	pfam	protein_domain	10178644	10178754	0	+	.	Name=Ubiquitin elongating factor core;color=#808080;gene_id=ENSG00000130939;gene_name=UBE4B;protein_domain_id=PF10408
1	pfam	protein_domain	10178800	10178818	0	+	.	Name=U-box domain;color=#000080;gene_id=ENSG00000130939;gene_name=UBE4B;protein_domain_id=PF04564
1	pfam	protein_domain	10179416	10179562	0	+	.	Name=U-box domain;color=#000080;gene_id=ENSG00000130939;gene_name=UBE4B;protein_domain_id=PF04564
1	pfam	protein_domain	10179895	10179944	0	+	.	Name=U-box domain;color=#000080;gene_id=ENSG00000130939;gene_name=UBE4B;protein_domain_id=PF04564
1	pfam	protein_domain	10232359	10232434	0	+	.	Name=Kinesin motor domain;color=#800000;gene_id=ENSG00000054523;gene_name=KIF1B;protein_domain_id=PF00225
1	pfam	protein_domain	10256247	10256323	0	+	.	Name=Kinesin motor domain;color=#800000;gene_id=ENSG00000054523;gene_name=KIF1B;protein_domain_id=PF00225
1	pfam	protein_domain	10258493	10258672	0	+	.	Name=Kinesin motor domain;color=#800000;gene_id=ENSG00000054523;gene_name=KIF1B;protein_domain_id=PF00225
1	pfam	protein_domain	10261905	10261970	0	+	.	Name=Kinesin motor domain;color=#800000;gene_id=ENSG00000054523;gene_name=KIF1B;protein_domain_id=PF00225
1	pfam	protein_domain	10267380	10267558	0	+	.	Name=Kinesin motor domain;color=#800000;gene_id=ENSG00000054523;gene_name=KIF1B;protein_domain_id=PF00225
1	pfam	protein_domain	10268152	10268263	0	+	.	Name=Kinesin motor domain;color=#800000;gene_id=ENSG00000054523;gene_name=KIF1B;protein_domain_id=PF00225
1	pfam	protein_domain	10271502	10271579	0	+	.	Name=Kinesin motor domain;color=#800000;gene_id=ENSG00000054523;gene_name=KIF1B;protein_domain_id=PF00225
1	pfam	protein_domain	10272241	10272306	0	+	.	Name=Kinesin motor domain;color=#800000;gene_id=ENSG00000054523;gene_name=KIF1B;protein_domain_id=PF00225
1	pfam	protein_domain	10273014	10273031	0	+	.	Name=Kinesin motor domain;color=#800000;gene_id=ENSG00000054523;gene_name=KIF1B;protein_domain_id=PF00225
1	pfam	protein_domain	10275428	10275503	0	+	.	Name=Kinesin motor domain;color=#800000;gene_id=ENSG00000054523;gene_name=KIF1B;protein_domain_id=PF00225
1	pfam	protein_domain	10276321	10276399	0	+	.	Name=Kinesin motor domain;color=#800000;gene_id=ENSG00000054523;gene_name=KIF1B;protein_domain_id=PF00225
1	pfam	protein_domain	10277986	10278010	0	+	.	Name=Kinesin motor domain;color=#800000;gene_id=ENSG00000054523;gene_name=KIF1B;protein_domain_id=PF00225
1	pfam	protein_domain	10278020	10278128	0	+	.	Name=Kinesin-associated;color=#800080;gene_id=ENSG00000054523;gene_name=KIF1B;protein_domain_id=PF16183
1	pfam	protein_domain	10279097	10279138	0	+	.	Name=Kinesin-associated;color=#800080;gene_id=ENSG00000054523;gene_name=KIF1B;protein_domain_id=PF16183
1	pfam	protein_domain	10282322	10282533	0	+	.	Name=Kinesin-associated;color=#800080;gene_id=ENSG00000054523;gene_name=KIF1B;protein_domain_id=PF16183
1	pfam	protein_domain	10291082	10291161	0	+	.	Name=Kinesin-associated;color=#800080;gene_id=ENSG00000054523;gene_name=KIF1B;protein_domain_id=PF16183
1	pfam	protein_domain	10292047	10292122	0	+	.	Name=Kinesin-associated;color=#800080;gene_id=ENSG00000054523;gene_name=KIF1B;protein_domain_id=PF16183
1	pfam	protein_domain	10295086	10295160	0	+	.	Name=Kinesin-associated;color=#800080;gene_id=ENSG00000054523;gene_name=KIF1B;protein_domain_id=PF16183
1	pfam	protein_domain	10295661	10295766	0	+	.	Name=FHA domain;color=#808000;gene_id=ENSG00000054523;gene_name=KIF1B;protein_domain_id=PF00498
1	pfam	protein_domain	10296582	10296665	0	+	.	Name=FHA domain;color=#808000;gene_id=ENSG00000054523;gene_name=KIF1B;protein_domain_id=PF00498
1	pfam	protein_domain	10296897	10296916	0	+	.	Name=FHA domain;color=#808000;gene_id=ENSG00000054523;gene_name=KIF1B;protein_domain_id=PF00498
1	pfam	protein_domain	10324058	10324062	0	+	.	Name=Kinesin protein 1B;color=#008000;gene_id=ENSG00000054523;gene_name=KIF1B;protein_domain_id=PF12423
1	pfam	protein_domain	10324758	10324895	0	+	.	Name=Kinesin protein 1B;color=#008000;gene_id=ENSG00000054523;gene_name=KIF1B;protein_domain_id=PF12423
1	pfam	protein_domain	10326111	10326111	0	+	.	Name=Kinesin protein 1B;color=#008000;gene_id=ENSG00000054523;gene_name=KIF1B;protein_domain_id=PF12423
1	pfam	protein_domain	10345952	10345953	0	+	.	Name=Kinesin protein ;color=#FFFFFF;gene_id=ENSG00000054523;gene_name=KIF1B;protein_domain_id=PF12473
1	pfam	protein_domain	10347761	10347827	0	+	.	Name=Kinesin protein ;color=#FFFFFF;gene_id=ENSG00000054523;gene_name=KIF1B;protein_domain_id=PF12473
1	pfam	protein_domain	10348649	10348733	0	+	.	Name=Kinesin protein ;color=#FFFFFF;gene_id=ENSG00000054523;gene_name=KIF1B;protein_domain_id=PF12473
1	pfam	protein_domain	10352631	10352736	0	+	.	Name=Kinesin protein ;color=#FFFFFF;gene_id=ENSG00000054523;gene_name=KIF1B;protein_domain_id=PF12473
1	pfam	protein_domain	10355370	10355396	0	+	.	Name=Kinesin protein ;color=#FFFFFF;gene_id=ENSG00000054523;gene_name=KIF1B;protein_domain_id=PF12473
1	pfam	protein_domain	10360929	10361043	0	+	.	Name=Kinesin protein ;color=#FFFFFF;gene_id=ENSG00000054523;gene_name=KIF1B;protein_domain_id=PF12473
1	pfam	protein_domain	10361692	10361758	0	+	.	Name=Kinesin protein ;color=#FFFFFF;gene_id=ENSG00000054523;gene_name=KIF1B;protein_domain_id=PF12473
1	pfam	protein_domain	10374864	10375046	0	+	.	Name=PH domain;color=#00FF80;gene_id=ENSG00000054523;gene_name=KIF1B;protein_domain_id=PF00169
1	pfam	protein_domain	10375255	10375354	0	+	.	Name=PH domain;color=#00FF80;gene_id=ENSG00000054523;gene_name=KIF1B;protein_domain_id=PF00169
1	pfam	protein_domain	10399633	10399704	0	+	.	Name=NAD binding domain of 6-phosphogluconate dehydrogenase;color=#80FFFF;gene_id=ENSG00000142657;gene_name=PGD;protein_domain_id=PF03446
1	pfam	protein_domain	10400393	10400572	0	+	.	Name=NAD binding domain of 6-phosphogluconate dehydrogenase;color=#80FFFF;gene_id=ENSG00000142657;gene_name=PGD;protein_domain_id=PF03446
1	pfam	protein_domain	10403071	10403136	0	+	.	Name=NAD binding domain of 6-phosphogluconate dehydrogenase;color=#80FFFF;gene_id=ENSG00000142657;gene_name=PGD;protein_domain_id=PF03446
1	pfam	protein_domain	10404161	10404279	0	+	.	Name=NAD binding domain of 6-phosphogluconate dehydrogenase;color=#80FFFF;gene_id=ENSG00000142657;gene_name=PGD;protein_domain_id=PF03446
1	pfam	protein_domain	10408071	10408116	0	+	.	Name=NAD binding domain of 6-phosphogluconate dehydrogenase;color=#80FFFF;gene_id=ENSG00000142657;gene_name=PGD;protein_domain_id=PF03446
1	pfam	protein_domain	10411436	10411552	0	+	.	Name=6-phosphogluconate dehydrogenase%2C C-terminal domain;color=#80FF00;gene_id=ENSG00000142657;gene_name=PGD;protein_domain_id=PF00393
1	pfam	protein_domain	10413062	10413251	0	+	.	Name=6-phosphogluconate dehydrogenase%2C C-terminal domain;color=#80FF00;gene_id=ENSG00000142657;gene_name=PGD;protein_domain_id=PF00393
1	pfam	protein_domain	10416987	10417117	0	+	.	Name=6-phosphogluconate dehydrogenase%2C C-terminal domain;color=#80FF00;gene_id=ENSG00000142657;gene_name=PGD;protein_domain_id=PF00393
1	pfam	protein_domain	10417376	10417509	0	+	.	Name=6-phosphogluconate dehydrogenase%2C C-terminal domain;color=#80FF00;gene_id=ENSG00000142657;gene_name=PGD;protein_domain_id=PF00393
1	pfam	protein_domain	10418826	10418925	0	+	.	Name=6-phosphogluconate dehydrogenase%2C C-terminal domain;color=#80FF00;gene_id=ENSG00000142657;gene_name=PGD;protein_domain_id=PF00393
1	pfam	protein_domain	10419417	10419539	0	+	.	Name=6-phosphogluconate dehydrogenase%2C C-terminal domain;color=#80FF00;gene_id=ENSG00000142657;gene_name=PGD;protein_domain_id=PF00393
1	pfam	protein_domain	10419630	10419704	0	+	.	Name=6-phosphogluconate dehydrogenase%2C C-terminal domain;color=#80FF00;gene_id=ENSG00000142657;gene_name=PGD;protein_domain_id=PF00393
1	pfam	protein_domain	10430566	10430568	0	+	.	Name=CENP-S protein;color=#FFFF00;gene_id=ENSG00000251503;gene_name=APITD1-CORT;protein_domain_id=PF15630
1	pfam	protein_domain	10431395	10431401	0	+	.	Name=CENP-S protein;color=#FFFF00;gene_id=ENSG00000251503;gene_name=APITD1-CORT;protein_domain_id=PF15630
1	pfam	protein_domain	10433842	10433965	0	+	.	Name=CENP-S protein;color=#FFFF00;gene_id=ENSG00000251503;gene_name=APITD1-CORT;protein_domain_id=PF15630
1	pfam	protein_domain	10434657	10434690	0	+	.	Name=CENP-S protein;color=#FFFF00;gene_id=ENSG00000251503;gene_name=APITD1-CORT;protein_domain_id=PF15630
1	pfam	protein_domain	10440347	10440413	0	+	.	Name=CENP-S protein;color=#FFFF00;gene_id=ENSG00000251503;gene_name=APITD1-CORT;protein_domain_id=PF15630
1	pfam	protein_domain	10451539	10451589	0	+	.	Name=Somatostatin/Cortistatin family;color=#0080FF;gene_id=ENSG00000241563;gene_name=CORT;protein_domain_id=PF03002
1	pfam	protein_domain	10451539	10451589	0	+	.	Name=Somatostatin/Cortistatin family;color=#0080FF;gene_id=ENSG00000251503;gene_name=APITD1-CORT;protein_domain_id=PF03002
1	pfam	protein_domain	10461694	10461702	0	-	.	Name=DNA Fragmentation factor 45kDa%2C C terminal domain;color=#80FF00;gene_id=ENSG00000160049;gene_name=DFFA;protein_domain_id=PF09033
1	pfam	protein_domain	10463058	10463209	0	-	.	Name=DNA Fragmentation factor 45kDa%2C C terminal domain;color=#80FF00;gene_id=ENSG00000160049;gene_name=DFFA;protein_domain_id=PF09033
1	pfam	protein_domain	10463431	10463620	0	-	.	Name=DNA Fragmentation factor 45kDa%2C C terminal domain;color=#80FF00;gene_id=ENSG00000160049;gene_name=DFFA;protein_domain_id=PF09033
1	pfam	protein_domain	10467190	10467332	0	-	.	Name=DNA Fragmentation factor 45kDa%2C C terminal domain;color=#80FF00;gene_id=ENSG00000160049;gene_name=DFFA;protein_domain_id=PF09033
1	pfam	protein_domain	10469177	10469177	0	-	.	Name=DNA Fragmentation factor 45kDa%2C C terminal domain;color=#80FF00;gene_id=ENSG00000160049;gene_name=DFFA;protein_domain_id=PF09033
1	pfam	protein_domain	10469193	10469338	0	-	.	Name=CIDE-N domain;color=#FF0080;gene_id=ENSG00000160049;gene_name=DFFA;protein_domain_id=PF02017
1	pfam	protein_domain	10472323	10472404	0	-	.	Name=CIDE-N domain;color=#FF0080;gene_id=ENSG00000160049;gene_name=DFFA;protein_domain_id=PF02017
1	pfam	protein_domain	11016921	11017007	0	+	.	Name=RNA recognition motif. (a.k.a. RRM%2C RBD%2C or RNP domain);color=#FF8080;gene_id=ENSG00000120948;gene_name=TARDBP;protein_domain_id=PF00076
1	pfam	protein_domain	11016921	11017007	0	+	.	Name=RNA recognition motif. (a.k.a. RRM%2C RBD%2C or RNP domain);color=#FF8080;gene_id=ENSG00000277726;gene_name=RP4-635E18.9;protein_domain_id=PF00076
1	pfam	protein_domain	11018733	11018822	0	+	.	Name=RNA recognition motif. (a.k.a. RRM%2C RBD%2C or RNP domain);color=#FF8080;gene_id=ENSG00000277726;gene_name=RP4-635E18.9;protein_domain_id=PF00076
1	pfam	protein_domain	11018733	11018829	0	+	.	Name=RNA recognition motif. (a.k.a. RRM%2C RBD%2C or RNP domain);color=#FF8080;gene_id=ENSG00000120948;gene_name=TARDBP;protein_domain_id=PF00076
1	pfam	protein_domain	11020462	11020599	0	+	.	Name=RNA recognition motif. (a.k.a. RRM%2C RBD%2C or RNP domain);color=#FF8080;gene_id=ENSG00000120948;gene_name=TARDBP;protein_domain_id=PF00076
1	pfam	protein_domain	11020462	11020599	0	+	.	Name=RNA recognition motif. (a.k.a. RRM%2C RBD%2C or RNP domain);color=#FF8080;gene_id=ENSG00000277726;gene_name=RP4-635E18.9;protein_domain_id=PF00076
1	pfam	protein_domain	11022124	11022132	0	+	.	Name=RNA recognition motif. (a.k.a. RRM%2C RBD%2C or RNP domain);color=#FF8080;gene_id=ENSG00000277726;gene_name=RP4-635E18.9;protein_domain_id=PF00076
1	pfam	protein_domain	11022124	11022134	0	+	.	Name=RNA recognition motif. (a.k.a. RRM%2C RBD%2C or RNP domain);color=#FF8080;gene_id=ENSG00000120948;gene_name=TARDBP;protein_domain_id=PF00076
1	pfam	protein_domain	11026909	11027613	0	-	.	Name=Trypsin;color=#00FFFF;gene_id=ENSG00000009724;gene_name=MASP2;protein_domain_id=PF00089
1	pfam	protein_domain	11030207	11030250	0	-	.	Name=Sushi repeat (SCR repeat);color=#008000;gene_id=ENSG00000009724;gene_name=MASP2;protein_domain_id=PF00084
1	pfam	protein_domain	11030748	11030874	0	-	.	Name=Sushi repeat (SCR repeat);color=#008000;gene_id=ENSG00000009724;gene_name=MASP2;protein_domain_id=PF00084
1	pfam	protein_domain	11034832	11034906	0	-	.	Name=Sushi repeat (SCR repeat);color=#008000;gene_id=ENSG00000009724;gene_name=MASP2;protein_domain_id=PF00084
1	pfam	protein_domain	11037693	11037803	0	-	.	Name=Sushi repeat (SCR repeat);color=#008000;gene_id=ENSG00000009724;gene_name=MASP2;protein_domain_id=PF00084
1	pfam	protein_domain	11042885	11043022	0	-	.	Name=CUB domain;color=#FFFFFF;gene_id=ENSG00000009724;gene_name=MASP2;protein_domain_id=PF00431
1	pfam	protein_domain	11043339	11043530	0	-	.	Name=CUB domain;color=#FFFFFF;gene_id=ENSG00000009724;gene_name=MASP2;protein_domain_id=PF00431
1	pfam	protein_domain	11045412	11045539	0	-	.	Name=Calcium-binding EGF domain;color=#008080;gene_id=ENSG00000009724;gene_name=MASP2;protein_domain_id=PF07645
1	pfam	protein_domain	11046556	11046556	0	-	.	Name=Calcium-binding EGF domain;color=#008080;gene_id=ENSG00000009724;gene_name=MASP2;protein_domain_id=PF07645
1	pfam	protein_domain	11046566	11046733	0	-	.	Name=CUB domain;color=#FFFFFF;gene_id=ENSG00000009724;gene_name=MASP2;protein_domain_id=PF00431
1	pfam	protein_domain	11046891	11047043	0	-	.	Name=CUB domain;color=#FFFFFF;gene_id=ENSG00000009724;gene_name=MASP2;protein_domain_id=PF00431
1	pfam	protein_domain	11055076	11055084	0	-	.	Name=Spermine/spermidine synthase domain;color=#FFFF80;gene_id=ENSG00000116649;gene_name=SRM;protein_domain_id=PF01564
1	pfam	protein_domain	11055781	11055926	0	-	.	Name=Spermine/spermidine synthase domain;color=#FFFF80;gene_id=ENSG00000116649;gene_name=SRM;protein_domain_id=PF01564
1	pfam	protein_domain	11056011	11056094	0	-	.	Name=Spermine/spermidine synthase domain;color=#FFFF80;gene_id=ENSG00000116649;gene_name=SRM;protein_domain_id=PF01564
1	pfam	protein_domain	11056604	11056757	0	-	.	Name=Spermine/spermidine synthase domain;color=#FFFF80;gene_id=ENSG00000116649;gene_name=SRM;protein_domain_id=PF01564
1	pfam	protein_domain	11058710	11058711	0	-	.	Name=Spermine/spermidine synthase domain;color=#FFFF80;gene_id=ENSG00000116649;gene_name=SRM;protein_domain_id=PF01564
1	pfam	protein_domain	11058799	11058892	0	-	.	Name=Spermine/spermidine synthase domain;color=#FFFF80;gene_id=ENSG00000116649;gene_name=SRM;protein_domain_id=PF01564
1	pfam	protein_domain	11059225	11059377	0	-	.	Name=Spermine/spermidine synthase domain;color=#FFFF80;gene_id=ENSG00000116649;gene_name=SRM;protein_domain_id=PF01564
1	pfam	protein_domain	11059777	11059889	0	-	.	Name=Spermine/spermidine synthase domain;color=#FFFF80;gene_id=ENSG00000116649;gene_name=SRM;protein_domain_id=PF01564
1	pfam	protein_domain	11079744	11079822	0	-	.	Name=HRDC domain;color=#008000;gene_id=ENSG00000171824;gene_name=EXOSC10;protein_domain_id=PF00570
1	pfam	protein_domain	11080499	11080549	0	-	.	Name=HRDC domain;color=#008000;gene_id=ENSG00000171824;gene_name=EXOSC10;protein_domain_id=PF00570
1	pfam	protein_domain	11080764	11080834	0	-	.	Name=HRDC domain;color=#008000;gene_id=ENSG00000171824;gene_name=EXOSC10;protein_domain_id=PF00570
1	pfam	protein_domain	11081154	11081238	0	-	.	Name=3'-5' exonuclease;color=#FF0080;gene_id=ENSG00000171824;gene_name=EXOSC10;protein_domain_id=PF01612
1	pfam	protein_domain	11082688	11082878	0	-	.	Name=3'-5' exonuclease;color=#FF0080;gene_id=ENSG00000171824;gene_name=EXOSC10;protein_domain_id=PF01612
1	pfam	protein_domain	11087448	11087591	0	-	.	Name=3'-5' exonuclease;color=#FF0080;gene_id=ENSG00000171824;gene_name=EXOSC10;protein_domain_id=PF01612
1	pfam	protein_domain	11087800	11087880	0	-	.	Name=3'-5' exonuclease;color=#FF0080;gene_id=ENSG00000171824;gene_name=EXOSC10;protein_domain_id=PF01612
1	pfam	protein_domain	11091571	11091597	0	-	.	Name=PMC2NT (NUC016) domain;color=#FF00FF;gene_id=ENSG00000171824;gene_name=EXOSC10;protein_domain_id=PF08066
1	pfam	protein_domain	11095758	11095881	0	-	.	Name=PMC2NT (NUC016) domain;color=#FF00FF;gene_id=ENSG00000171824;gene_name=EXOSC10;protein_domain_id=PF08066
1	pfam	protein_domain	11098020	11098138	0	-	.	Name=PMC2NT (NUC016) domain;color=#FF00FF;gene_id=ENSG00000171824;gene_name=EXOSC10;protein_domain_id=PF08066
1	pfam	protein_domain	11107488	11107500	0	-	.	Name=FATC domain;color=#FF0080;gene_id=ENSG00000198793;gene_name=MTOR;protein_domain_id=PF02260
1	pfam	protein_domain	11108181	11108260	0	-	.	Name=FATC domain;color=#FF0080;gene_id=ENSG00000198793;gene_name=MTOR;protein_domain_id=PF02260
1	pfam	protein_domain	11114328	11114453	0	-	.	Name=Phosphatidylinositol 3- and 4-kinase;color=#FF8080;gene_id=ENSG00000198793;gene_name=MTOR;protein_domain_id=PF00454
1	pfam	protein_domain	11114813	11114887	0	-	.	Name=Phosphatidylinositol 3- and 4-kinase;color=#FF8080;gene_id=ENSG00000198793;gene_name=MTOR;protein_domain_id=PF00454
1	pfam	protein_domain	11115396	11115468	0	-	.	Name=Phosphatidylinositol 3- and 4-kinase;color=#FF8080;gene_id=ENSG00000198793;gene_name=MTOR;protein_domain_id=PF00454
1	pfam	protein_domain	11117004	11117086	0	-	.	Name=Phosphatidylinositol 3- and 4-kinase;color=#FF8080;gene_id=ENSG00000198793;gene_name=MTOR;protein_domain_id=PF00454
1	pfam	protein_domain	11121246	11121368	0	-	.	Name=Phosphatidylinositol 3- and 4-kinase;color=#FF8080;gene_id=ENSG00000198793;gene_name=MTOR;protein_domain_id=PF00454
1	pfam	protein_domain	11121979	11122126	0	-	.	Name=Phosphatidylinositol 3- and 4-kinase;color=#FF8080;gene_id=ENSG00000198793;gene_name=MTOR;protein_domain_id=PF00454
1	pfam	protein_domain	11124498	11124613	0	-	.	Name=Phosphatidylinositol 3- and 4-kinase;color=#FF8080;gene_id=ENSG00000198793;gene_name=MTOR;protein_domain_id=PF00454
1	pfam	protein_domain	11127022	11127144	0	-	.	Name=FKBP12-rapamycin binding domain ;color=#FF80FF;gene_id=ENSG00000198793;gene_name=MTOR;protein_domain_id=PF08771
1	pfam	protein_domain	11127624	11127797	0	-	.	Name=FKBP12-rapamycin binding domain ;color=#FF80FF;gene_id=ENSG00000198793;gene_name=MTOR;protein_domain_id=PF08771
1	pfam	protein_domain	11128942	11128951	0	-	.	Name=FAT domain;color=#FF0000;gene_id=ENSG00000198793;gene_name=MTOR;protein_domain_id=PF02259
1	pfam	protein_domain	11129738	11129838	0	-	.	Name=FAT domain;color=#FF0000;gene_id=ENSG00000198793;gene_name=MTOR;protein_domain_id=PF02259
1	pfam	protein_domain	11130529	11130777	0	-	.	Name=FAT domain;color=#FF0000;gene_id=ENSG00000198793;gene_name=MTOR;protein_domain_id=PF02259
1	pfam	protein_domain	11133080	11133197	0	-	.	Name=FAT domain;color=#FF0000;gene_id=ENSG00000198793;gene_name=MTOR;protein_domain_id=PF02259
1	pfam	protein_domain	11134351	11134466	0	-	.	Name=FAT domain;color=#FF0000;gene_id=ENSG00000198793;gene_name=MTOR;protein_domain_id=PF02259
1	pfam	protein_domain	11139304	11139435	0	-	.	Name=FAT domain;color=#FF0000;gene_id=ENSG00000198793;gene_name=MTOR;protein_domain_id=PF02259
1	pfam	protein_domain	11139533	11139658	0	-	.	Name=FAT domain;color=#FF0000;gene_id=ENSG00000198793;gene_name=MTOR;protein_domain_id=PF02259
1	pfam	protein_domain	11144648	11144755	0	-	.	Name=FAT domain;color=#FF0000;gene_id=ENSG00000198793;gene_name=MTOR;protein_domain_id=PF02259
1	pfam	protein_domain	11144968	11145045	0	-	.	Name=FAT domain;color=#FF0000;gene_id=ENSG00000198793;gene_name=MTOR;protein_domain_id=PF02259
1	pfam	protein_domain	11146676	11146791	0	-	.	Name=FAT domain;color=#FF0000;gene_id=ENSG00000198793;gene_name=MTOR;protein_domain_id=PF02259
1	pfam	protein_domain	11150126	11150159	0	-	.	Name=FAT domain;color=#FF0000;gene_id=ENSG00000198793;gene_name=MTOR;protein_domain_id=PF02259
1	pfam	protein_domain	11192281	11192370	0	+	.	Name=Fibrinogen beta and gamma chains%2C C-terminal globular domain;color=#808000;gene_id=ENSG00000171819;gene_name=ANGPTL7;protein_domain_id=PF00147
1	pfam	protein_domain	11193580	11193774	0	+	.	Name=Fibrinogen beta and gamma chains%2C C-terminal globular domain;color=#808000;gene_id=ENSG00000171819;gene_name=ANGPTL7;protein_domain_id=PF00147
1	pfam	protein_domain	11194461	11194659	0	+	.	Name=Fibrinogen beta and gamma chains%2C C-terminal globular domain;color=#808000;gene_id=ENSG00000171819;gene_name=ANGPTL7;protein_domain_id=PF00147
1	pfam	protein_domain	11194854	11195005	0	+	.	Name=Fibrinogen beta and gamma chains%2C C-terminal globular domain;color=#808000;gene_id=ENSG00000171819;gene_name=ANGPTL7;protein_domain_id=PF00147
1	pfam	protein_domain	11216193	11216234	0	-	.	Name=Domain of unknown function (DUF3385);color=#808000;gene_id=ENSG00000198793;gene_name=MTOR;protein_domain_id=PF11865
1	pfam	protein_domain	11228668	11228918	0	-	.	Name=Domain of unknown function (DUF3385);color=#808000;gene_id=ENSG00000198793;gene_name=MTOR;protein_domain_id=PF11865
1	pfam	protein_domain	11230925	11231054	0	-	.	Name=Domain of unknown function (DUF3385);color=#808000;gene_id=ENSG00000198793;gene_name=MTOR;protein_domain_id=PF11865
1	pfam	protein_domain	11231300	11231389	0	-	.	Name=Domain of unknown function (DUF3385);color=#808000;gene_id=ENSG00000198793;gene_name=MTOR;protein_domain_id=PF11865
1	pfam	protein_domain	11273715	11274059	0	+	.	Name=UbiA prenyltransferase family;color=#8080FF;gene_id=ENSG00000120942;gene_name=UBIAD1;protein_domain_id=PF01040
1	pfam	protein_domain	11502827	11502897	0	+	.	Name=Patched family;color=#008000;gene_id=ENSG00000204624;gene_name=DISP3;protein_domain_id=PF02460
1	pfam	protein_domain	11514390	11514526	0	+	.	Name=Patched family;color=#008000;gene_id=ENSG00000204624;gene_name=DISP3;protein_domain_id=PF02460
1	pfam	protein_domain	11515369	11515503	0	+	.	Name=Patched family;color=#008000;gene_id=ENSG00000204624;gene_name=DISP3;protein_domain_id=PF02460
1	pfam	protein_domain	11516001	11516161	0	+	.	Name=Patched family;color=#008000;gene_id=ENSG00000204624;gene_name=DISP3;protein_domain_id=PF02460
1	pfam	protein_domain	11517463	11517602	0	+	.	Name=Patched family;color=#008000;gene_id=ENSG00000204624;gene_name=DISP3;protein_domain_id=PF02460
1	pfam	protein_domain	11519355	11519385	0	+	.	Name=Patched family;color=#008000;gene_id=ENSG00000204624;gene_name=DISP3;protein_domain_id=PF02460
1	pfam	protein_domain	11535028	11535124	0	+	.	Name=MMPL family;color=#80FFFF;gene_id=ENSG00000204624;gene_name=DISP3;protein_domain_id=PF03176
1	pfam	protein_domain	11535478	11535644	0	+	.	Name=MMPL family;color=#80FFFF;gene_id=ENSG00000204624;gene_name=DISP3;protein_domain_id=PF03176
1	pfam	protein_domain	11536324	11536548	0	+	.	Name=MMPL family;color=#80FFFF;gene_id=ENSG00000204624;gene_name=DISP3;protein_domain_id=PF03176
1	pfam	protein_domain	11648703	11648828	0	-	.	Name=F-box associated region;color=#00FF80;gene_id=ENSG00000116661;gene_name=FBXO2;protein_domain_id=PF04300
1	pfam	protein_domain	11649087	11649225	0	-	.	Name=F-box associated region;color=#00FF80;gene_id=ENSG00000116661;gene_name=FBXO2;protein_domain_id=PF04300
1	pfam	protein_domain	11649779	11649874	0	-	.	Name=F-box associated region;color=#00FF80;gene_id=ENSG00000116661;gene_name=FBXO2;protein_domain_id=PF04300
1	pfam	protein_domain	11649945	11650074	0	-	.	Name=F-box associated region;color=#00FF80;gene_id=ENSG00000116661;gene_name=FBXO2;protein_domain_id=PF04300
1	pfam	protein_domain	11650466	11650517	0	-	.	Name=F-box associated region;color=#00FF80;gene_id=ENSG00000116661;gene_name=FBXO2;protein_domain_id=PF04300
1	pfam	protein_domain	11650581	11650718	0	-	.	Name=F-box domain;color=#FFFF80;gene_id=ENSG00000116661;gene_name=FBXO2;protein_domain_id=PF00646
1	pfam	protein_domain	11655851	11655994	0	+	.	Name=F-box-like;color=#008080;gene_id=ENSG00000132879;gene_name=FBXO44;protein_domain_id=PF12937
1	pfam	protein_domain	11656049	11656100	0	+	.	Name=F-box associated region;color=#00FF80;gene_id=ENSG00000132879;gene_name=FBXO44;protein_domain_id=PF04300
1	pfam	protein_domain	11658267	11658393	0	+	.	Name=F-box associated region;color=#00FF80;gene_id=ENSG00000132879;gene_name=FBXO44;protein_domain_id=PF04300
1	pfam	protein_domain	11658533	11658628	0	+	.	Name=F-box associated region;color=#00FF80;gene_id=ENSG00000132879;gene_name=FBXO44;protein_domain_id=PF04300
1	pfam	protein_domain	11658736	11658871	0	+	.	Name=F-box associated region;color=#00FF80;gene_id=ENSG00000132879;gene_name=FBXO44;protein_domain_id=PF04300
1	pfam	protein_domain	11661130	11661255	0	+	.	Name=F-box associated region;color=#00FF80;gene_id=ENSG00000132879;gene_name=FBXO44;protein_domain_id=PF04300
1	pfam	protein_domain	11668695	11668839	0	+	.	Name=F-box-like;color=#008080;gene_id=ENSG00000116663;gene_name=FBXO6;protein_domain_id=PF12937
1	pfam	protein_domain	11668893	11668944	0	+	.	Name=F-box associated region;color=#00FF80;gene_id=ENSG00000116663;gene_name=FBXO6;protein_domain_id=PF04300
1	pfam	protein_domain	11671266	11671392	0	+	.	Name=F-box associated region;color=#00FF80;gene_id=ENSG00000116663;gene_name=FBXO6;protein_domain_id=PF04300
1	pfam	protein_domain	11671928	11672023	0	+	.	Name=F-box associated region;color=#00FF80;gene_id=ENSG00000116663;gene_name=FBXO6;protein_domain_id=PF04300
1	pfam	protein_domain	11673277	11673412	0	+	.	Name=F-box associated region;color=#00FF80;gene_id=ENSG00000116663;gene_name=FBXO6;protein_domain_id=PF04300
1	pfam	protein_domain	11673615	11673741	0	+	.	Name=F-box associated region;color=#00FF80;gene_id=ENSG00000116663;gene_name=FBXO6;protein_domain_id=PF04300
1	pfam	protein_domain	11676868	11676948	0	-	.	Name=HORMA domain;color=#00FF00;gene_id=ENSG00000116670;gene_name=MAD2L2;protein_domain_id=PF02301
1	pfam	protein_domain	11677543	11677614	0	-	.	Name=HORMA domain;color=#00FF00;gene_id=ENSG00000116670;gene_name=MAD2L2;protein_domain_id=PF02301
1	pfam	protein_domain	11680353	11680454	0	-	.	Name=HORMA domain;color=#00FF00;gene_id=ENSG00000116670;gene_name=MAD2L2;protein_domain_id=PF02301
1	pfam	protein_domain	11822766	11822801	0	+	.	Name=Voltage gated chloride channel;color=#00FF00;gene_id=ENSG00000011021;gene_name=CLCN6;protein_domain_id=PF00654
1	pfam	protein_domain	11823707	11823833	0	+	.	Name=Voltage gated chloride channel;color=#00FF00;gene_id=ENSG00000011021;gene_name=CLCN6;protein_domain_id=PF00654
1	pfam	protein_domain	11824486	11824553	0	+	.	Name=Voltage gated chloride channel;color=#00FF00;gene_id=ENSG00000011021;gene_name=CLCN6;protein_domain_id=PF00654
1	pfam	protein_domain	11826156	11826214	0	+	.	Name=Voltage gated chloride channel;color=#00FF00;gene_id=ENSG00000011021;gene_name=CLCN6;protein_domain_id=PF00654
1	pfam	protein_domain	11827089	11827221	0	+	.	Name=Voltage gated chloride channel;color=#00FF00;gene_id=ENSG00000011021;gene_name=CLCN6;protein_domain_id=PF00654
1	pfam	protein_domain	11828106	11828219	0	+	.	Name=Voltage gated chloride channel;color=#00FF00;gene_id=ENSG00000011021;gene_name=CLCN6;protein_domain_id=PF00654
1	pfam	protein_domain	11828458	11828624	0	+	.	Name=Voltage gated chloride channel;color=#00FF00;gene_id=ENSG00000011021;gene_name=CLCN6;protein_domain_id=PF00654
1	pfam	protein_domain	11829196	11829322	0	+	.	Name=Voltage gated chloride channel;color=#00FF00;gene_id=ENSG00000011021;gene_name=CLCN6;protein_domain_id=PF00654
1	pfam	protein_domain	11833515	11833638	0	+	.	Name=Voltage gated chloride channel;color=#00FF00;gene_id=ENSG00000011021;gene_name=CLCN6;protein_domain_id=PF00654
1	pfam	protein_domain	11833877	11834030	0	+	.	Name=Voltage gated chloride channel;color=#00FF00;gene_id=ENSG00000011021;gene_name=CLCN6;protein_domain_id=PF00654
1	pfam	protein_domain	11834236	11834395	0	+	.	Name=Voltage gated chloride channel;color=#00FF00;gene_id=ENSG00000011021;gene_name=CLCN6;protein_domain_id=PF00654
1	pfam	protein_domain	11834484	11834504	0	+	.	Name=Voltage gated chloride channel;color=#00FF00;gene_id=ENSG00000011021;gene_name=CLCN6;protein_domain_id=PF00654
1	pfam	protein_domain	11835974	11836090	0	+	.	Name=CBS domain;color=#008080;gene_id=ENSG00000011021;gene_name=CLCN6;protein_domain_id=PF00571
1	pfam	protein_domain	11838547	11838660	0	+	.	Name=CBS domain;color=#008080;gene_id=ENSG00000011021;gene_name=CLCN6;protein_domain_id=PF00571
1	pfam	protein_domain	11840143	11840172	0	+	.	Name=CBS domain;color=#008080;gene_id=ENSG00000011021;gene_name=CLCN6;protein_domain_id=PF00571
1	pfam	protein_domain	11847125	11847202	0	-	.	Name=Atrial natriuretic peptide;color=#FF80FF;gene_id=ENSG00000175206;gene_name=NPPA;protein_domain_id=PF00212
1	pfam	protein_domain	11858218	11858307	0	-	.	Name=Atrial natriuretic peptide;color=#FF80FF;gene_id=ENSG00000120937;gene_name=NPPB;protein_domain_id=PF00212
1	pfam	protein_domain	11992674	11992690	0	+	.	Name=Dynamin family;color=#FFFFFF;gene_id=ENSG00000116688;gene_name=MFN2;protein_domain_id=PF00350
1	pfam	protein_domain	11996156	11996318	0	+	.	Name=Dynamin family;color=#FFFFFF;gene_id=ENSG00000116688;gene_name=MFN2;protein_domain_id=PF00350
1	pfam	protein_domain	11997297	11997421	0	+	.	Name=Dynamin family;color=#FFFFFF;gene_id=ENSG00000116688;gene_name=MFN2;protein_domain_id=PF00350
1	pfam	protein_domain	11998770	11998878	0	+	.	Name=Dynamin family;color=#FFFFFF;gene_id=ENSG00000116688;gene_name=MFN2;protein_domain_id=PF00350
1	pfam	protein_domain	11998988	11999053	0	+	.	Name=Dynamin family;color=#FFFFFF;gene_id=ENSG00000116688;gene_name=MFN2;protein_domain_id=PF00350
1	pfam	protein_domain	12006604	12006693	0	+	.	Name=fzo-like conserved region;color=#FF00FF;gene_id=ENSG00000116688;gene_name=MFN2;protein_domain_id=PF04799
1	pfam	protein_domain	12007053	12007249	0	+	.	Name=fzo-like conserved region;color=#FF00FF;gene_id=ENSG00000116688;gene_name=MFN2;protein_domain_id=PF04799
1	pfam	protein_domain	12009592	12009726	0	+	.	Name=fzo-like conserved region;color=#FF00FF;gene_id=ENSG00000116688;gene_name=MFN2;protein_domain_id=PF04799
1	pfam	protein_domain	12011496	12011553	0	+	.	Name=fzo-like conserved region;color=#FF00FF;gene_id=ENSG00000116688;gene_name=MFN2;protein_domain_id=PF04799
1	pfam	protein_domain	12104432	12104531	0	+	.	Name=TNFR/NGFR cysteine-rich region;color=#FF00FF;gene_id=ENSG00000120949;gene_name=TNFRSF8;protein_domain_id=PF00020
1	pfam	protein_domain	12109566	12109591	0	+	.	Name=TNFR/NGFR cysteine-rich region;color=#FF00FF;gene_id=ENSG00000120949;gene_name=TNFRSF8;protein_domain_id=PF00020
1	pfam	protein_domain	12188835	12188895	0	+	.	Name=TNFR/NGFR cysteine-rich region;color=#FF00FF;gene_id=ENSG00000028137;gene_name=TNFRSF1B;protein_domain_id=PF00020
1	pfam	protein_domain	12190957	12191003	0	+	.	Name=TNFR/NGFR cysteine-rich region;color=#FF00FF;gene_id=ENSG00000028137;gene_name=TNFRSF1B;protein_domain_id=PF00020
1	pfam	protein_domain	12191010	12191085	0	+	.	Name=TNFR/NGFR cysteine-rich region;color=#FF00FF;gene_id=ENSG00000028137;gene_name=TNFRSF1B;protein_domain_id=PF00020
1	pfam	protein_domain	12191774	12191820	0	+	.	Name=TNFR/NGFR cysteine-rich region;color=#FF00FF;gene_id=ENSG00000028137;gene_name=TNFRSF1B;protein_domain_id=PF00020
1	pfam	protein_domain	12191824	12191923	0	+	.	Name=TNFR/NGFR cysteine-rich region;color=#FF00FF;gene_id=ENSG00000028137;gene_name=TNFRSF1B;protein_domain_id=PF00020
1	pfam	protein_domain	12192431	12192456	0	+	.	Name=TNFR/NGFR cysteine-rich region;color=#FF00FF;gene_id=ENSG00000028137;gene_name=TNFRSF1B;protein_domain_id=PF00020
1	pfam	protein_domain	12234270	12234363	0	+	.	Name=N-terminal region of Chorein or VPS13;color=#80FF00;gene_id=ENSG00000048707;gene_name=VPS13D;protein_domain_id=PF12624
1	pfam	protein_domain	12242513	12242590	0	+	.	Name=N-terminal region of Chorein or VPS13;color=#80FF00;gene_id=ENSG00000048707;gene_name=VPS13D;protein_domain_id=PF12624
1	pfam	protein_domain	12244246	12244415	0	+	.	Name=N-terminal region of Chorein or VPS13;color=#80FF00;gene_id=ENSG00000048707;gene_name=VPS13D;protein_domain_id=PF12624
1	pfam	protein_domain	12244579	12244617	0	+	.	Name=Vacuolar sorting-associated protein 13%2C N-terminal;color=NA;gene_id=ENSG00000048707;gene_name=VPS13D;protein_domain_id=PF16908
1	pfam	protein_domain	12249223	12249339	0	+	.	Name=Vacuolar sorting-associated protein 13%2C N-terminal;color=NA;gene_id=ENSG00000048707;gene_name=VPS13D;protein_domain_id=PF16908
1	pfam	protein_domain	12253722	12253826	0	+	.	Name=Vacuolar sorting-associated protein 13%2C N-terminal;color=NA;gene_id=ENSG00000048707;gene_name=VPS13D;protein_domain_id=PF16908
1	pfam	protein_domain	12256333	12256503	0	+	.	Name=Vacuolar sorting-associated protein 13%2C N-terminal;color=NA;gene_id=ENSG00000048707;gene_name=VPS13D;protein_domain_id=PF16908
1	pfam	protein_domain	12256987	12257087	0	+	.	Name=Vacuolar sorting-associated protein 13%2C N-terminal;color=NA;gene_id=ENSG00000048707;gene_name=VPS13D;protein_domain_id=PF16908
1	pfam	protein_domain	12257935	12258061	0	+	.	Name=Vacuolar sorting-associated protein 13%2C N-terminal;color=NA;gene_id=ENSG00000048707;gene_name=VPS13D;protein_domain_id=PF16908
1	pfam	protein_domain	12268741	12268876	0	+	.	Name=Repeating coiled region of VPS13;color=NA;gene_id=ENSG00000048707;gene_name=VPS13D;protein_domain_id=PF16910
1	pfam	protein_domain	12270994	12271124	0	+	.	Name=Repeating coiled region of VPS13;color=NA;gene_id=ENSG00000048707;gene_name=VPS13D;protein_domain_id=PF16910
1	pfam	protein_domain	12273003	12273135	0	+	.	Name=Repeating coiled region of VPS13;color=NA;gene_id=ENSG00000048707;gene_name=VPS13D;protein_domain_id=PF16910
1	pfam	protein_domain	12275825	12276270	0	+	.	Name=Repeating coiled region of VPS13;color=NA;gene_id=ENSG00000048707;gene_name=VPS13D;protein_domain_id=PF16910
1	pfam	protein_domain	12322746	12322746	0	+	.	Name=UBA/TS-N domain;color=#00FF00;gene_id=ENSG00000048707;gene_name=VPS13D;protein_domain_id=PF00627
1	pfam	protein_domain	12323706	12323780	0	+	.	Name=UBA/TS-N domain;color=#00FF00;gene_id=ENSG00000048707;gene_name=VPS13D;protein_domain_id=PF00627
1	pfam	protein_domain	12327648	12327677	0	+	.	Name=UBA/TS-N domain;color=#00FF00;gene_id=ENSG00000048707;gene_name=VPS13D;protein_domain_id=PF00627
1	pfam	protein_domain	12356045	12356090	0	+	.	Name=SHR-binding domain of vacuolar-sorting associated protein 13;color=#00FFFF;gene_id=ENSG00000048707;gene_name=VPS13D;protein_domain_id=PF06650
1	pfam	protein_domain	12356398	12356524	0	+	.	Name=SHR-binding domain of vacuolar-sorting associated protein 13;color=#00FFFF;gene_id=ENSG00000048707;gene_name=VPS13D;protein_domain_id=PF06650
1	pfam	protein_domain	12358459	12358601	0	+	.	Name=SHR-binding domain of vacuolar-sorting associated protein 13;color=#00FFFF;gene_id=ENSG00000048707;gene_name=VPS13D;protein_domain_id=PF06650
1	pfam	protein_domain	12362720	12362850	0	+	.	Name=SHR-binding domain of vacuolar-sorting associated protein 13;color=#00FFFF;gene_id=ENSG00000048707;gene_name=VPS13D;protein_domain_id=PF06650
1	pfam	protein_domain	12363072	12363247	0	+	.	Name=SHR-binding domain of vacuolar-sorting associated protein 13;color=#00FFFF;gene_id=ENSG00000048707;gene_name=VPS13D;protein_domain_id=PF06650
1	pfam	protein_domain	12368468	12368591	0	+	.	Name=SHR-binding domain of vacuolar-sorting associated protein 13;color=#00FFFF;gene_id=ENSG00000048707;gene_name=VPS13D;protein_domain_id=PF06650
1	pfam	protein_domain	12369467	12369569	0	+	.	Name=SHR-binding domain of vacuolar-sorting associated protein 13;color=#00FFFF;gene_id=ENSG00000048707;gene_name=VPS13D;protein_domain_id=PF06650
1	pfam	protein_domain	12403890	12403973	0	+	.	Name=Vacuolar-sorting-associated 13 protein C-terminal;color=NA;gene_id=ENSG00000048707;gene_name=VPS13D;protein_domain_id=PF16909
1	pfam	protein_domain	12415087	12415221	0	+	.	Name=Vacuolar-sorting-associated 13 protein C-terminal;color=NA;gene_id=ENSG00000048707;gene_name=VPS13D;protein_domain_id=PF16909
1	pfam	protein_domain	12416660	12416827	0	+	.	Name=Vacuolar-sorting-associated 13 protein C-terminal;color=NA;gene_id=ENSG00000048707;gene_name=VPS13D;protein_domain_id=PF16909
1	pfam	protein_domain	12455998	12456052	0	+	.	Name=Vacuolar-sorting-associated 13 protein C-terminal;color=NA;gene_id=ENSG00000048707;gene_name=VPS13D;protein_domain_id=PF16909
1	pfam	protein_domain	12578729	12578956	0	-	.	Name=short chain dehydrogenase;color=#FFFF80;gene_id=ENSG00000162496;gene_name=DHRS3;protein_domain_id=PF00106
1	pfam	protein_domain	12579293	12579412	0	-	.	Name=short chain dehydrogenase;color=#FFFF80;gene_id=ENSG00000162496;gene_name=DHRS3;protein_domain_id=PF00106
1	pfam	protein_domain	12580523	12580666	0	-	.	Name=short chain dehydrogenase;color=#FFFF80;gene_id=ENSG00000162496;gene_name=DHRS3;protein_domain_id=PF00106
1	pfam	protein_domain	12617154	12617231	0	-	.	Name=short chain dehydrogenase;color=#FFFF80;gene_id=ENSG00000162496;gene_name=DHRS3;protein_domain_id=PF00106
1	pfam	protein_domain	12651297	12651339	0	+	.	Name=alpha/beta hydrolase fold;color=#0000FF;gene_id=ENSG00000204518;gene_name=AADACL4;protein_domain_id=PF07859
1	pfam	protein_domain	12661791	12661854	0	+	.	Name=alpha/beta hydrolase fold;color=#0000FF;gene_id=ENSG00000204518;gene_name=AADACL4;protein_domain_id=PF07859
1	pfam	protein_domain	12665961	12666309	0	+	.	Name=alpha/beta hydrolase fold;color=#0000FF;gene_id=ENSG00000204518;gene_name=AADACL4;protein_domain_id=PF07859
1	pfam	protein_domain	12666442	12666648	0	+	.	Name=alpha/beta hydrolase fold;color=#0000FF;gene_id=ENSG00000204518;gene_name=AADACL4;protein_domain_id=PF07859
1	pfam	protein_domain	12719649	12719691	0	+	.	Name=alpha/beta hydrolase fold;color=#0000FF;gene_id=ENSG00000188984;gene_name=AADACL3;protein_domain_id=PF07859
1	pfam	protein_domain	12720883	12720946	0	+	.	Name=alpha/beta hydrolase fold;color=#0000FF;gene_id=ENSG00000188984;gene_name=AADACL3;protein_domain_id=PF07859
1	pfam	protein_domain	12725222	12725507	0	+	.	Name=alpha/beta hydrolase fold;color=#0000FF;gene_id=ENSG00000188984;gene_name=AADACL3;protein_domain_id=PF07859
1	pfam	protein_domain	12725700	12725912	0	+	.	Name=alpha/beta hydrolase fold;color=#0000FF;gene_id=ENSG00000188984;gene_name=AADACL3;protein_domain_id=PF07859
1	pfam	protein_domain	12848053	12848238	0	-	.	Name=RNA recognition motif. (a.k.a. RRM%2C RBD%2C or RNP domain);color=#FF8080;gene_id=ENSG00000179172;gene_name=HNRNPCL1;protein_domain_id=PF00076
1	pfam	protein_domain	13061376	13061561	0	+	.	Name=RNA recognition motif. (a.k.a. RRM%2C RBD%2C or RNP domain);color=#FF8080;gene_id=ENSG00000277058;gene_name=HNRNPCL3;protein_domain_id=PF00076
1	pfam	protein_domain	13116170	13116349	0	-	.	Name=RNA recognition motif. (a.k.a. RRM%2C RBD%2C or RNP domain);color=#FF8080;gene_id=ENSG00000275774;gene_name=HNRNPCL2;protein_domain_id=PF00076
1	pfam	protein_domain	13165231	13165416	0	-	.	Name=RNA recognition motif. (a.k.a. RRM%2C RBD%2C or RNP domain);color=#FF8080;gene_id=ENSG00000179412;gene_name=HNRNPCL4;protein_domain_id=PF00076
1	pfam	protein_domain	13513033	13513209	0	-	.	Name=Leucine rich repeat;color=#008080;gene_id=ENSG00000162494;gene_name=LRRC38;protein_domain_id=PF13855
1	pfam	protein_domain	13513246	13513422	0	-	.	Name=Leucine rich repeat;color=#008080;gene_id=ENSG00000162494;gene_name=LRRC38;protein_domain_id=PF13855
1	pfam	protein_domain	13742005	13742157	0	+	.	Name=SET domain;color=#FF0080;gene_id=ENSG00000116731;gene_name=PRDM2;protein_domain_id=PF00856
1	pfam	protein_domain	13749361	13749399	0	+	.	Name=SET domain;color=#FF0080;gene_id=ENSG00000116731;gene_name=PRDM2;protein_domain_id=PF00856
1	pfam	protein_domain	13779242	13779316	0	+	.	Name=C2H2-type zinc finger;color=#00FF80;gene_id=ENSG00000116731;gene_name=PRDM2;protein_domain_id=PF13912
1	pfam	protein_domain	13782158	13782214	0	+	.	Name=C2H2-type zinc finger;color=#00FF80;gene_id=ENSG00000116731;gene_name=PRDM2;protein_domain_id=PF13912
1	pfam	protein_domain	15094287	15094385	0	+	.	Name=SAM domain (Sterile alpha motif);color=#FF80FF;gene_id=ENSG00000189337;gene_name=KAZN;protein_domain_id=PF00536
1	pfam	protein_domain	15094815	15094910	0	+	.	Name=SAM domain (Sterile alpha motif);color=#FF80FF;gene_id=ENSG00000189337;gene_name=KAZN;protein_domain_id=PF00536
1	pfam	protein_domain	15101583	15101744	0	+	.	Name=SAM domain (Sterile alpha motif);color=#FF80FF;gene_id=ENSG00000189337;gene_name=KAZN;protein_domain_id=PF00536
1	pfam	protein_domain	15103407	15103460	0	+	.	Name=SAM domain (Sterile alpha motif);color=#00FF00;gene_id=ENSG00000189337;gene_name=KAZN;protein_domain_id=PF07647
1	pfam	protein_domain	15104023	15104139	0	+	.	Name=SAM domain (Sterile alpha motif);color=#00FF00;gene_id=ENSG00000189337;gene_name=KAZN;protein_domain_id=PF07647
1	pfam	protein_domain	15410257	15410279	0	+	.	Name=EF-hand domain pair;color=#FFFFFF;gene_id=ENSG00000142634;gene_name=EFHD2;protein_domain_id=PF13499
1	pfam	protein_domain	15425871	15426018	0	+	.	Name=EF-hand domain pair;color=#FFFFFF;gene_id=ENSG00000142634;gene_name=EFHD2;protein_domain_id=PF13499
1	pfam	protein_domain	15427150	15427166	0	+	.	Name=EF-hand domain pair;color=#FFFFFF;gene_id=ENSG00000142634;gene_name=EFHD2;protein_domain_id=PF13499
1	pfam	protein_domain	15440347	15440391	0	+	.	Name=Trypsin;color=#00FFFF;gene_id=ENSG00000162438;gene_name=CTRC;protein_domain_id=PF00089
1	pfam	protein_domain	15440493	15440590	0	+	.	Name=Trypsin;color=#00FFFF;gene_id=ENSG00000162438;gene_name=CTRC;protein_domain_id=PF00089
1	pfam	protein_domain	15442447	15442572	0	+	.	Name=Trypsin;color=#00FFFF;gene_id=ENSG00000162438;gene_name=CTRC;protein_domain_id=PF00089
1	pfam	protein_domain	15443419	15443555	0	+	.	Name=Trypsin;color=#00FFFF;gene_id=ENSG00000162438;gene_name=CTRC;protein_domain_id=PF00089
1	pfam	protein_domain	15444606	15444751	0	+	.	Name=Trypsin;color=#00FFFF;gene_id=ENSG00000162438;gene_name=CTRC;protein_domain_id=PF00089
1	pfam	protein_domain	15445597	15445743	0	+	.	Name=Trypsin;color=#00FFFF;gene_id=ENSG00000162438;gene_name=CTRC;protein_domain_id=PF00089
1	pfam	protein_domain	15457130	15457174	0	+	.	Name=Trypsin;color=#00FFFF;gene_id=ENSG00000142615;gene_name=CELA2A;protein_domain_id=PF00089
1	pfam	protein_domain	15461561	15461658	0	+	.	Name=Trypsin;color=#00FFFF;gene_id=ENSG00000142615;gene_name=CELA2A;protein_domain_id=PF00089
1	pfam	protein_domain	15462733	15462861	0	+	.	Name=Trypsin;color=#00FFFF;gene_id=ENSG00000142615;gene_name=CELA2A;protein_domain_id=PF00089
1	pfam	protein_domain	15463386	15463522	0	+	.	Name=Trypsin;color=#00FFFF;gene_id=ENSG00000142615;gene_name=CELA2A;protein_domain_id=PF00089
1	pfam	protein_domain	15465999	15466144	0	+	.	Name=Trypsin;color=#00FFFF;gene_id=ENSG00000142615;gene_name=CELA2A;protein_domain_id=PF00089
1	pfam	protein_domain	15467386	15467532	0	+	.	Name=Trypsin;color=#00FFFF;gene_id=ENSG00000142615;gene_name=CELA2A;protein_domain_id=PF00089
1	pfam	protein_domain	15476504	15476545	0	+	.	Name=Trypsin;color=#00FFFF;gene_id=ENSG00000215704;gene_name=CELA2B;protein_domain_id=PF00089
1	pfam	protein_domain	15481098	15481195	0	+	.	Name=Trypsin;color=#00FFFF;gene_id=ENSG00000215704;gene_name=CELA2B;protein_domain_id=PF00089
1	pfam	protein_domain	15482265	15482393	0	+	.	Name=Trypsin;color=#00FFFF;gene_id=ENSG00000215704;gene_name=CELA2B;protein_domain_id=PF00089
1	pfam	protein_domain	15483264	15483400	0	+	.	Name=Trypsin;color=#00FFFF;gene_id=ENSG00000215704;gene_name=CELA2B;protein_domain_id=PF00089
1	pfam	protein_domain	15485901	15486046	0	+	.	Name=Trypsin;color=#00FFFF;gene_id=ENSG00000215704;gene_name=CELA2B;protein_domain_id=PF00089
1	pfam	protein_domain	15487285	15487431	0	+	.	Name=Trypsin;color=#00FFFF;gene_id=ENSG00000215704;gene_name=CELA2B;protein_domain_id=PF00089
1	pfam	protein_domain	15492955	15493035	0	-	.	Name=Caspase domain;color=#00FFFF;gene_id=ENSG00000132906;gene_name=CASP9;protein_domain_id=PF00656
1	pfam	protein_domain	15493877	15494001	0	-	.	Name=Caspase domain;color=#00FFFF;gene_id=ENSG00000132906;gene_name=CASP9;protein_domain_id=PF00656
1	pfam	protein_domain	15495273	15495452	0	-	.	Name=Caspase domain;color=#00FFFF;gene_id=ENSG00000132906;gene_name=CASP9;protein_domain_id=PF00656
1	pfam	protein_domain	15504611	15504758	0	-	.	Name=Caspase domain;color=#00FFFF;gene_id=ENSG00000132906;gene_name=CASP9;protein_domain_id=PF00656
1	pfam	protein_domain	15505990	15506079	0	-	.	Name=Caspase domain;color=#00FFFF;gene_id=ENSG00000132906;gene_name=CASP9;protein_domain_id=PF00656
1	pfam	protein_domain	15506899	15507048	0	-	.	Name=Caspase domain;color=#00FFFF;gene_id=ENSG00000132906;gene_name=CASP9;protein_domain_id=PF00656
1	pfam	protein_domain	15518258	15518395	0	-	.	Name=Caspase recruitment domain;color=#FFFF80;gene_id=ENSG00000132906;gene_name=CASP9;protein_domain_id=PF00619
1	pfam	protein_domain	15524069	15524182	0	-	.	Name=Caspase recruitment domain;color=#FFFF80;gene_id=ENSG00000132906;gene_name=CASP9;protein_domain_id=PF00619
1	pfam	protein_domain	15529190	15529272	0	+	.	Name=DnaJ domain;color=#800080;gene_id=ENSG00000116138;gene_name=DNAJC16;protein_domain_id=PF00226
1	pfam	protein_domain	15534237	15534303	0	+	.	Name=DnaJ domain;color=#800080;gene_id=ENSG00000116138;gene_name=DNAJC16;protein_domain_id=PF00226
1	pfam	protein_domain	15536475	15536510	0	+	.	Name=DnaJ domain;color=#800080;gene_id=ENSG00000116138;gene_name=DNAJC16;protein_domain_id=PF00226
1	pfam	protein_domain	15536712	15536814	0	+	.	Name=Thioredoxin;color=#008080;gene_id=ENSG00000116138;gene_name=DNAJC16;protein_domain_id=PF00085
1	pfam	protein_domain	15544399	15544553	0	+	.	Name=Thioredoxin;color=#008080;gene_id=ENSG00000116138;gene_name=DNAJC16;protein_domain_id=PF00085
1	pfam	protein_domain	15573681	15573724	0	-	.	Name=Arginase family;color=#0080FF;gene_id=ENSG00000116771;gene_name=AGMAT;protein_domain_id=PF00491
1	pfam	protein_domain	15574757	15574841	0	-	.	Name=Arginase family;color=#0080FF;gene_id=ENSG00000116771;gene_name=AGMAT;protein_domain_id=PF00491
1	pfam	protein_domain	15577685	15577864	0	-	.	Name=Arginase family;color=#0080FF;gene_id=ENSG00000116771;gene_name=AGMAT;protein_domain_id=PF00491
1	pfam	protein_domain	15578859	15579054	0	-	.	Name=Arginase family;color=#0080FF;gene_id=ENSG00000116771;gene_name=AGMAT;protein_domain_id=PF00491
1	pfam	protein_domain	15580094	15580142	0	-	.	Name=Arginase family;color=#0080FF;gene_id=ENSG00000116771;gene_name=AGMAT;protein_domain_id=PF00491
1	pfam	protein_domain	15583193	15583395	0	-	.	Name=Arginase family;color=#0080FF;gene_id=ENSG00000116771;gene_name=AGMAT;protein_domain_id=PF00491
1	pfam	protein_domain	15584696	15584754	0	-	.	Name=Arginase family;color=#0080FF;gene_id=ENSG00000116771;gene_name=AGMAT;protein_domain_id=PF00491
1	pfam	protein_domain	15617704	15617808	0	+	.	Name=Ubiquitin family;color=#FFFF00;gene_id=ENSG00000197312;gene_name=DDI2;protein_domain_id=PF00240
1	pfam	protein_domain	15626669	15626761	0	+	.	Name=Ubiquitin family;color=#FFFF00;gene_id=ENSG00000197312;gene_name=DDI2;protein_domain_id=PF00240
1	pfam	protein_domain	15638308	15638434	0	+	.	Name=Aspartyl protease;color=#0000FF;gene_id=ENSG00000197312;gene_name=DDI2;protein_domain_id=PF09668
1	pfam	protein_domain	15643522	15643650	0	+	.	Name=Aspartyl protease;color=#0000FF;gene_id=ENSG00000197312;gene_name=DDI2;protein_domain_id=PF09668
1	pfam	protein_domain	15649720	15649823	0	+	.	Name=Aspartyl protease;color=#0000FF;gene_id=ENSG00000197312;gene_name=DDI2;protein_domain_id=PF09668
1	pfam	protein_domain	15651706	15651717	0	+	.	Name=Aspartyl protease;color=#0000FF;gene_id=ENSG00000197312;gene_name=DDI2;protein_domain_id=PF09668
1	pfam	protein_domain	15716759	15716816	0	+	.	Name=RUN domain;color=#0080FF;gene_id=ENSG00000116786;gene_name=PLEKHM2;protein_domain_id=PF02759
1	pfam	protein_domain	15717893	15717992	0	+	.	Name=RUN domain;color=#0080FF;gene_id=ENSG00000116786;gene_name=PLEKHM2;protein_domain_id=PF02759
1	pfam	protein_domain	15718538	15718625	0	+	.	Name=RUN domain;color=#0080FF;gene_id=ENSG00000116786;gene_name=PLEKHM2;protein_domain_id=PF02759
1	pfam	protein_domain	15719734	15719736	0	+	.	Name=RUN domain;color=#0080FF;gene_id=ENSG00000116786;gene_name=PLEKHM2;protein_domain_id=PF02759
1	pfam	protein_domain	15730640	15730722	0	+	.	Name=PH domain;color=#00FF80;gene_id=ENSG00000116786;gene_name=PLEKHM2;protein_domain_id=PF00169
1	pfam	protein_domain	15731192	15731257	0	+	.	Name=PH domain;color=#00FF80;gene_id=ENSG00000116786;gene_name=PLEKHM2;protein_domain_id=PF00169
1	pfam	protein_domain	15731889	15732039	0	+	.	Name=PH domain;color=#00FF80;gene_id=ENSG00000116786;gene_name=PLEKHM2;protein_domain_id=PF00169
1	pfam	protein_domain	15736495	15736761	0	+	.	Name=Mitochondrial carrier protein;color=#FF0000;gene_id=ENSG00000162461;gene_name=SLC25A34;protein_domain_id=PF00153
1	pfam	protein_domain	15736795	15736863	0	+	.	Name=Mitochondrial carrier protein;color=#FF0000;gene_id=ENSG00000162461;gene_name=SLC25A34;protein_domain_id=PF00153
1	pfam	protein_domain	15737929	15737994	0	+	.	Name=Mitochondrial carrier protein;color=#FF0000;gene_id=ENSG00000162461;gene_name=SLC25A34;protein_domain_id=PF00153
1	pfam	protein_domain	15738093	15738242	0	+	.	Name=Mitochondrial carrier protein;color=#FF0000;gene_id=ENSG00000162461;gene_name=SLC25A34;protein_domain_id=PF00153
1	pfam	protein_domain	15738609	15738728	0	+	.	Name=Mitochondrial carrier protein;color=#FF0000;gene_id=ENSG00000162461;gene_name=SLC25A34;protein_domain_id=PF00153
1	pfam	protein_domain	15739224	15739379	0	+	.	Name=Mitochondrial carrier protein;color=#FF0000;gene_id=ENSG00000162461;gene_name=SLC25A34;protein_domain_id=PF00153
1	pfam	protein_domain	15770414	15770578	0	+	.	Name=LIM domain;color=#00FF80;gene_id=ENSG00000162458;gene_name=FBLIM1;protein_domain_id=PF00412
1	pfam	protein_domain	15774618	15774620	0	+	.	Name=LIM domain;color=#00FF80;gene_id=ENSG00000162458;gene_name=FBLIM1;protein_domain_id=PF00412
1	pfam	protein_domain	15774633	15774797	0	+	.	Name=LIM domain;color=#00FF80;gene_id=ENSG00000162458;gene_name=FBLIM1;protein_domain_id=PF00412
1	pfam	protein_domain	15777170	15777176	0	+	.	Name=LIM domain;color=#00FF80;gene_id=ENSG00000162458;gene_name=FBLIM1;protein_domain_id=PF00412
1	pfam	protein_domain	15777186	15777287	0	+	.	Name=LIM domain;color=#00FF80;gene_id=ENSG00000162458;gene_name=FBLIM1;protein_domain_id=PF00412
1	pfam	protein_domain	15784548	15784640	0	+	.	Name=LIM domain;color=#00FF80;gene_id=ENSG00000162458;gene_name=FBLIM1;protein_domain_id=PF00412
1	pfam	protein_domain	15807377	15807568	0	-	.	Name=Ubiquinol-cytochrome C reductase hinge protein;color=#FFFF80;gene_id=ENSG00000233954;gene_name=UQCRHL;protein_domain_id=PF02320
1	pfam	protein_domain	15848089	15848150	0	+	.	Name=RNA recognition motif. (a.k.a. RRM%2C RBD%2C or RNP domain);color=#FF8080;gene_id=ENSG00000065526;gene_name=SPEN;protein_domain_id=PF00076
1	pfam	protein_domain	15872816	15872939	0	+	.	Name=RNA recognition motif. (a.k.a. RRM%2C RBD%2C or RNP domain);color=#FF8080;gene_id=ENSG00000065526;gene_name=SPEN;protein_domain_id=PF00076
1	pfam	protein_domain	15909454	15909481	0	+	.	Name=RNA recognition motif. (a.k.a. RRM%2C RBD%2C or RNP domain);color=#FF8080;gene_id=ENSG00000065526;gene_name=SPEN;protein_domain_id=PF00076
1	pfam	protein_domain	15911101	15911277	0	+	.	Name=RNA recognition motif. (a.k.a. RRM%2C RBD%2C or RNP domain);color=#FF8080;gene_id=ENSG00000065526;gene_name=SPEN;protein_domain_id=PF00076
1	pfam	protein_domain	15916202	15916279	0	+	.	Name=RNA recognition motif. (a.k.a. RRM%2C RBD%2C or RNP domain);color=#FF8080;gene_id=ENSG00000065526;gene_name=SPEN;protein_domain_id=PF00076
1	pfam	protein_domain	15918926	15919051	0	+	.	Name=RNA recognition motif. (a.k.a. RRM%2C RBD%2C or RNP domain);color=#FF8080;gene_id=ENSG00000065526;gene_name=SPEN;protein_domain_id=PF00076
1	pfam	protein_domain	15919404	15919404	0	+	.	Name=RNA recognition motif. (a.k.a. RRM%2C RBD%2C or RNP domain);color=#FF8080;gene_id=ENSG00000065526;gene_name=SPEN;protein_domain_id=PF00076
1	pfam	protein_domain	15919440	15919517	0	+	.	Name=RNA recognition motif. (a.k.a. RRM%2C RBD%2C or RNP domain);color=#FF8080;gene_id=ENSG00000065526;gene_name=SPEN;protein_domain_id=PF00076
1	pfam	protein_domain	15920870	15920983	0	+	.	Name=RNA recognition motif. (a.k.a. RRM%2C RBD%2C or RNP domain);color=#FF8080;gene_id=ENSG00000065526;gene_name=SPEN;protein_domain_id=PF00076
1	pfam	protein_domain	15937827	15938006	0	+	.	Name=SPOC domain;color=#FF8080;gene_id=ENSG00000065526;gene_name=SPEN;protein_domain_id=PF07744
1	pfam	protein_domain	15938718	15938876	0	+	.	Name=SPOC domain;color=#FF8080;gene_id=ENSG00000065526;gene_name=SPEN;protein_domain_id=PF07744
1	pfam	protein_domain	15939296	15939322	0	+	.	Name=SPOC domain;color=#FF8080;gene_id=ENSG00000065526;gene_name=SPEN;protein_domain_id=PF07744
1	pfam	protein_domain	15942652	15942727	0	-	.	Name=C2H2-type zinc finger;color=#00FF80;gene_id=ENSG00000116809;gene_name=ZBTB17;protein_domain_id=PF13912
1	pfam	protein_domain	15942654	15942725	0	-	.	Name=C2H2-type zinc finger;color=#80FF80;gene_id=ENSG00000116809;gene_name=ZBTB17;protein_domain_id=PF13894
1	pfam	protein_domain	15943151	15943194	0	-	.	Name=Zinc finger%2C C2H2 type;color=#80FF00;gene_id=ENSG00000116809;gene_name=ZBTB17;protein_domain_id=PF00096
1	pfam	protein_domain	15943399	15943423	0	-	.	Name=Zinc finger%2C C2H2 type;color=#80FF00;gene_id=ENSG00000116809;gene_name=ZBTB17;protein_domain_id=PF00096
1	pfam	protein_domain	15943602	15943671	0	-	.	Name=C2H2-type zinc finger;color=#80FF80;gene_id=ENSG00000116809;gene_name=ZBTB17;protein_domain_id=PF13894
1	pfam	protein_domain	15943687	15943715	0	-	.	Name=Zinc finger%2C C2H2 type;color=#80FF00;gene_id=ENSG00000116809;gene_name=ZBTB17;protein_domain_id=PF00096
1	pfam	protein_domain	15943808	15943844	0	-	.	Name=Zinc finger%2C C2H2 type;color=#80FF00;gene_id=ENSG00000116809;gene_name=ZBTB17;protein_domain_id=PF00096
1	pfam	protein_domain	15944351	15944419	0	-	.	Name=C2H2-type zinc finger;color=#80FF80;gene_id=ENSG00000116809;gene_name=ZBTB17;protein_domain_id=PF13894
1	pfam	protein_domain	15944435	15944503	0	-	.	Name=Zinc finger%2C C2H2 type;color=#80FF00;gene_id=ENSG00000116809;gene_name=ZBTB17;protein_domain_id=PF00096
1	pfam	protein_domain	15944783	15944839	0	-	.	Name=Zinc finger%2C C2H2 type;color=#80FF00;gene_id=ENSG00000116809;gene_name=ZBTB17;protein_domain_id=PF00096
1	pfam	protein_domain	15944937	15944948	0	-	.	Name=Zinc finger%2C C2H2 type;color=#80FF00;gene_id=ENSG00000116809;gene_name=ZBTB17;protein_domain_id=PF00096
1	pfam	protein_domain	15946999	15947123	0	-	.	Name=BTB/POZ domain;color=#008000;gene_id=ENSG00000116809;gene_name=ZBTB17;protein_domain_id=PF00651
1	pfam	protein_domain	15948291	15948456	0	-	.	Name=BTB/POZ domain;color=#008000;gene_id=ENSG00000116809;gene_name=ZBTB17;protein_domain_id=PF00651
1	pfam	protein_domain	16005936	16006343	0	+	.	Name=Domain of unknown function (DUF4654);color=#FF8080;gene_id=ENSG00000183888;gene_name=C1orf64;protein_domain_id=PF15547
1	pfam	protein_domain	16015616	16015759	0	-	.	Name=Hsp20/alpha crystallin family;color=#8000FF;gene_id=ENSG00000173641;gene_name=HSPB7;protein_domain_id=PF00011
1	pfam	protein_domain	16017074	16017184	0	-	.	Name=Hsp20/alpha crystallin family;color=#8000FF;gene_id=ENSG00000173641;gene_name=HSPB7;protein_domain_id=PF00011
1	pfam	protein_domain	16023919	16023928	0	+	.	Name=Voltage gated chloride channel;color=#00FF00;gene_id=ENSG00000186510;gene_name=CLCNKA;protein_domain_id=PF00654
1	pfam	protein_domain	16024843	16024891	0	+	.	Name=Voltage gated chloride channel;color=#00FF00;gene_id=ENSG00000186510;gene_name=CLCNKA;protein_domain_id=PF00654
1	pfam	protein_domain	16026108	16026247	0	+	.	Name=Voltage gated chloride channel;color=#00FF00;gene_id=ENSG00000186510;gene_name=CLCNKA;protein_domain_id=PF00654
1	pfam	protein_domain	16026536	16026613	0	+	.	Name=Voltage gated chloride channel;color=#00FF00;gene_id=ENSG00000186510;gene_name=CLCNKA;protein_domain_id=PF00654
1	pfam	protein_domain	16026697	16026775	0	+	.	Name=Voltage gated chloride channel;color=#00FF00;gene_id=ENSG00000186510;gene_name=CLCNKA;protein_domain_id=PF00654
1	pfam	protein_domain	16027310	16027435	0	+	.	Name=Voltage gated chloride channel;color=#00FF00;gene_id=ENSG00000186510;gene_name=CLCNKA;protein_domain_id=PF00654
1	pfam	protein_domain	16027821	16027905	0	+	.	Name=Voltage gated chloride channel;color=#00FF00;gene_id=ENSG00000186510;gene_name=CLCNKA;protein_domain_id=PF00654
1	pfam	protein_domain	16028018	16028119	0	+	.	Name=Voltage gated chloride channel;color=#00FF00;gene_id=ENSG00000186510;gene_name=CLCNKA;protein_domain_id=PF00654
1	pfam	protein_domain	16028761	16028845	0	+	.	Name=Voltage gated chloride channel;color=#00FF00;gene_id=ENSG00000186510;gene_name=CLCNKA;protein_domain_id=PF00654
1	pfam	protein_domain	16029126	16029299	0	+	.	Name=Voltage gated chloride channel;color=#00FF00;gene_id=ENSG00000186510;gene_name=CLCNKA;protein_domain_id=PF00654
1	pfam	protein_domain	16029731	16029800	0	+	.	Name=Voltage gated chloride channel;color=#00FF00;gene_id=ENSG00000186510;gene_name=CLCNKA;protein_domain_id=PF00654
1	pfam	protein_domain	16029965	16030075	0	+	.	Name=Voltage gated chloride channel;color=#00FF00;gene_id=ENSG00000186510;gene_name=CLCNKA;protein_domain_id=PF00654
1	pfam	protein_domain	16030461	16030591	0	+	.	Name=Voltage gated chloride channel;color=#00FF00;gene_id=ENSG00000186510;gene_name=CLCNKA;protein_domain_id=PF00654
1	pfam	protein_domain	16031726	16031843	0	+	.	Name=CBS domain;color=#008080;gene_id=ENSG00000186510;gene_name=CLCNKA;protein_domain_id=PF00571
1	pfam	protein_domain	16032203	16032255	0	+	.	Name=CBS domain;color=#008080;gene_id=ENSG00000186510;gene_name=CLCNKA;protein_domain_id=PF00571
1	pfam	protein_domain	16046615	16046663	0	+	.	Name=Voltage gated chloride channel;color=#00FF00;gene_id=ENSG00000184908;gene_name=CLCNKB;protein_domain_id=PF00654
1	pfam	protein_domain	16047905	16048044	0	+	.	Name=Voltage gated chloride channel;color=#00FF00;gene_id=ENSG00000184908;gene_name=CLCNKB;protein_domain_id=PF00654
1	pfam	protein_domain	16048343	16048420	0	+	.	Name=Voltage gated chloride channel;color=#00FF00;gene_id=ENSG00000184908;gene_name=CLCNKB;protein_domain_id=PF00654
1	pfam	protein_domain	16048504	16048582	0	+	.	Name=Voltage gated chloride channel;color=#00FF00;gene_id=ENSG00000184908;gene_name=CLCNKB;protein_domain_id=PF00654
1	pfam	protein_domain	16049119	16049245	0	+	.	Name=Voltage gated chloride channel;color=#00FF00;gene_id=ENSG00000184908;gene_name=CLCNKB;protein_domain_id=PF00654
1	pfam	protein_domain	16049618	16049702	0	+	.	Name=Voltage gated chloride channel;color=#00FF00;gene_id=ENSG00000184908;gene_name=CLCNKB;protein_domain_id=PF00654
1	pfam	protein_domain	16049815	16049916	0	+	.	Name=Voltage gated chloride channel;color=#00FF00;gene_id=ENSG00000184908;gene_name=CLCNKB;protein_domain_id=PF00654
1	pfam	protein_domain	16050516	16050600	0	+	.	Name=Voltage gated chloride channel;color=#00FF00;gene_id=ENSG00000184908;gene_name=CLCNKB;protein_domain_id=PF00654
1	pfam	protein_domain	16050875	16051048	0	+	.	Name=Voltage gated chloride channel;color=#00FF00;gene_id=ENSG00000184908;gene_name=CLCNKB;protein_domain_id=PF00654
1	pfam	protein_domain	16051478	16051547	0	+	.	Name=Voltage gated chloride channel;color=#00FF00;gene_id=ENSG00000184908;gene_name=CLCNKB;protein_domain_id=PF00654
1	pfam	protein_domain	16051710	16051820	0	+	.	Name=Voltage gated chloride channel;color=#00FF00;gene_id=ENSG00000184908;gene_name=CLCNKB;protein_domain_id=PF00654
1	pfam	protein_domain	16052198	16052328	0	+	.	Name=Voltage gated chloride channel;color=#00FF00;gene_id=ENSG00000184908;gene_name=CLCNKB;protein_domain_id=PF00654
1	pfam	protein_domain	16053655	16053772	0	+	.	Name=CBS domain;color=#008080;gene_id=ENSG00000184908;gene_name=CLCNKB;protein_domain_id=PF00571
1	pfam	protein_domain	16055435	16055490	0	+	.	Name=CBS domain;color=#008080;gene_id=ENSG00000184908;gene_name=CLCNKB;protein_domain_id=PF00571
1	pfam	protein_domain	16125248	16125320	0	-	.	Name=SAM domain (Sterile alpha motif);color=#FF80FF;gene_id=ENSG00000142627;gene_name=EPHA2;protein_domain_id=PF00536
1	pfam	protein_domain	16129434	16129549	0	-	.	Name=SAM domain (Sterile alpha motif);color=#FF80FF;gene_id=ENSG00000142627;gene_name=EPHA2;protein_domain_id=PF00536
1	pfam	protein_domain	16130282	16130419	0	-	.	Name=Protein tyrosine kinase;color=#FF0080;gene_id=ENSG00000142627;gene_name=EPHA2;protein_domain_id=PF07714
1	pfam	protein_domain	16131721	16131870	0	-	.	Name=Protein tyrosine kinase;color=#FF0080;gene_id=ENSG00000142627;gene_name=EPHA2;protein_domain_id=PF07714
1	pfam	protein_domain	16132064	16132273	0	-	.	Name=Protein tyrosine kinase;color=#FF0080;gene_id=ENSG00000142627;gene_name=EPHA2;protein_domain_id=PF07714
1	pfam	protein_domain	16132378	16132439	0	-	.	Name=Protein tyrosine kinase;color=#FF0080;gene_id=ENSG00000142627;gene_name=EPHA2;protein_domain_id=PF07714
1	pfam	protein_domain	16133180	16133368	0	-	.	Name=Protein tyrosine kinase;color=#FF0080;gene_id=ENSG00000142627;gene_name=EPHA2;protein_domain_id=PF07714
1	pfam	protein_domain	16133481	16133502	0	-	.	Name=Protein tyrosine kinase;color=#FF0080;gene_id=ENSG00000142627;gene_name=EPHA2;protein_domain_id=PF07714
1	pfam	protein_domain	16133518	16133606	0	-	.	Name=Ephrin type-A receptor 2 transmembrane domain;color=#FF8080;gene_id=ENSG00000142627;gene_name=EPHA2;protein_domain_id=PF14575
1	pfam	protein_domain	16133860	16133915	0	-	.	Name=Ephrin type-A receptor 2 transmembrane domain;color=#FF8080;gene_id=ENSG00000142627;gene_name=EPHA2;protein_domain_id=PF14575
1	pfam	protein_domain	16134468	16134541	0	-	.	Name=Ephrin type-A receptor 2 transmembrane domain;color=#FF8080;gene_id=ENSG00000142627;gene_name=EPHA2;protein_domain_id=PF14575
1	pfam	protein_domain	16135061	16135189	0	-	.	Name=Fibronectin type III domain;color=#8080FF;gene_id=ENSG00000142627;gene_name=EPHA2;protein_domain_id=PF00041
1	pfam	protein_domain	16135655	16135770	0	-	.	Name=Fibronectin type III domain;color=#8080FF;gene_id=ENSG00000142627;gene_name=EPHA2;protein_domain_id=PF00041
1	pfam	protein_domain	16137853	16137853	0	-	.	Name=Fibronectin type III domain;color=#8080FF;gene_id=ENSG00000142627;gene_name=EPHA2;protein_domain_id=PF00041
1	pfam	protein_domain	16137908	16138177	0	-	.	Name=Fibronectin type III domain;color=#8080FF;gene_id=ENSG00000142627;gene_name=EPHA2;protein_domain_id=PF00041
1	pfam	protein_domain	16148598	16149047	0	-	.	Name=Ephrin receptor ligand binding domain;color=#000000;gene_id=ENSG00000142627;gene_name=EPHA2;protein_domain_id=PF01404
1	pfam	protein_domain	16150896	16150963	0	-	.	Name=Ephrin receptor ligand binding domain;color=#000000;gene_id=ENSG00000142627;gene_name=EPHA2;protein_domain_id=PF01404
1	pfam	protein_domain	16155848	16155848	0	-	.	Name=Ephrin receptor ligand binding domain;color=#000000;gene_id=ENSG00000142627;gene_name=EPHA2;protein_domain_id=PF01404
1	pfam	protein_domain	16198680	16198744	0	-	.	Name=Variant SH3 domain;color=#FFFF00;gene_id=ENSG00000142632;gene_name=ARHGEF19;protein_domain_id=PF14604
1	pfam	protein_domain	16199150	16199225	0	-	.	Name=Variant SH3 domain;color=#FFFF00;gene_id=ENSG00000142632;gene_name=ARHGEF19;protein_domain_id=PF14604
1	pfam	protein_domain	16205159	16205176	0	-	.	Name=RhoGEF domain;color=#000000;gene_id=ENSG00000142632;gene_name=ARHGEF19;protein_domain_id=PF00621
1	pfam	protein_domain	16205351	16205425	0	-	.	Name=RhoGEF domain;color=#000000;gene_id=ENSG00000142632;gene_name=ARHGEF19;protein_domain_id=PF00621
1	pfam	protein_domain	16205538	16205667	0	-	.	Name=RhoGEF domain;color=#000000;gene_id=ENSG00000142632;gene_name=ARHGEF19;protein_domain_id=PF00621
1	pfam	protein_domain	16205931	16206083	0	-	.	Name=RhoGEF domain;color=#000000;gene_id=ENSG00000142632;gene_name=ARHGEF19;protein_domain_id=PF00621
1	pfam	protein_domain	16206180	16206334	0	-	.	Name=RhoGEF domain;color=#000000;gene_id=ENSG00000142632;gene_name=ARHGEF19;protein_domain_id=PF00621
1	pfam	protein_domain	16232225	16232297	0	-	.	Name=Ras family;color=#80FFFF;gene_id=ENSG00000132881;gene_name=RSG1;protein_domain_id=PF00071
1	pfam	protein_domain	16232510	16232646	0	-	.	Name=Ras family;color=#80FFFF;gene_id=ENSG00000132881;gene_name=RSG1;protein_domain_id=PF00071
1	pfam	protein_domain	16232893	16233017	0	-	.	Name=Ras family;color=#80FFFF;gene_id=ENSG00000132881;gene_name=RSG1;protein_domain_id=PF00071
1	pfam	protein_domain	16233612	16233708	0	-	.	Name=Ras family;color=#80FFFF;gene_id=ENSG00000132881;gene_name=RSG1;protein_domain_id=PF00071
1	pfam	protein_domain	16253677	16253731	0	-	.	Name=Kelch motif;color=#0080FF;gene_id=ENSG00000037637;gene_name=FBXO42;protein_domain_id=PF07646
1	pfam	protein_domain	16255711	16255787	0	-	.	Name=Kelch motif;color=#0080FF;gene_id=ENSG00000037637;gene_name=FBXO42;protein_domain_id=PF07646
1	pfam	protein_domain	16256716	16256759	0	-	.	Name=Galactose oxidase%2C central domain;color=#FF80FF;gene_id=ENSG00000037637;gene_name=FBXO42;protein_domain_id=PF13415
1	pfam	protein_domain	16294783	16294894	0	-	.	Name=Galactose oxidase%2C central domain;color=#FF80FF;gene_id=ENSG00000037637;gene_name=FBXO42;protein_domain_id=PF13415
1	pfam	protein_domain	16315173	16315277	0	-	.	Name=F-box-like;color=#008080;gene_id=ENSG00000037637;gene_name=FBXO42;protein_domain_id=PF12937
1	pfam	protein_domain	16393292	16393447	0	+	.	Name=SUZ domain;color=#00FFFF;gene_id=ENSG00000055070;gene_name=SZRD1;protein_domain_id=PF12752
1	pfam	protein_domain	16395045	16395134	0	+	.	Name=SUZ-C motif;color=#FF8080;gene_id=ENSG00000055070;gene_name=SZRD1;protein_domain_id=PF12901
1	pfam	protein_domain	16440774	16440775	0	+	.	Name=Protein of unknown function (DUF1681);color=#FF8080;gene_id=ENSG00000157191;gene_name=NECAP2;protein_domain_id=PF07933
1	pfam	protein_domain	16443632	16443732	0	+	.	Name=Protein of unknown function (DUF1681);color=#FF8080;gene_id=ENSG00000157191;gene_name=NECAP2;protein_domain_id=PF07933
1	pfam	protein_domain	16447870	16447974	0	+	.	Name=Protein of unknown function (DUF1681);color=#FF8080;gene_id=ENSG00000157191;gene_name=NECAP2;protein_domain_id=PF07933
1	pfam	protein_domain	16448060	16448141	0	+	.	Name=Protein of unknown function (DUF1681);color=#FF8080;gene_id=ENSG00000157191;gene_name=NECAP2;protein_domain_id=PF07933
1	pfam	protein_domain	16449093	16449198	0	+	.	Name=Protein of unknown function (DUF1681);color=#FF8080;gene_id=ENSG00000157191;gene_name=NECAP2;protein_domain_id=PF07933
1	pfam	protein_domain	16539066	16539572	0	+	.	Name=Domain of unknown function (DUF4741);color=#FF8000;gene_id=ENSG00000268991;gene_name=FAM231B;protein_domain_id=PF15897
1	pfam	protein_domain	16564024	16564186	0	-	.	Name=Repeat of unknown function (DUF1220);color=#00FFFF;gene_id=ENSG00000219481;gene_name=NBPF1;protein_domain_id=PF06758
1	pfam	protein_domain	16564807	16564841	0	-	.	Name=Repeat of unknown function (DUF1220);color=#00FFFF;gene_id=ENSG00000219481;gene_name=NBPF1;protein_domain_id=PF06758
1	pfam	protein_domain	16565643	16565805	0	-	.	Name=Repeat of unknown function (DUF1220);color=#00FFFF;gene_id=ENSG00000219481;gene_name=NBPF1;protein_domain_id=PF06758
1	pfam	protein_domain	16566408	16566442	0	-	.	Name=Repeat of unknown function (DUF1220);color=#00FFFF;gene_id=ENSG00000219481;gene_name=NBPF1;protein_domain_id=PF06758
1	pfam	protein_domain	16567189	16567351	0	-	.	Name=Repeat of unknown function (DUF1220);color=#00FFFF;gene_id=ENSG00000219481;gene_name=NBPF1;protein_domain_id=PF06758
1	pfam	protein_domain	16567979	16568007	0	-	.	Name=Repeat of unknown function (DUF1220);color=#00FFFF;gene_id=ENSG00000219481;gene_name=NBPF1;protein_domain_id=PF06758
1	pfam	protein_domain	16569086	16569236	0	-	.	Name=Repeat of unknown function (DUF1220);color=#00FFFF;gene_id=ENSG00000219481;gene_name=NBPF1;protein_domain_id=PF06758
1	pfam	protein_domain	16573142	16573176	0	-	.	Name=Repeat of unknown function (DUF1220);color=#00FFFF;gene_id=ENSG00000219481;gene_name=NBPF1;protein_domain_id=PF06758
1	pfam	protein_domain	16574539	16574692	0	-	.	Name=Repeat of unknown function (DUF1220);color=#00FFFF;gene_id=ENSG00000219481;gene_name=NBPF1;protein_domain_id=PF06758
1	pfam	protein_domain	16575157	16575185	0	-	.	Name=Repeat of unknown function (DUF1220);color=#00FFFF;gene_id=ENSG00000219481;gene_name=NBPF1;protein_domain_id=PF06758
1	pfam	protein_domain	16580803	16580956	0	-	.	Name=Repeat of unknown function (DUF1220);color=#00FFFF;gene_id=ENSG00000219481;gene_name=NBPF1;protein_domain_id=PF06758
1	pfam	protein_domain	16581420	16581454	0	-	.	Name=Repeat of unknown function (DUF1220);color=#00FFFF;gene_id=ENSG00000219481;gene_name=NBPF1;protein_domain_id=PF06758
1	pfam	protein_domain	16587108	16587261	0	-	.	Name=Repeat of unknown function (DUF1220);color=#00FFFF;gene_id=ENSG00000219481;gene_name=NBPF1;protein_domain_id=PF06758
1	pfam	protein_domain	16587725	16587759	0	-	.	Name=Repeat of unknown function (DUF1220);color=#00FFFF;gene_id=ENSG00000219481;gene_name=NBPF1;protein_domain_id=PF06758
1	pfam	protein_domain	16673003	16673509	0	+	.	Name=Domain of unknown function (DUF4741);color=#FF8000;gene_id=ENSG00000237847;gene_name=FAM231A;protein_domain_id=PF15897
1	pfam	protein_domain	16733955	16734461	0	-	.	Name=Domain of unknown function (DUF4741);color=#FF8000;gene_id=ENSG00000279132;gene_name=FAM231C;protein_domain_id=PF15897
1	pfam	protein_domain	16924392	16924479	0	+	.	Name=Ciliary rootlet component%2C centrosome cohesion;color=#FF80FF;gene_id=ENSG00000058453;gene_name=CROCC;protein_domain_id=PF15035
1	pfam	protein_domain	16929960	16930031	0	+	.	Name=Ciliary rootlet component%2C centrosome cohesion;color=#FF80FF;gene_id=ENSG00000058453;gene_name=CROCC;protein_domain_id=PF15035
1	pfam	protein_domain	16930124	16930207	0	+	.	Name=Ciliary rootlet component%2C centrosome cohesion;color=#FF80FF;gene_id=ENSG00000058453;gene_name=CROCC;protein_domain_id=PF15035
1	pfam	protein_domain	16930286	16930347	0	+	.	Name=Ciliary rootlet component%2C centrosome cohesion;color=#FF80FF;gene_id=ENSG00000058453;gene_name=CROCC;protein_domain_id=PF15035
1	pfam	protein_domain	16930429	16930594	0	+	.	Name=Ciliary rootlet component%2C centrosome cohesion;color=#FF80FF;gene_id=ENSG00000058453;gene_name=CROCC;protein_domain_id=PF15035
1	pfam	protein_domain	16931291	16931397	0	+	.	Name=Ciliary rootlet component%2C centrosome cohesion;color=#FF80FF;gene_id=ENSG00000058453;gene_name=CROCC;protein_domain_id=PF15035
1	pfam	protein_domain	16936637	16936681	0	+	.	Name=Ciliary rootlet component%2C centrosome cohesion;color=#FF80FF;gene_id=ENSG00000058453;gene_name=CROCC;protein_domain_id=PF15035
1	pfam	protein_domain	16974923	16975015	0	-	.	Name=ShK domain-like;color=#800080;gene_id=ENSG00000117122;gene_name=MFAP2;protein_domain_id=PF01549
1	pfam	protein_domain	16975019	16975023	0	-	.	Name=Microfibril-associated glycoprotein (MAGP);color=#FFFFFF;gene_id=ENSG00000117122;gene_name=MFAP2;protein_domain_id=PF05507
1	pfam	protein_domain	16975269	16975342	0	-	.	Name=Microfibril-associated glycoprotein (MAGP);color=#FFFFFF;gene_id=ENSG00000117122;gene_name=MFAP2;protein_domain_id=PF05507
1	pfam	protein_domain	16975643	16975730	0	-	.	Name=Microfibril-associated glycoprotein (MAGP);color=#FFFFFF;gene_id=ENSG00000117122;gene_name=MFAP2;protein_domain_id=PF05507
1	pfam	protein_domain	16976501	16976545	0	-	.	Name=Microfibril-associated glycoprotein (MAGP);color=#FFFFFF;gene_id=ENSG00000117122;gene_name=MFAP2;protein_domain_id=PF05507
1	pfam	protein_domain	16976708	16976794	0	-	.	Name=Microfibril-associated glycoprotein (MAGP);color=#FFFFFF;gene_id=ENSG00000117122;gene_name=MFAP2;protein_domain_id=PF05507
1	pfam	protein_domain	16976897	16976923	0	-	.	Name=Microfibril-associated glycoprotein (MAGP);color=#FFFFFF;gene_id=ENSG00000117122;gene_name=MFAP2;protein_domain_id=PF05507
1	pfam	protein_domain	16977109	16977198	0	-	.	Name=Microfibril-associated glycoprotein (MAGP);color=#FFFFFF;gene_id=ENSG00000117122;gene_name=MFAP2;protein_domain_id=PF05507
1	pfam	protein_domain	16978237	16978264	0	-	.	Name=Microfibril-associated glycoprotein (MAGP);color=#FFFFFF;gene_id=ENSG00000117122;gene_name=MFAP2;protein_domain_id=PF05507
1	pfam	protein_domain	16988414	16988474	0	-	.	Name=haloacid dehalogenase-like hydrolase;color=#000000;gene_id=ENSG00000159363;gene_name=ATP13A2;protein_domain_id=PF00702
1	pfam	protein_domain	16989691	16989770	0	-	.	Name=haloacid dehalogenase-like hydrolase;color=#000000;gene_id=ENSG00000159363;gene_name=ATP13A2;protein_domain_id=PF00702
1	pfam	protein_domain	16990127	16990287	0	-	.	Name=haloacid dehalogenase-like hydrolase;color=#000000;gene_id=ENSG00000159363;gene_name=ATP13A2;protein_domain_id=PF00702
1	pfam	protein_domain	16991734	16991858	0	-	.	Name=haloacid dehalogenase-like hydrolase;color=#000000;gene_id=ENSG00000159363;gene_name=ATP13A2;protein_domain_id=PF00702
1	pfam	protein_domain	16992009	16992129	0	-	.	Name=haloacid dehalogenase-like hydrolase;color=#000000;gene_id=ENSG00000159363;gene_name=ATP13A2;protein_domain_id=PF00702
1	pfam	protein_domain	16992243	16992402	0	-	.	Name=haloacid dehalogenase-like hydrolase;color=#000000;gene_id=ENSG00000159363;gene_name=ATP13A2;protein_domain_id=PF00702
1	pfam	protein_domain	16992486	16992581	0	-	.	Name=haloacid dehalogenase-like hydrolase;color=#000000;gene_id=ENSG00000159363;gene_name=ATP13A2;protein_domain_id=PF00702
1	pfam	protein_domain	16993629	16993835	0	-	.	Name=haloacid dehalogenase-like hydrolase;color=#000000;gene_id=ENSG00000159363;gene_name=ATP13A2;protein_domain_id=PF00702
1	pfam	protein_domain	16995976	16995993	0	-	.	Name=haloacid dehalogenase-like hydrolase;color=#000000;gene_id=ENSG00000159363;gene_name=ATP13A2;protein_domain_id=PF00702
1	pfam	protein_domain	16996027	16996164	0	-	.	Name=E1-E2 ATPase;color=#8080FF;gene_id=ENSG00000159363;gene_name=ATP13A2;protein_domain_id=PF00122
1	pfam	protein_domain	16996254	16996300	0	-	.	Name=E1-E2 ATPase;color=#8080FF;gene_id=ENSG00000159363;gene_name=ATP13A2;protein_domain_id=PF00122
1	pfam	protein_domain	16996386	16996496	0	-	.	Name=E1-E2 ATPase;color=#8080FF;gene_id=ENSG00000159363;gene_name=ATP13A2;protein_domain_id=PF00122
1	pfam	protein_domain	16997020	16997175	0	-	.	Name=E1-E2 ATPase;color=#8080FF;gene_id=ENSG00000159363;gene_name=ATP13A2;protein_domain_id=PF00122
1	pfam	protein_domain	17000011	17000142	0	-	.	Name=E1-E2 ATPase;color=#8080FF;gene_id=ENSG00000159363;gene_name=ATP13A2;protein_domain_id=PF00122
1	pfam	protein_domain	17000246	17000312	0	-	.	Name=E1-E2 ATPase;color=#8080FF;gene_id=ENSG00000159363;gene_name=ATP13A2;protein_domain_id=PF00122
1	pfam	protein_domain	17000400	17000453	0	-	.	Name=E1-E2 ATPase;color=#8080FF;gene_id=ENSG00000159363;gene_name=ATP13A2;protein_domain_id=PF00122
1	pfam	protein_domain	17004364	17004411	0	-	.	Name=P5-type ATPase cation transporter;color=#80FF80;gene_id=ENSG00000159363;gene_name=ATP13A2;protein_domain_id=PF12409
1	pfam	protein_domain	17004692	17004821	0	-	.	Name=P5-type ATPase cation transporter;color=#80FF80;gene_id=ENSG00000159363;gene_name=ATP13A2;protein_domain_id=PF12409
1	pfam	protein_domain	17005014	17005072	0	-	.	Name=P5-type ATPase cation transporter;color=#80FF80;gene_id=ENSG00000159363;gene_name=ATP13A2;protein_domain_id=PF12409
1	pfam	protein_domain	17005374	17005556	0	-	.	Name=P5-type ATPase cation transporter;color=#80FF80;gene_id=ENSG00000159363;gene_name=ATP13A2;protein_domain_id=PF12409
1	pfam	protein_domain	17005684	17005689	0	-	.	Name=P5-type ATPase cation transporter;color=#80FF80;gene_id=ENSG00000159363;gene_name=ATP13A2;protein_domain_id=PF12409
1	pfam	protein_domain	17018950	17018958	0	-	.	Name=4Fe-4S dicluster domain;color=#00FF80;gene_id=ENSG00000117118;gene_name=SDHB;protein_domain_id=PF13534
1	pfam	protein_domain	17022608	17022730	0	-	.	Name=4Fe-4S dicluster domain;color=#00FF80;gene_id=ENSG00000117118;gene_name=SDHB;protein_domain_id=PF13534
1	pfam	protein_domain	17023973	17024062	0	-	.	Name=4Fe-4S dicluster domain;color=#00FF80;gene_id=ENSG00000117118;gene_name=SDHB;protein_domain_id=PF13534
1	pfam	protein_domain	17027848	17027865	0	-	.	Name=2Fe-2S iron-sulfur cluster binding domain;color=#80FFFF;gene_id=ENSG00000117118;gene_name=SDHB;protein_domain_id=PF13085
1	pfam	protein_domain	17028600	17028736	0	-	.	Name=2Fe-2S iron-sulfur cluster binding domain;color=#80FFFF;gene_id=ENSG00000117118;gene_name=SDHB;protein_domain_id=PF13085
1	pfam	protein_domain	17033060	17033145	0	-	.	Name=2Fe-2S iron-sulfur cluster binding domain;color=#80FFFF;gene_id=ENSG00000117118;gene_name=SDHB;protein_domain_id=PF13085
1	pfam	protein_domain	17044761	17044837	0	-	.	Name=2Fe-2S iron-sulfur cluster binding domain;color=#80FFFF;gene_id=ENSG00000117118;gene_name=SDHB;protein_domain_id=PF13085
1	pfam	protein_domain	17069056	17069277	0	-	.	Name=Protein-arginine deiminase (PAD);color=#80FFFF;gene_id=ENSG00000117115;gene_name=PADI2;protein_domain_id=PF03068
1	pfam	protein_domain	17070088	17070216	0	-	.	Name=Protein-arginine deiminase (PAD);color=#80FFFF;gene_id=ENSG00000117115;gene_name=PADI2;protein_domain_id=PF03068
1	pfam	protein_domain	17071406	17071491	0	-	.	Name=Protein-arginine deiminase (PAD);color=#80FFFF;gene_id=ENSG00000117115;gene_name=PADI2;protein_domain_id=PF03068
1	pfam	protein_domain	17074856	17074949	0	-	.	Name=Protein-arginine deiminase (PAD);color=#80FFFF;gene_id=ENSG00000117115;gene_name=PADI2;protein_domain_id=PF03068
1	pfam	protein_domain	17075679	17075823	0	-	.	Name=Protein-arginine deiminase (PAD);color=#80FFFF;gene_id=ENSG00000117115;gene_name=PADI2;protein_domain_id=PF03068
1	pfam	protein_domain	17079264	17079415	0	-	.	Name=Protein-arginine deiminase (PAD);color=#80FFFF;gene_id=ENSG00000117115;gene_name=PADI2;protein_domain_id=PF03068
1	pfam	protein_domain	17082545	17082652	0	-	.	Name=Protein-arginine deiminase (PAD);color=#80FFFF;gene_id=ENSG00000117115;gene_name=PADI2;protein_domain_id=PF03068
1	pfam	protein_domain	17083726	17083837	0	-	.	Name=Protein-arginine deiminase (PAD);color=#80FFFF;gene_id=ENSG00000117115;gene_name=PADI2;protein_domain_id=PF03068
1	pfam	protein_domain	17084599	17084687	0	-	.	Name=Protein-arginine deiminase (PAD);color=#80FFFF;gene_id=ENSG00000117115;gene_name=PADI2;protein_domain_id=PF03068
1	pfam	protein_domain	17086533	17086699	0	-	.	Name=Protein-arginine deiminase (PAD) middle domain;color=#FF8080;gene_id=ENSG00000117115;gene_name=PADI2;protein_domain_id=PF08527
1	pfam	protein_domain	17092408	17092533	0	-	.	Name=Protein-arginine deiminase (PAD) middle domain;color=#FF8080;gene_id=ENSG00000117115;gene_name=PADI2;protein_domain_id=PF08527
1	pfam	protein_domain	17093567	17093684	0	-	.	Name=Protein-arginine deiminase (PAD) middle domain;color=#FF8080;gene_id=ENSG00000117115;gene_name=PADI2;protein_domain_id=PF08527
1	pfam	protein_domain	17095909	17095970	0	-	.	Name=Protein-arginine deiminase (PAD) middle domain;color=#FF8080;gene_id=ENSG00000117115;gene_name=PADI2;protein_domain_id=PF08527
1	pfam	protein_domain	17102987	17102990	0	-	.	Name=Protein-arginine deiminase (PAD) middle domain;color=#FF8080;gene_id=ENSG00000117115;gene_name=PADI2;protein_domain_id=PF08527
1	pfam	protein_domain	17102994	17103059	0	-	.	Name=Protein-arginine deiminase (PAD) N-terminal domain;color=#FF8000;gene_id=ENSG00000117115;gene_name=PADI2;protein_domain_id=PF08526
1	pfam	protein_domain	17104878	17105061	0	-	.	Name=Protein-arginine deiminase (PAD) N-terminal domain;color=#FF8000;gene_id=ENSG00000117115;gene_name=PADI2;protein_domain_id=PF08526
1	pfam	protein_domain	17119280	17119371	0	-	.	Name=Protein-arginine deiminase (PAD) N-terminal domain;color=#FF8000;gene_id=ENSG00000117115;gene_name=PADI2;protein_domain_id=PF08526
1	pfam	protein_domain	17205218	17205309	0	+	.	Name=Protein-arginine deiminase (PAD) N-terminal domain;color=#FF8000;gene_id=ENSG00000142623;gene_name=PADI1;protein_domain_id=PF08526
1	pfam	protein_domain	17222290	17222470	0	+	.	Name=Protein-arginine deiminase (PAD) N-terminal domain;color=#FF8000;gene_id=ENSG00000142623;gene_name=PADI1;protein_domain_id=PF08526
1	pfam	protein_domain	17223621	17223686	0	+	.	Name=Protein-arginine deiminase (PAD) N-terminal domain;color=#FF8000;gene_id=ENSG00000142623;gene_name=PADI1;protein_domain_id=PF08526
1	pfam	protein_domain	17223690	17223693	0	+	.	Name=Protein-arginine deiminase (PAD) middle domain;color=#FF8080;gene_id=ENSG00000142623;gene_name=PADI1;protein_domain_id=PF08527
1	pfam	protein_domain	17224367	17224428	0	+	.	Name=Protein-arginine deiminase (PAD) middle domain;color=#FF8080;gene_id=ENSG00000142623;gene_name=PADI1;protein_domain_id=PF08527
1	pfam	protein_domain	17225811	17225928	0	+	.	Name=Protein-arginine deiminase (PAD) middle domain;color=#FF8080;gene_id=ENSG00000142623;gene_name=PADI1;protein_domain_id=PF08527
1	pfam	protein_domain	17226033	17226158	0	+	.	Name=Protein-arginine deiminase (PAD) middle domain;color=#FF8080;gene_id=ENSG00000142623;gene_name=PADI1;protein_domain_id=PF08527
1	pfam	protein_domain	17228625	17228791	0	+	.	Name=Protein-arginine deiminase (PAD) middle domain;color=#FF8080;gene_id=ENSG00000142623;gene_name=PADI1;protein_domain_id=PF08527
1	pfam	protein_domain	17228966	17229051	0	+	.	Name=Protein-arginine deiminase (PAD);color=#80FFFF;gene_id=ENSG00000142623;gene_name=PADI1;protein_domain_id=PF03068
1	pfam	protein_domain	17230085	17230208	0	+	.	Name=Protein-arginine deiminase (PAD);color=#80FFFF;gene_id=ENSG00000142623;gene_name=PADI1;protein_domain_id=PF03068
1	pfam	protein_domain	17230572	17230679	0	+	.	Name=Protein-arginine deiminase (PAD);color=#80FFFF;gene_id=ENSG00000142623;gene_name=PADI1;protein_domain_id=PF03068
1	pfam	protein_domain	17232819	17232970	0	+	.	Name=Protein-arginine deiminase (PAD);color=#80FFFF;gene_id=ENSG00000142623;gene_name=PADI1;protein_domain_id=PF03068
1	pfam	protein_domain	17237314	17237458	0	+	.	Name=Protein-arginine deiminase (PAD);color=#80FFFF;gene_id=ENSG00000142623;gene_name=PADI1;protein_domain_id=PF03068
1	pfam	protein_domain	17238616	17238709	0	+	.	Name=Protein-arginine deiminase (PAD);color=#80FFFF;gene_id=ENSG00000142623;gene_name=PADI1;protein_domain_id=PF03068
1	pfam	protein_domain	17239704	17239783	0	+	.	Name=Protein-arginine deiminase (PAD);color=#80FFFF;gene_id=ENSG00000142623;gene_name=PADI1;protein_domain_id=PF03068
1	pfam	protein_domain	17240635	17240760	0	+	.	Name=Protein-arginine deiminase (PAD);color=#80FFFF;gene_id=ENSG00000142623;gene_name=PADI1;protein_domain_id=PF03068
1	pfam	protein_domain	17244010	17244231	0	+	.	Name=Protein-arginine deiminase (PAD);color=#80FFFF;gene_id=ENSG00000142623;gene_name=PADI1;protein_domain_id=PF03068
1	pfam	protein_domain	17249138	17249229	0	+	.	Name=Protein-arginine deiminase (PAD) N-terminal domain;color=#FF8000;gene_id=ENSG00000142619;gene_name=PADI3;protein_domain_id=PF08526
1	pfam	protein_domain	17259578	17259758	0	+	.	Name=Protein-arginine deiminase (PAD) N-terminal domain;color=#FF8000;gene_id=ENSG00000142619;gene_name=PADI3;protein_domain_id=PF08526
1	pfam	protein_domain	17262133	17262198	0	+	.	Name=Protein-arginine deiminase (PAD) N-terminal domain;color=#FF8000;gene_id=ENSG00000142619;gene_name=PADI3;protein_domain_id=PF08526
1	pfam	protein_domain	17262202	17262205	0	+	.	Name=Protein-arginine deiminase (PAD) middle domain;color=#FF8080;gene_id=ENSG00000142619;gene_name=PADI3;protein_domain_id=PF08527
1	pfam	protein_domain	17265659	17265720	0	+	.	Name=Protein-arginine deiminase (PAD) middle domain;color=#FF8080;gene_id=ENSG00000142619;gene_name=PADI3;protein_domain_id=PF08527
1	pfam	protein_domain	17266719	17266836	0	+	.	Name=Protein-arginine deiminase (PAD) middle domain;color=#FF8080;gene_id=ENSG00000142619;gene_name=PADI3;protein_domain_id=PF08527
1	pfam	protein_domain	17267837	17267962	0	+	.	Name=Protein-arginine deiminase (PAD) middle domain;color=#FF8080;gene_id=ENSG00000142619;gene_name=PADI3;protein_domain_id=PF08527
1	pfam	protein_domain	17270233	17270399	0	+	.	Name=Protein-arginine deiminase (PAD) middle domain;color=#FF8080;gene_id=ENSG00000142619;gene_name=PADI3;protein_domain_id=PF08527
1	pfam	protein_domain	17270894	17270982	0	+	.	Name=Protein-arginine deiminase (PAD);color=#80FFFF;gene_id=ENSG00000142619;gene_name=PADI3;protein_domain_id=PF03068
1	pfam	protein_domain	17271067	17271178	0	+	.	Name=Protein-arginine deiminase (PAD);color=#80FFFF;gene_id=ENSG00000142619;gene_name=PADI3;protein_domain_id=PF03068
1	pfam	protein_domain	17273340	17273447	0	+	.	Name=Protein-arginine deiminase (PAD);color=#80FFFF;gene_id=ENSG00000142619;gene_name=PADI3;protein_domain_id=PF03068
1	pfam	protein_domain	17274635	17274786	0	+	.	Name=Protein-arginine deiminase (PAD);color=#80FFFF;gene_id=ENSG00000142619;gene_name=PADI3;protein_domain_id=PF03068
1	pfam	protein_domain	17276519	17276663	0	+	.	Name=Protein-arginine deiminase (PAD);color=#80FFFF;gene_id=ENSG00000142619;gene_name=PADI3;protein_domain_id=PF03068
1	pfam	protein_domain	17276774	17276876	0	+	.	Name=Protein-arginine deiminase (PAD);color=#80FFFF;gene_id=ENSG00000142619;gene_name=PADI3;protein_domain_id=PF03068
1	pfam	protein_domain	17280350	17280429	0	+	.	Name=Protein-arginine deiminase (PAD);color=#80FFFF;gene_id=ENSG00000142619;gene_name=PADI3;protein_domain_id=PF03068
1	pfam	protein_domain	17280671	17280796	0	+	.	Name=Protein-arginine deiminase (PAD);color=#80FFFF;gene_id=ENSG00000142619;gene_name=PADI3;protein_domain_id=PF03068
1	pfam	protein_domain	17282846	17283067	0	+	.	Name=Protein-arginine deiminase (PAD);color=#80FFFF;gene_id=ENSG00000142619;gene_name=PADI3;protein_domain_id=PF03068
1	pfam	protein_domain	17308223	17308314	0	+	.	Name=Protein-arginine deiminase (PAD) N-terminal domain;color=#FF8000;gene_id=ENSG00000159339;gene_name=PADI4;protein_domain_id=PF08526
1	pfam	protein_domain	17330969	17331149	0	+	.	Name=Protein-arginine deiminase (PAD) N-terminal domain;color=#FF8000;gene_id=ENSG00000159339;gene_name=PADI4;protein_domain_id=PF08526
1	pfam	protein_domain	17333943	17334002	0	+	.	Name=Protein-arginine deiminase (PAD) N-terminal domain;color=#FF8000;gene_id=ENSG00000159339;gene_name=PADI4;protein_domain_id=PF08526
1	pfam	protein_domain	17334006	17334009	0	+	.	Name=Protein-arginine deiminase (PAD) middle domain;color=#FF8080;gene_id=ENSG00000159339;gene_name=PADI4;protein_domain_id=PF08527
1	pfam	protein_domain	17336159	17336226	0	+	.	Name=Protein-arginine deiminase (PAD) middle domain;color=#FF8080;gene_id=ENSG00000159339;gene_name=PADI4;protein_domain_id=PF08527
1	pfam	protein_domain	17338038	17338155	0	+	.	Name=Protein-arginine deiminase (PAD) middle domain;color=#FF8080;gene_id=ENSG00000159339;gene_name=PADI4;protein_domain_id=PF08527
1	pfam	protein_domain	17339688	17339813	0	+	.	Name=Protein-arginine deiminase (PAD) middle domain;color=#FF8080;gene_id=ENSG00000159339;gene_name=PADI4;protein_domain_id=PF08527
1	pfam	protein_domain	17341943	17342109	0	+	.	Name=Protein-arginine deiminase (PAD) middle domain;color=#FF8080;gene_id=ENSG00000159339;gene_name=PADI4;protein_domain_id=PF08527
1	pfam	protein_domain	17342317	17342402	0	+	.	Name=Protein-arginine deiminase (PAD);color=#80FFFF;gene_id=ENSG00000159339;gene_name=PADI4;protein_domain_id=PF03068
1	pfam	protein_domain	17346028	17346139	0	+	.	Name=Protein-arginine deiminase (PAD);color=#80FFFF;gene_id=ENSG00000159339;gene_name=PADI4;protein_domain_id=PF03068
1	pfam	protein_domain	17347941	17348048	0	+	.	Name=Protein-arginine deiminase (PAD);color=#80FFFF;gene_id=ENSG00000159339;gene_name=PADI4;protein_domain_id=PF03068
1	pfam	protein_domain	17354533	17354687	0	+	.	Name=Protein-arginine deiminase (PAD);color=#80FFFF;gene_id=ENSG00000159339;gene_name=PADI4;protein_domain_id=PF03068
1	pfam	protein_domain	17355983	17356127	0	+	.	Name=Protein-arginine deiminase (PAD);color=#80FFFF;gene_id=ENSG00000159339;gene_name=PADI4;protein_domain_id=PF03068
1	pfam	protein_domain	17356357	17356459	0	+	.	Name=Protein-arginine deiminase (PAD);color=#80FFFF;gene_id=ENSG00000159339;gene_name=PADI4;protein_domain_id=PF03068
1	pfam	protein_domain	17358838	17358908	0	+	.	Name=Protein-arginine deiminase (PAD);color=#80FFFF;gene_id=ENSG00000159339;gene_name=PADI4;protein_domain_id=PF03068
1	pfam	protein_domain	17359280	17359408	0	+	.	Name=Protein-arginine deiminase (PAD);color=#80FFFF;gene_id=ENSG00000159339;gene_name=PADI4;protein_domain_id=PF03068
1	pfam	protein_domain	17363522	17363743	0	+	.	Name=Protein-arginine deiminase (PAD);color=#80FFFF;gene_id=ENSG00000159339;gene_name=PADI4;protein_domain_id=PF03068
1	pfam	protein_domain	17372270	17372361	0	+	.	Name=Protein-arginine deiminase (PAD) N-terminal domain;color=#FF8000;gene_id=ENSG00000276747;gene_name=PADI6;protein_domain_id=PF08526
1	pfam	protein_domain	17373056	17373233	0	+	.	Name=Protein-arginine deiminase (PAD) N-terminal domain;color=#FF8000;gene_id=ENSG00000276747;gene_name=PADI6;protein_domain_id=PF08526
1	pfam	protein_domain	17375427	17375492	0	+	.	Name=Protein-arginine deiminase (PAD) N-terminal domain;color=#FF8000;gene_id=ENSG00000276747;gene_name=PADI6;protein_domain_id=PF08526
1	pfam	protein_domain	17375496	17375499	0	+	.	Name=Protein-arginine deiminase (PAD) middle domain;color=#FF8080;gene_id=ENSG00000276747;gene_name=PADI6;protein_domain_id=PF08527
1	pfam	protein_domain	17379920	17379987	0	+	.	Name=Protein-arginine deiminase (PAD) middle domain;color=#FF8080;gene_id=ENSG00000276747;gene_name=PADI6;protein_domain_id=PF08527
1	pfam	protein_domain	17381047	17381164	0	+	.	Name=Protein-arginine deiminase (PAD) middle domain;color=#FF8080;gene_id=ENSG00000276747;gene_name=PADI6;protein_domain_id=PF08527
1	pfam	protein_domain	17381967	17382092	0	+	.	Name=Protein-arginine deiminase (PAD) middle domain;color=#FF8080;gene_id=ENSG00000276747;gene_name=PADI6;protein_domain_id=PF08527
1	pfam	protein_domain	17388381	17388544	0	+	.	Name=Protein-arginine deiminase (PAD) middle domain;color=#FF8080;gene_id=ENSG00000276747;gene_name=PADI6;protein_domain_id=PF08527
1	pfam	protein_domain	17388795	17388880	0	+	.	Name=Protein-arginine deiminase (PAD);color=#80FFFF;gene_id=ENSG00000276747;gene_name=PADI6;protein_domain_id=PF03068
1	pfam	protein_domain	17392114	17392225	0	+	.	Name=Protein-arginine deiminase (PAD);color=#80FFFF;gene_id=ENSG00000276747;gene_name=PADI6;protein_domain_id=PF03068
1	pfam	protein_domain	17393975	17394082	0	+	.	Name=Protein-arginine deiminase (PAD);color=#80FFFF;gene_id=ENSG00000276747;gene_name=PADI6;protein_domain_id=PF03068
1	pfam	protein_domain	17394300	17394454	0	+	.	Name=Protein-arginine deiminase (PAD);color=#80FFFF;gene_id=ENSG00000276747;gene_name=PADI6;protein_domain_id=PF03068
1	pfam	protein_domain	17394951	17395107	0	+	.	Name=Protein-arginine deiminase (PAD);color=#80FFFF;gene_id=ENSG00000276747;gene_name=PADI6;protein_domain_id=PF03068
1	pfam	protein_domain	17395540	17395663	0	+	.	Name=Protein-arginine deiminase (PAD);color=#80FFFF;gene_id=ENSG00000276747;gene_name=PADI6;protein_domain_id=PF03068
1	pfam	protein_domain	17397071	17397141	0	+	.	Name=Protein-arginine deiminase (PAD);color=#80FFFF;gene_id=ENSG00000276747;gene_name=PADI6;protein_domain_id=PF03068
1	pfam	protein_domain	17398686	17398847	0	+	.	Name=Protein-arginine deiminase (PAD);color=#80FFFF;gene_id=ENSG00000276747;gene_name=PADI6;protein_domain_id=PF03068
1	pfam	protein_domain	17401205	17401426	0	+	.	Name=Protein-arginine deiminase (PAD);color=#80FFFF;gene_id=ENSG00000276747;gene_name=PADI6;protein_domain_id=PF03068
1	pfam	protein_domain	17413547	17413696	0	-	.	Name=Regulator of chromosome condensation (RCC1) repeat;color=#800080;gene_id=ENSG00000179051;gene_name=RCC2;protein_domain_id=PF00415
1	pfam	protein_domain	17413709	17413717	0	-	.	Name=Regulator of chromosome condensation (RCC1) repeat;color=#800080;gene_id=ENSG00000179051;gene_name=RCC2;protein_domain_id=PF00415
1	pfam	protein_domain	17416480	17416646	0	-	.	Name=Regulator of chromosome condensation (RCC1) repeat;color=#800080;gene_id=ENSG00000179051;gene_name=RCC2;protein_domain_id=PF00415
1	pfam	protein_domain	17420714	17420759	0	-	.	Name=Regulator of chromosome condensation (RCC1) repeat;color=#800080;gene_id=ENSG00000179051;gene_name=RCC2;protein_domain_id=PF00415
1	pfam	protein_domain	17420769	17420828	0	-	.	Name=Regulator of chromosome condensation (RCC1) repeat;color=#800080;gene_id=ENSG00000179051;gene_name=RCC2;protein_domain_id=PF00415
1	pfam	protein_domain	17422203	17422286	0	-	.	Name=Regulator of chromosome condensation (RCC1) repeat;color=#800080;gene_id=ENSG00000179051;gene_name=RCC2;protein_domain_id=PF00415
1	pfam	protein_domain	17422709	17422836	0	-	.	Name=Regulator of chromosome condensation (RCC1) repeat;color=#800080;gene_id=ENSG00000179051;gene_name=RCC2;protein_domain_id=PF00415
1	pfam	protein_domain	17425541	17425562	0	-	.	Name=Regulator of chromosome condensation (RCC1) repeat;color=#800080;gene_id=ENSG00000179051;gene_name=RCC2;protein_domain_id=PF00415
1	pfam	protein_domain	17621888	17621941	0	+	.	Name=RhoGEF domain;color=#000000;gene_id=ENSG00000074964;gene_name=ARHGEF10L;protein_domain_id=PF00621
1	pfam	protein_domain	17622996	17623175	0	+	.	Name=RhoGEF domain;color=#000000;gene_id=ENSG00000074964;gene_name=ARHGEF10L;protein_domain_id=PF00621
1	pfam	protein_domain	17624387	17624503	0	+	.	Name=RhoGEF domain;color=#000000;gene_id=ENSG00000074964;gene_name=ARHGEF10L;protein_domain_id=PF00621
1	pfam	protein_domain	17625956	17626048	0	+	.	Name=RhoGEF domain;color=#000000;gene_id=ENSG00000074964;gene_name=ARHGEF10L;protein_domain_id=PF00621
1	pfam	protein_domain	17627330	17627422	0	+	.	Name=RhoGEF domain;color=#000000;gene_id=ENSG00000074964;gene_name=ARHGEF10L;protein_domain_id=PF00621
1	pfam	protein_domain	17823018	17823356	0	+	.	Name=Actin;color=#FF8080;gene_id=ENSG00000117148;gene_name=ACTL8;protein_domain_id=PF00022
1	pfam	protein_domain	17825767	17826507	0	+	.	Name=Actin;color=#FF8080;gene_id=ENSG00000117148;gene_name=ACTL8;protein_domain_id=PF00022
1	pfam	protein_domain	18227933	18228010	0	+	.	Name=Immunoglobulin V-set domain;color=#FF0000;gene_id=ENSG00000117154;gene_name=IGSF21;protein_domain_id=PF07686
1	pfam	protein_domain	18291866	18291987	0	+	.	Name=Immunoglobulin V-set domain;color=#FF0000;gene_id=ENSG00000117154;gene_name=IGSF21;protein_domain_id=PF07686
1	pfam	protein_domain	18334892	18334955	0	+	.	Name=Immunoglobulin V-set domain;color=#FF0000;gene_id=ENSG00000117154;gene_name=IGSF21;protein_domain_id=PF07686
1	pfam	protein_domain	18482575	18482697	0	+	.	Name=Kelch motif;color=#FF8000;gene_id=ENSG00000179023;gene_name=KLHDC7A;protein_domain_id=PF01344
1	pfam	protein_domain	18482713	18482838	0	+	.	Name=Kelch motif;color=#FF8000;gene_id=ENSG00000179023;gene_name=KLHDC7A;protein_domain_id=PF01344
1	pfam	protein_domain	18634317	18634538	0	+	.	Name='Paired box' domain;color=#FF8080;gene_id=ENSG00000009709;gene_name=PAX7;protein_domain_id=PF00292
1	pfam	protein_domain	18635111	18635240	0	+	.	Name='Paired box' domain;color=#FF8080;gene_id=ENSG00000009709;gene_name=PAX7;protein_domain_id=PF00292
1	pfam	protein_domain	18636237	18636268	0	+	.	Name='Paired box' domain;color=#FF8080;gene_id=ENSG00000009709;gene_name=PAX7;protein_domain_id=PF00292
1	pfam	protein_domain	18691819	18691953	0	+	.	Name=Homeobox domain;color=#FF0080;gene_id=ENSG00000009709;gene_name=PAX7;protein_domain_id=PF00046
1	pfam	protein_domain	18700653	18700688	0	+	.	Name=Homeobox domain;color=#FF0080;gene_id=ENSG00000009709;gene_name=PAX7;protein_domain_id=PF00046
1	pfam	protein_domain	18703177	18703296	0	+	.	Name=Paired box protein 7 ;color=#FF8000;gene_id=ENSG00000009709;gene_name=PAX7;protein_domain_id=PF12360
1	pfam	protein_domain	18839677	18840387	0	-	.	Name=7 transmembrane sweet-taste receptor of 3 GCPR;color=#008000;gene_id=ENSG00000179002;gene_name=TAS1R2;protein_domain_id=PF00003
1	pfam	protein_domain	18840487	18840527	0	-	.	Name=Nine Cysteines Domain of family 3 GPCR;color=#0000FF;gene_id=ENSG00000179002;gene_name=TAS1R2;protein_domain_id=PF07562
1	pfam	protein_domain	18841729	18841849	0	-	.	Name=Nine Cysteines Domain of family 3 GPCR;color=#0000FF;gene_id=ENSG00000179002;gene_name=TAS1R2;protein_domain_id=PF07562
1	pfam	protein_domain	18849440	18849550	0	-	.	Name=Receptor family ligand binding region;color=#8080FF;gene_id=ENSG00000179002;gene_name=TAS1R2;protein_domain_id=PF01094
1	pfam	protein_domain	18854213	18854986	0	-	.	Name=Receptor family ligand binding region;color=#8080FF;gene_id=ENSG00000179002;gene_name=TAS1R2;protein_domain_id=PF01094
1	pfam	protein_domain	18857331	18857603	0	-	.	Name=Receptor family ligand binding region;color=#8080FF;gene_id=ENSG00000179002;gene_name=TAS1R2;protein_domain_id=PF01094
1	pfam	protein_domain	18872902	18872957	0	-	.	Name=Aldehyde dehydrogenase family;color=#800000;gene_id=ENSG00000159423;gene_name=ALDH4A1;protein_domain_id=PF00171
1	pfam	protein_domain	18874463	18874581	0	-	.	Name=Aldehyde dehydrogenase family;color=#800000;gene_id=ENSG00000159423;gene_name=ALDH4A1;protein_domain_id=PF00171
1	pfam	protein_domain	18875382	18875503	0	-	.	Name=Aldehyde dehydrogenase family;color=#800000;gene_id=ENSG00000159423;gene_name=ALDH4A1;protein_domain_id=PF00171
1	pfam	protein_domain	18876315	18876467	0	-	.	Name=Aldehyde dehydrogenase family;color=#800000;gene_id=ENSG00000159423;gene_name=ALDH4A1;protein_domain_id=PF00171
1	pfam	protein_domain	18877208	18877255	0	-	.	Name=Aldehyde dehydrogenase family;color=#800000;gene_id=ENSG00000159423;gene_name=ALDH4A1;protein_domain_id=PF00171
1	pfam	protein_domain	18877416	18877612	0	-	.	Name=Aldehyde dehydrogenase family;color=#800000;gene_id=ENSG00000159423;gene_name=ALDH4A1;protein_domain_id=PF00171
1	pfam	protein_domain	18879300	18879373	0	-	.	Name=Aldehyde dehydrogenase family;color=#800000;gene_id=ENSG00000159423;gene_name=ALDH4A1;protein_domain_id=PF00171
1	pfam	protein_domain	18881700	18881887	0	-	.	Name=Aldehyde dehydrogenase family;color=#800000;gene_id=ENSG00000159423;gene_name=ALDH4A1;protein_domain_id=PF00171
1	pfam	protein_domain	18883115	18883198	0	-	.	Name=Aldehyde dehydrogenase family;color=#800000;gene_id=ENSG00000159423;gene_name=ALDH4A1;protein_domain_id=PF00171
1	pfam	protein_domain	18883279	18883428	0	-	.	Name=Aldehyde dehydrogenase family;color=#800000;gene_id=ENSG00000159423;gene_name=ALDH4A1;protein_domain_id=PF00171
1	pfam	protein_domain	18885473	18885628	0	-	.	Name=Aldehyde dehydrogenase family;color=#800000;gene_id=ENSG00000159423;gene_name=ALDH4A1;protein_domain_id=PF00171
1	pfam	protein_domain	18886464	18886511	0	-	.	Name=Aldehyde dehydrogenase family;color=#800000;gene_id=ENSG00000159423;gene_name=ALDH4A1;protein_domain_id=PF00171
1	pfam	protein_domain	18889362	18889382	0	-	.	Name=Aldehyde dehydrogenase family;color=#800000;gene_id=ENSG00000159423;gene_name=ALDH4A1;protein_domain_id=PF00171
1	pfam	protein_domain	18910348	18910472	0	-	.	Name=Intermediate filament protein;color=#8000FF;gene_id=ENSG00000255275;gene_name=RP13-279N23.2;protein_domain_id=PF00038
1	pfam	protein_domain	18910349	18910472	0	-	.	Name=Intermediate filament protein;color=#8000FF;gene_id=ENSG00000169991;gene_name=IFFO2;protein_domain_id=PF00038
1	pfam	protein_domain	18911384	18911476	0	-	.	Name=Intermediate filament protein;color=#8000FF;gene_id=ENSG00000169991;gene_name=IFFO2;protein_domain_id=PF00038
1	pfam	protein_domain	18911384	18911476	0	-	.	Name=Intermediate filament protein;color=#8000FF;gene_id=ENSG00000255275;gene_name=RP13-279N23.2;protein_domain_id=PF00038
1	pfam	protein_domain	18911963	18911978	0	-	.	Name=Intermediate filament protein;color=#8000FF;gene_id=ENSG00000255275;gene_name=RP13-279N23.2;protein_domain_id=PF00038
1	pfam	protein_domain	18911963	18911980	0	-	.	Name=Intermediate filament protein;color=#8000FF;gene_id=ENSG00000169991;gene_name=IFFO2;protein_domain_id=PF00038
1	pfam	protein_domain	19074895	19074896	0	-	.	Name=E3 ubiquitin-protein ligase UBR4;color=#FF8000;gene_id=ENSG00000127481;gene_name=UBR4;protein_domain_id=PF13764
1	pfam	protein_domain	19076740	19076902	0	-	.	Name=E3 ubiquitin-protein ligase UBR4;color=#FF8000;gene_id=ENSG00000127481;gene_name=UBR4;protein_domain_id=PF13764
1	pfam	protein_domain	19077976	19078066	0	-	.	Name=E3 ubiquitin-protein ligase UBR4;color=#FF8000;gene_id=ENSG00000127481;gene_name=UBR4;protein_domain_id=PF13764
1	pfam	protein_domain	19081349	19081573	0	-	.	Name=E3 ubiquitin-protein ligase UBR4;color=#FF8000;gene_id=ENSG00000127481;gene_name=UBR4;protein_domain_id=PF13764
1	pfam	protein_domain	19084504	19084698	0	-	.	Name=E3 ubiquitin-protein ligase UBR4;color=#FF8000;gene_id=ENSG00000127481;gene_name=UBR4;protein_domain_id=PF13764
1	pfam	protein_domain	19086145	19086270	0	-	.	Name=E3 ubiquitin-protein ligase UBR4;color=#FF8000;gene_id=ENSG00000127481;gene_name=UBR4;protein_domain_id=PF13764
1	pfam	protein_domain	19086679	19086821	0	-	.	Name=E3 ubiquitin-protein ligase UBR4;color=#FF8000;gene_id=ENSG00000127481;gene_name=UBR4;protein_domain_id=PF13764
1	pfam	protein_domain	19087816	19087929	0	-	.	Name=E3 ubiquitin-protein ligase UBR4;color=#FF8000;gene_id=ENSG00000127481;gene_name=UBR4;protein_domain_id=PF13764
1	pfam	protein_domain	19088759	19088977	0	-	.	Name=E3 ubiquitin-protein ligase UBR4;color=#FF8000;gene_id=ENSG00000127481;gene_name=UBR4;protein_domain_id=PF13764
1	pfam	protein_domain	19092819	19092918	0	-	.	Name=E3 ubiquitin-protein ligase UBR4;color=#FF8000;gene_id=ENSG00000127481;gene_name=UBR4;protein_domain_id=PF13764
1	pfam	protein_domain	19093313	19093486	0	-	.	Name=E3 ubiquitin-protein ligase UBR4;color=#FF8000;gene_id=ENSG00000127481;gene_name=UBR4;protein_domain_id=PF13764
1	pfam	protein_domain	19093949	19094139	0	-	.	Name=E3 ubiquitin-protein ligase UBR4;color=#FF8000;gene_id=ENSG00000127481;gene_name=UBR4;protein_domain_id=PF13764
1	pfam	protein_domain	19094906	19095025	0	-	.	Name=E3 ubiquitin-protein ligase UBR4;color=#FF8000;gene_id=ENSG00000127481;gene_name=UBR4;protein_domain_id=PF13764
1	pfam	protein_domain	19095545	19095652	0	-	.	Name=E3 ubiquitin-protein ligase UBR4;color=#FF8000;gene_id=ENSG00000127481;gene_name=UBR4;protein_domain_id=PF13764
1	pfam	protein_domain	19096523	19096650	0	-	.	Name=E3 ubiquitin-protein ligase UBR4;color=#FF8000;gene_id=ENSG00000127481;gene_name=UBR4;protein_domain_id=PF13764
1	pfam	protein_domain	19097193	19097280	0	-	.	Name=E3 ubiquitin-protein ligase UBR4;color=#FF8000;gene_id=ENSG00000127481;gene_name=UBR4;protein_domain_id=PF13764
1	pfam	protein_domain	19099597	19099677	0	-	.	Name=E3 ubiquitin-protein ligase UBR4;color=#FF8000;gene_id=ENSG00000127481;gene_name=UBR4;protein_domain_id=PF13764
1	pfam	protein_domain	19100376	19100498	0	-	.	Name=E3 ubiquitin-protein ligase UBR4;color=#FF8000;gene_id=ENSG00000127481;gene_name=UBR4;protein_domain_id=PF13764
1	pfam	protein_domain	19161604	19161736	0	-	.	Name=Putative zinc finger in N-recognin (UBR box);color=#FF00FF;gene_id=ENSG00000127481;gene_name=UBR4;protein_domain_id=PF02207
1	pfam	protein_domain	19161827	19161870	0	-	.	Name=Putative zinc finger in N-recognin (UBR box);color=#FF00FF;gene_id=ENSG00000127481;gene_name=UBR4;protein_domain_id=PF02207
1	pfam	protein_domain	19219309	19219482	0	-	.	Name=Protein of unknown function (DUF1620);color=#FFFF80;gene_id=ENSG00000127463;gene_name=EMC1;protein_domain_id=PF07774
1	pfam	protein_domain	19219569	19219698	0	-	.	Name=Protein of unknown function (DUF1620);color=#FFFF80;gene_id=ENSG00000127463;gene_name=EMC1;protein_domain_id=PF07774
1	pfam	protein_domain	19220764	19220848	0	-	.	Name=Protein of unknown function (DUF1620);color=#FFFF80;gene_id=ENSG00000127463;gene_name=EMC1;protein_domain_id=PF07774
1	pfam	protein_domain	19222624	19222834	0	-	.	Name=Protein of unknown function (DUF1620);color=#FFFF80;gene_id=ENSG00000127463;gene_name=EMC1;protein_domain_id=PF07774
1	pfam	protein_domain	19223396	19223413	0	-	.	Name=Protein of unknown function (DUF1620);color=#FFFF80;gene_id=ENSG00000127463;gene_name=EMC1;protein_domain_id=PF07774
1	pfam	protein_domain	19241028	19241142	0	-	.	Name=PQQ-like domain;color=#FF8080;gene_id=ENSG00000127463;gene_name=EMC1;protein_domain_id=PF13360
1	pfam	protein_domain	19242345	19242473	0	-	.	Name=PQQ-like domain;color=#FF8080;gene_id=ENSG00000127463;gene_name=EMC1;protein_domain_id=PF13360
1	pfam	protein_domain	19243614	19243707	0	-	.	Name=PQQ-like domain;color=#FF8080;gene_id=ENSG00000127463;gene_name=EMC1;protein_domain_id=PF13360
1	pfam	protein_domain	19243950	19244015	0	-	.	Name=PQQ-like domain;color=#FF8080;gene_id=ENSG00000127463;gene_name=EMC1;protein_domain_id=PF13360
1	pfam	protein_domain	19244906	19244984	0	-	.	Name=PQQ-like domain;color=#FF8080;gene_id=ENSG00000127463;gene_name=EMC1;protein_domain_id=PF13360
1	pfam	protein_domain	19304264	19304386	0	-	.	Name=Aldo/keto reductase family;color=#0080FF;gene_id=ENSG00000053371;gene_name=AKR7A2;protein_domain_id=PF00248
1	pfam	protein_domain	19306018	19306147	0	-	.	Name=Aldo/keto reductase family;color=#0080FF;gene_id=ENSG00000053371;gene_name=AKR7A2;protein_domain_id=PF00248
1	pfam	protein_domain	19307002	19307101	0	-	.	Name=Aldo/keto reductase family;color=#0080FF;gene_id=ENSG00000053371;gene_name=AKR7A2;protein_domain_id=PF00248
1	pfam	protein_domain	19307314	19307410	0	-	.	Name=Aldo/keto reductase family;color=#0080FF;gene_id=ENSG00000053371;gene_name=AKR7A2;protein_domain_id=PF00248
1	pfam	protein_domain	19308158	19308262	0	-	.	Name=Aldo/keto reductase family;color=#0080FF;gene_id=ENSG00000053371;gene_name=AKR7A2;protein_domain_id=PF00248
1	pfam	protein_domain	19308455	19308642	0	-	.	Name=Aldo/keto reductase family;color=#0080FF;gene_id=ENSG00000053371;gene_name=AKR7A2;protein_domain_id=PF00248
1	pfam	protein_domain	19311827	19312004	0	-	.	Name=Aldo/keto reductase family;color=#0080FF;gene_id=ENSG00000053371;gene_name=AKR7A2;protein_domain_id=PF00248
1	pfam	protein_domain	19324673	19324759	0	+	.	Name=PQ loop repeat ;color=#00FFFF;gene_id=ENSG00000040487;gene_name=PQLC2;protein_domain_id=PF04193
1	pfam	protein_domain	19326552	19326623	0	+	.	Name=PQ loop repeat ;color=#00FFFF;gene_id=ENSG00000040487;gene_name=PQLC2;protein_domain_id=PF04193
1	pfam	protein_domain	19339612	19339617	0	-	.	Name=F-actin capping protein%2C beta subunit;color=#00FFFF;gene_id=ENSG00000077549;gene_name=CAPZB;protein_domain_id=PF01115
1	pfam	protein_domain	19344369	19344434	0	-	.	Name=F-actin capping protein%2C beta subunit;color=#00FFFF;gene_id=ENSG00000077549;gene_name=CAPZB;protein_domain_id=PF01115
1	pfam	protein_domain	19345187	19345252	0	-	.	Name=F-actin capping protein%2C beta subunit;color=#00FFFF;gene_id=ENSG00000077549;gene_name=CAPZB;protein_domain_id=PF01115
1	pfam	protein_domain	19356635	19356751	0	-	.	Name=F-actin capping protein%2C beta subunit;color=#00FFFF;gene_id=ENSG00000077549;gene_name=CAPZB;protein_domain_id=PF01115
1	pfam	protein_domain	19357422	19357563	0	-	.	Name=F-actin capping protein%2C beta subunit;color=#00FFFF;gene_id=ENSG00000077549;gene_name=CAPZB;protein_domain_id=PF01115
1	pfam	protein_domain	19378540	19378653	0	-	.	Name=F-actin capping protein%2C beta subunit;color=#00FFFF;gene_id=ENSG00000077549;gene_name=CAPZB;protein_domain_id=PF01115
1	pfam	protein_domain	19385505	19385626	0	-	.	Name=F-actin capping protein%2C beta subunit;color=#00FFFF;gene_id=ENSG00000077549;gene_name=CAPZB;protein_domain_id=PF01115
1	pfam	protein_domain	19419661	19419738	0	-	.	Name=F-actin capping protein%2C beta subunit;color=#00FFFF;gene_id=ENSG00000077549;gene_name=CAPZB;protein_domain_id=PF01115
1	pfam	protein_domain	19623476	19623547	0	+	.	Name=Domain of unknown function (DUF543);color=#80FFFF;gene_id=ENSG00000173436;gene_name=MINOS1;protein_domain_id=PF04418
1	pfam	protein_domain	19665883	19666467	0	+	.	Name=7 transmembrane receptor (rhodopsin family);color=#000080;gene_id=ENSG00000158748;gene_name=HTR6;protein_domain_id=PF00001
1	pfam	protein_domain	19678567	19678725	0	+	.	Name=7 transmembrane receptor (rhodopsin family);color=#000080;gene_id=ENSG00000158748;gene_name=HTR6;protein_domain_id=PF00001
1	pfam	protein_domain	19678919	19679005	0	+	.	Name=7 transmembrane receptor (rhodopsin family);color=#000080;gene_id=ENSG00000158748;gene_name=HTR6;protein_domain_id=PF00001
1	pfam	protein_domain	19683385	19683444	0	-	.	Name=Protein of unknown function (DUF726);color=#808000;gene_id=ENSG00000162542;gene_name=TMCO4;protein_domain_id=PF05277
1	pfam	protein_domain	19694434	19694551	0	-	.	Name=Protein of unknown function (DUF726);color=#808000;gene_id=ENSG00000162542;gene_name=TMCO4;protein_domain_id=PF05277
1	pfam	protein_domain	19700768	19700885	0	-	.	Name=Protein of unknown function (DUF726);color=#808000;gene_id=ENSG00000162542;gene_name=TMCO4;protein_domain_id=PF05277
1	pfam	protein_domain	19737372	19737456	0	-	.	Name=Protein of unknown function (DUF726);color=#808000;gene_id=ENSG00000162542;gene_name=TMCO4;protein_domain_id=PF05277
1	pfam	protein_domain	19739824	19739960	0	-	.	Name=Protein of unknown function (DUF726);color=#808000;gene_id=ENSG00000162542;gene_name=TMCO4;protein_domain_id=PF05277
1	pfam	protein_domain	19740777	19740941	0	-	.	Name=Protein of unknown function (DUF726);color=#808000;gene_id=ENSG00000162542;gene_name=TMCO4;protein_domain_id=PF05277
1	pfam	protein_domain	19745532	19745651	0	-	.	Name=Protein of unknown function (DUF726);color=#808000;gene_id=ENSG00000162542;gene_name=TMCO4;protein_domain_id=PF05277
1	pfam	protein_domain	19746456	19746599	0	-	.	Name=Protein of unknown function (DUF726);color=#808000;gene_id=ENSG00000162542;gene_name=TMCO4;protein_domain_id=PF05277
1	pfam	protein_domain	19747163	19747223	0	-	.	Name=Protein of unknown function (DUF726);color=#808000;gene_id=ENSG00000162542;gene_name=TMCO4;protein_domain_id=PF05277
1	pfam	protein_domain	19920355	19920449	0	-	.	Name=Phospholipase A2;color=#8080FF;gene_id=ENSG00000188784;gene_name=PLA2G2E;protein_domain_id=PF00068
1	pfam	protein_domain	19922298	19922404	0	-	.	Name=Phospholipase A2;color=#8080FF;gene_id=ENSG00000188784;gene_name=PLA2G2E;protein_domain_id=PF00068
1	pfam	protein_domain	19922617	19922735	0	-	.	Name=Phospholipase A2;color=#8080FF;gene_id=ENSG00000188784;gene_name=PLA2G2E;protein_domain_id=PF00068
1	pfam	protein_domain	19975746	19975843	0	-	.	Name=Phospholipase A2;color=#8080FF;gene_id=ENSG00000188257;gene_name=PLA2G2A;protein_domain_id=PF00068
1	pfam	protein_domain	19978015	19978121	0	-	.	Name=Phospholipase A2;color=#8080FF;gene_id=ENSG00000188257;gene_name=PLA2G2A;protein_domain_id=PF00068
1	pfam	protein_domain	19978380	19978501	0	-	.	Name=Phospholipase A2;color=#8080FF;gene_id=ENSG00000188257;gene_name=PLA2G2A;protein_domain_id=PF00068
1	pfam	protein_domain	20086106	20086227	0	+	.	Name=Phospholipase A2;color=#8080FF;gene_id=ENSG00000127472;gene_name=PLA2G5;protein_domain_id=PF00068
1	pfam	protein_domain	20089789	20089895	0	+	.	Name=Phospholipase A2;color=#8080FF;gene_id=ENSG00000127472;gene_name=PLA2G5;protein_domain_id=PF00068
1	pfam	protein_domain	20090568	20090665	0	+	.	Name=Phospholipase A2;color=#8080FF;gene_id=ENSG00000127472;gene_name=PLA2G5;protein_domain_id=PF00068
1	pfam	protein_domain	20114165	20114259	0	-	.	Name=Phospholipase A2;color=#8080FF;gene_id=ENSG00000117215;gene_name=PLA2G2D;protein_domain_id=PF00068
1	pfam	protein_domain	20115507	20115613	0	-	.	Name=Phospholipase A2;color=#8080FF;gene_id=ENSG00000117215;gene_name=PLA2G2D;protein_domain_id=PF00068
1	pfam	protein_domain	20116333	20116451	0	-	.	Name=Phospholipase A2;color=#8080FF;gene_id=ENSG00000117215;gene_name=PLA2G2D;protein_domain_id=PF00068
1	pfam	protein_domain	20143469	20143590	0	+	.	Name=Phospholipase A2;color=#8080FF;gene_id=ENSG00000158786;gene_name=PLA2G2F;protein_domain_id=PF00068
1	pfam	protein_domain	20144580	20144689	0	+	.	Name=Phospholipase A2;color=#8080FF;gene_id=ENSG00000158786;gene_name=PLA2G2F;protein_domain_id=PF00068
1	pfam	protein_domain	20148190	20148284	0	+	.	Name=Phospholipase A2;color=#8080FF;gene_id=ENSG00000158786;gene_name=PLA2G2F;protein_domain_id=PF00068
1	pfam	protein_domain	20164042	20164157	0	-	.	Name=Phospholipase A2;color=#8080FF;gene_id=ENSG00000187980;gene_name=PLA2G2C;protein_domain_id=PF00068
1	pfam	protein_domain	20172794	20172897	0	-	.	Name=Phospholipase A2;color=#8080FF;gene_id=ENSG00000187980;gene_name=PLA2G2C;protein_domain_id=PF00068
1	pfam	protein_domain	20175007	20175128	0	-	.	Name=Phospholipase A2;color=#8080FF;gene_id=ENSG00000187980;gene_name=PLA2G2C;protein_domain_id=PF00068
1	pfam	protein_domain	20191144	20191365	0	+	.	Name=UBX domain;color=#00FF00;gene_id=ENSG00000162543;gene_name=UBXN10;protein_domain_id=PF00789
1	pfam	protein_domain	20310605	20310740	0	+	.	Name=Vault protein inter-alpha-trypsin domain;color=#8080FF;gene_id=ENSG00000158816;gene_name=VWA5B1;protein_domain_id=PF13757
1	pfam	protein_domain	20312836	20312930	0	+	.	Name=Vault protein inter-alpha-trypsin domain;color=#8080FF;gene_id=ENSG00000158816;gene_name=VWA5B1;protein_domain_id=PF13757
1	pfam	protein_domain	20323470	20323532	0	+	.	Name=von Willebrand factor type A domain;color=#FFFF80;gene_id=ENSG00000158816;gene_name=VWA5B1;protein_domain_id=PF13768
1	pfam	protein_domain	20327890	20328000	0	+	.	Name=von Willebrand factor type A domain;color=#FFFF80;gene_id=ENSG00000158816;gene_name=VWA5B1;protein_domain_id=PF13768
1	pfam	protein_domain	20330180	20330382	0	+	.	Name=von Willebrand factor type A domain;color=#FFFF80;gene_id=ENSG00000158816;gene_name=VWA5B1;protein_domain_id=PF13768
1	pfam	protein_domain	20330869	20330950	0	+	.	Name=von Willebrand factor type A domain;color=#FFFF80;gene_id=ENSG00000158816;gene_name=VWA5B1;protein_domain_id=PF13768
1	pfam	protein_domain	20500711	20500851	0	-	.	Name=Zinc finger%2C C3HC4 type (RING finger);color=#80FF00;gene_id=ENSG00000090432;gene_name=MUL1;protein_domain_id=PF13920
1	pfam	protein_domain	20500996	20501419	0	-	.	Name=E3 Ubiquitin ligase;color=#800000;gene_id=ENSG00000090432;gene_name=MUL1;protein_domain_id=PF12483
1	pfam	protein_domain	20502069	20502088	0	-	.	Name=E3 Ubiquitin ligase;color=#800000;gene_id=ENSG00000090432;gene_name=MUL1;protein_domain_id=PF12483
1	pfam	protein_domain	20553184	20553771	0	+	.	Name=Phosphotyrosine interaction domain (PTB/PID);color=#008080;gene_id=ENSG00000183114;gene_name=FAM43B;protein_domain_id=PF14719
1	pfam	protein_domain	20589175	20589283	0	+	.	Name=Cytidine and deoxycytidylate deaminase zinc-binding region;color=#0080FF;gene_id=ENSG00000158825;gene_name=CDA;protein_domain_id=PF00383
1	pfam	protein_domain	20604928	20605039	0	+	.	Name=Cytidine and deoxycytidylate deaminase zinc-binding region;color=#0080FF;gene_id=ENSG00000158825;gene_name=CDA;protein_domain_id=PF00383
1	pfam	protein_domain	20613842	20613899	0	+	.	Name=Cytidine and deoxycytidylate deaminase zinc-binding region;color=#0080FF;gene_id=ENSG00000158825;gene_name=CDA;protein_domain_id=PF00383
1	pfam	protein_domain	20618452	20618475	0	+	.	Name=Cytidine and deoxycytidylate deaminase zinc-binding region;color=#0080FF;gene_id=ENSG00000158825;gene_name=CDA;protein_domain_id=PF00383
1	pfam	protein_domain	20644512	20644672	0	+	.	Name=Protein kinase domain;color=#80FF00;gene_id=ENSG00000158828;gene_name=PINK1;protein_domain_id=PF00069
1	pfam	protein_domain	20645560	20645723	0	+	.	Name=Protein kinase domain;color=#80FF00;gene_id=ENSG00000158828;gene_name=PINK1;protein_domain_id=PF00069
1	pfam	protein_domain	20648505	20648632	0	+	.	Name=Protein kinase domain;color=#80FF00;gene_id=ENSG00000158828;gene_name=PINK1;protein_domain_id=PF00069
1	pfam	protein_domain	20648995	20649231	0	+	.	Name=Protein kinase domain;color=#80FF00;gene_id=ENSG00000158828;gene_name=PINK1;protein_domain_id=PF00069
1	pfam	protein_domain	20650434	20650454	0	+	.	Name=Protein kinase domain;color=#80FF00;gene_id=ENSG00000158828;gene_name=PINK1;protein_domain_id=PF00069
1	pfam	protein_domain	20704565	20704899	0	-	.	Name=Kinesin motor domain;color=#800000;gene_id=ENSG00000117245;gene_name=KIF17;protein_domain_id=PF00225
1	pfam	protein_domain	20709639	20709828	0	-	.	Name=Kinesin motor domain;color=#800000;gene_id=ENSG00000117245;gene_name=KIF17;protein_domain_id=PF00225
1	pfam	protein_domain	20713454	20713555	0	-	.	Name=Kinesin motor domain;color=#800000;gene_id=ENSG00000117245;gene_name=KIF17;protein_domain_id=PF00225
1	pfam	protein_domain	20715493	20715639	0	-	.	Name=Kinesin motor domain;color=#800000;gene_id=ENSG00000117245;gene_name=KIF17;protein_domain_id=PF00225
1	pfam	protein_domain	20717476	20717676	0	-	.	Name=Kinesin motor domain;color=#800000;gene_id=ENSG00000117245;gene_name=KIF17;protein_domain_id=PF00225
1	pfam	protein_domain	20725932	20726066	0	-	.	Name=Phosphotyrosine interaction domain (PTB/PID);color=#FF0080;gene_id=ENSG00000189410;gene_name=SH2D5;protein_domain_id=PF00640
1	pfam	protein_domain	20727001	20727060	0	-	.	Name=Phosphotyrosine interaction domain (PTB/PID);color=#FF0080;gene_id=ENSG00000189410;gene_name=SH2D5;protein_domain_id=PF00640
1	pfam	protein_domain	20747564	20747655	0	-	.	Name=linker histone H1 and H5 family;color=#FFFF80;gene_id=ENSG00000127483;gene_name=HP1BP3;protein_domain_id=PF00538
1	pfam	protein_domain	20749723	20749831	0	-	.	Name=linker histone H1 and H5 family;color=#FFFF80;gene_id=ENSG00000127483;gene_name=HP1BP3;protein_domain_id=PF00538
1	pfam	protein_domain	20749880	20749882	0	-	.	Name=linker histone H1 and H5 family;color=#FFFF80;gene_id=ENSG00000127483;gene_name=HP1BP3;protein_domain_id=PF00538
1	pfam	protein_domain	20757166	20757256	0	-	.	Name=linker histone H1 and H5 family;color=#FFFF80;gene_id=ENSG00000127483;gene_name=HP1BP3;protein_domain_id=PF00538
1	pfam	protein_domain	20765377	20765471	0	-	.	Name=linker histone H1 and H5 family;color=#FFFF80;gene_id=ENSG00000127483;gene_name=HP1BP3;protein_domain_id=PF00538
1	pfam	protein_domain	20765529	20765531	0	-	.	Name=linker histone H1 and H5 family;color=#FFFF80;gene_id=ENSG00000127483;gene_name=HP1BP3;protein_domain_id=PF00538
1	pfam	protein_domain	20767635	20767664	0	-	.	Name=linker histone H1 and H5 family;color=#FFFF80;gene_id=ENSG00000127483;gene_name=HP1BP3;protein_domain_id=PF00538
1	pfam	protein_domain	20770930	20771073	0	-	.	Name=linker histone H1 and H5 family;color=#FFFF80;gene_id=ENSG00000127483;gene_name=HP1BP3;protein_domain_id=PF00538
1	pfam	protein_domain	20773451	20773486	0	-	.	Name=linker histone H1 and H5 family;color=#FFFF80;gene_id=ENSG00000127483;gene_name=HP1BP3;protein_domain_id=PF00538
1	pfam	protein_domain	20807325	20807500	0	-	.	Name=eIF4-gamma/eIF5/eIF2-epsilon;color=#FF8080;gene_id=ENSG00000075151;gene_name=EIF4G3;protein_domain_id=PF02020
1	pfam	protein_domain	20810738	20810795	0	-	.	Name=eIF4-gamma/eIF5/eIF2-epsilon;color=#FF8080;gene_id=ENSG00000075151;gene_name=EIF4G3;protein_domain_id=PF02020
1	pfam	protein_domain	20829167	20829272	0	-	.	Name=MA3 domain;color=#808000;gene_id=ENSG00000075151;gene_name=EIF4G3;protein_domain_id=PF02847
1	pfam	protein_domain	20840856	20841028	0	-	.	Name=MA3 domain;color=#808000;gene_id=ENSG00000075151;gene_name=EIF4G3;protein_domain_id=PF02847
1	pfam	protein_domain	20849415	20849471	0	-	.	Name=MA3 domain;color=#808000;gene_id=ENSG00000075151;gene_name=EIF4G3;protein_domain_id=PF02847
1	pfam	protein_domain	20862228	20862332	0	-	.	Name=MIF4G domain;color=#FF0080;gene_id=ENSG00000075151;gene_name=EIF4G3;protein_domain_id=PF02854
1	pfam	protein_domain	20864476	20864712	0	-	.	Name=MIF4G domain;color=#FF0080;gene_id=ENSG00000075151;gene_name=EIF4G3;protein_domain_id=PF02854
1	pfam	protein_domain	20865116	20865262	0	-	.	Name=MIF4G domain;color=#FF0080;gene_id=ENSG00000075151;gene_name=EIF4G3;protein_domain_id=PF02854
1	pfam	protein_domain	20879323	20879514	0	-	.	Name=MIF4G domain;color=#FF0080;gene_id=ENSG00000075151;gene_name=EIF4G3;protein_domain_id=PF02854
1	pfam	protein_domain	21219961	21220131	0	-	.	Name=Peptidase family M13;color=#000000;gene_id=ENSG00000117298;gene_name=ECE1;protein_domain_id=PF01431
1	pfam	protein_domain	21221747	21221842	0	-	.	Name=Peptidase family M13;color=#000000;gene_id=ENSG00000117298;gene_name=ECE1;protein_domain_id=PF01431
1	pfam	protein_domain	21225250	21225440	0	-	.	Name=Peptidase family M13;color=#000000;gene_id=ENSG00000117298;gene_name=ECE1;protein_domain_id=PF01431
1	pfam	protein_domain	21227159	21227226	0	-	.	Name=Peptidase family M13;color=#000000;gene_id=ENSG00000117298;gene_name=ECE1;protein_domain_id=PF01431
1	pfam	protein_domain	21227931	21228016	0	-	.	Name=Peptidase family M13;color=#000000;gene_id=ENSG00000117298;gene_name=ECE1;protein_domain_id=PF01431
1	pfam	protein_domain	21235895	21235927	0	-	.	Name=Peptidase family M13;color=#00FF00;gene_id=ENSG00000117298;gene_name=ECE1;protein_domain_id=PF05649
1	pfam	protein_domain	21236746	21236844	0	-	.	Name=Peptidase family M13;color=#00FF00;gene_id=ENSG00000117298;gene_name=ECE1;protein_domain_id=PF05649
1	pfam	protein_domain	21238134	21238244	0	-	.	Name=Peptidase family M13;color=#00FF00;gene_id=ENSG00000117298;gene_name=ECE1;protein_domain_id=PF05649
1	pfam	protein_domain	21244989	21245103	0	-	.	Name=Peptidase family M13;color=#00FF00;gene_id=ENSG00000117298;gene_name=ECE1;protein_domain_id=PF05649
1	pfam	protein_domain	21247221	21247363	0	-	.	Name=Peptidase family M13;color=#00FF00;gene_id=ENSG00000117298;gene_name=ECE1;protein_domain_id=PF05649
1	pfam	protein_domain	21255947	21256138	0	-	.	Name=Peptidase family M13;color=#00FF00;gene_id=ENSG00000117298;gene_name=ECE1;protein_domain_id=PF05649
1	pfam	protein_domain	21257525	21257590	0	-	.	Name=Peptidase family M13;color=#00FF00;gene_id=ENSG00000117298;gene_name=ECE1;protein_domain_id=PF05649
1	pfam	protein_domain	21258693	21258839	0	-	.	Name=Peptidase family M13;color=#00FF00;gene_id=ENSG00000117298;gene_name=ECE1;protein_domain_id=PF05649
1	pfam	protein_domain	21260271	21260392	0	-	.	Name=Peptidase family M13;color=#00FF00;gene_id=ENSG00000117298;gene_name=ECE1;protein_domain_id=PF05649
1	pfam	protein_domain	21272699	21272831	0	-	.	Name=Peptidase family M13;color=#00FF00;gene_id=ENSG00000117298;gene_name=ECE1;protein_domain_id=PF05649
1	pfam	protein_domain	21472881	21472915	0	+	.	Name=Repeat of unknown function (DUF1220);color=#00FFFF;gene_id=ENSG00000142794;gene_name=NBPF3;protein_domain_id=PF06758
1	pfam	protein_domain	21473380	21473533	0	+	.	Name=Repeat of unknown function (DUF1220);color=#00FFFF;gene_id=ENSG00000142794;gene_name=NBPF3;protein_domain_id=PF06758
1	pfam	protein_domain	21474917	21474951	0	+	.	Name=Repeat of unknown function (DUF1220);color=#00FFFF;gene_id=ENSG00000142794;gene_name=NBPF3;protein_domain_id=PF06758
1	pfam	protein_domain	21478121	21478297	0	+	.	Name=Repeat of unknown function (DUF1220);color=#00FFFF;gene_id=ENSG00000142794;gene_name=NBPF3;protein_domain_id=PF06758
1	pfam	protein_domain	21479349	21479353	0	+	.	Name=Repeat of unknown function (DUF1220);color=#00FFFF;gene_id=ENSG00000142794;gene_name=NBPF3;protein_domain_id=PF06758
1	pfam	protein_domain	21479372	21479400	0	+	.	Name=Repeat of unknown function (DUF1220);color=#00FFFF;gene_id=ENSG00000142794;gene_name=NBPF3;protein_domain_id=PF06758
1	pfam	protein_domain	21480051	21480213	0	+	.	Name=Repeat of unknown function (DUF1220);color=#00FFFF;gene_id=ENSG00000142794;gene_name=NBPF3;protein_domain_id=PF06758
1	pfam	protein_domain	21480947	21480981	0	+	.	Name=Repeat of unknown function (DUF1220);color=#00FFFF;gene_id=ENSG00000142794;gene_name=NBPF3;protein_domain_id=PF06758
1	pfam	protein_domain	21481597	21481759	0	+	.	Name=Repeat of unknown function (DUF1220);color=#00FFFF;gene_id=ENSG00000142794;gene_name=NBPF3;protein_domain_id=PF06758
1	pfam	protein_domain	21482501	21482535	0	+	.	Name=Repeat of unknown function (DUF1220);color=#00FFFF;gene_id=ENSG00000142794;gene_name=NBPF3;protein_domain_id=PF06758
1	pfam	protein_domain	21483143	21483305	0	+	.	Name=Repeat of unknown function (DUF1220);color=#00FFFF;gene_id=ENSG00000142794;gene_name=NBPF3;protein_domain_id=PF06758
1	pfam	protein_domain	21560715	21560745	0	+	.	Name=Alkaline phosphatase;color=#0000FF;gene_id=ENSG00000162551;gene_name=ALPL;protein_domain_id=PF00245
1	pfam	protein_domain	21561097	21561212	0	+	.	Name=Alkaline phosphatase;color=#0000FF;gene_id=ENSG00000162551;gene_name=ALPL;protein_domain_id=PF00245
1	pfam	protein_domain	21563110	21563284	0	+	.	Name=Alkaline phosphatase;color=#0000FF;gene_id=ENSG00000162551;gene_name=ALPL;protein_domain_id=PF00245
1	pfam	protein_domain	21564041	21564216	0	+	.	Name=Alkaline phosphatase;color=#0000FF;gene_id=ENSG00000162551;gene_name=ALPL;protein_domain_id=PF00245
1	pfam	protein_domain	21568104	21568247	0	+	.	Name=Alkaline phosphatase;color=#0000FF;gene_id=ENSG00000162551;gene_name=ALPL;protein_domain_id=PF00245
1	pfam	protein_domain	21570305	21570374	0	+	.	Name=Alkaline phosphatase;color=#0000FF;gene_id=ENSG00000162551;gene_name=ALPL;protein_domain_id=PF00245
1	pfam	protein_domain	21573665	21573799	0	+	.	Name=Alkaline phosphatase;color=#0000FF;gene_id=ENSG00000162551;gene_name=ALPL;protein_domain_id=PF00245
1	pfam	protein_domain	21575733	21575924	0	+	.	Name=Alkaline phosphatase;color=#0000FF;gene_id=ENSG00000162551;gene_name=ALPL;protein_domain_id=PF00245
1	pfam	protein_domain	21576522	21576641	0	+	.	Name=Alkaline phosphatase;color=#0000FF;gene_id=ENSG00000162551;gene_name=ALPL;protein_domain_id=PF00245
1	pfam	protein_domain	21577383	21577544	0	+	.	Name=Alkaline phosphatase;color=#0000FF;gene_id=ENSG00000162551;gene_name=ALPL;protein_domain_id=PF00245
1	pfam	protein_domain	21608339	21608350	0	-	.	Name=Rap/ran-GAP;color=#808000;gene_id=ENSG00000076864;gene_name=RAP1GAP;protein_domain_id=PF02145
1	pfam	protein_domain	21608850	21608936	0	-	.	Name=Rap/ran-GAP;color=#808000;gene_id=ENSG00000076864;gene_name=RAP1GAP;protein_domain_id=PF02145
1	pfam	protein_domain	21609575	21609646	0	-	.	Name=Rap/ran-GAP;color=#808000;gene_id=ENSG00000076864;gene_name=RAP1GAP;protein_domain_id=PF02145
1	pfam	protein_domain	21610120	21610275	0	-	.	Name=Rap/ran-GAP;color=#808000;gene_id=ENSG00000076864;gene_name=RAP1GAP;protein_domain_id=PF02145
1	pfam	protein_domain	21611452	21611581	0	-	.	Name=Rap/ran-GAP;color=#808000;gene_id=ENSG00000076864;gene_name=RAP1GAP;protein_domain_id=PF02145
1	pfam	protein_domain	21611716	21611798	0	-	.	Name=Rap/ran-GAP;color=#808000;gene_id=ENSG00000076864;gene_name=RAP1GAP;protein_domain_id=PF02145
1	pfam	protein_domain	21619040	21619072	0	-	.	Name=GoLoco motif;color=#000080;gene_id=ENSG00000076864;gene_name=RAP1GAP;protein_domain_id=PF02188
1	pfam	protein_domain	21620015	21620044	0	-	.	Name=GoLoco motif;color=#000080;gene_id=ENSG00000076864;gene_name=RAP1GAP;protein_domain_id=PF02188
1	pfam	protein_domain	21729750	21729832	0	-	.	Name=Ubiquitin carboxyl-terminal hydrolase;color=#8000FF;gene_id=ENSG00000090686;gene_name=USP48;protein_domain_id=PF00443
1	pfam	protein_domain	21736446	21736625	0	-	.	Name=Ubiquitin carboxyl-terminal hydrolase;color=#8000FF;gene_id=ENSG00000090686;gene_name=USP48;protein_domain_id=PF00443
1	pfam	protein_domain	21747067	21747149	0	-	.	Name=Ubiquitin carboxyl-terminal hydrolase;color=#8000FF;gene_id=ENSG00000090686;gene_name=USP48;protein_domain_id=PF00443
1	pfam	protein_domain	21748138	21748271	0	-	.	Name=Ubiquitin carboxyl-terminal hydrolase;color=#8000FF;gene_id=ENSG00000090686;gene_name=USP48;protein_domain_id=PF00443
1	pfam	protein_domain	21751507	21751615	0	-	.	Name=Ubiquitin carboxyl-terminal hydrolase;color=#8000FF;gene_id=ENSG00000090686;gene_name=USP48;protein_domain_id=PF00443
1	pfam	protein_domain	21752527	21752651	0	-	.	Name=Ubiquitin carboxyl-terminal hydrolase;color=#8000FF;gene_id=ENSG00000090686;gene_name=USP48;protein_domain_id=PF00443
1	pfam	protein_domain	21752992	21753119	0	-	.	Name=Ubiquitin carboxyl-terminal hydrolase;color=#8000FF;gene_id=ENSG00000090686;gene_name=USP48;protein_domain_id=PF00443
1	pfam	protein_domain	21756546	21756693	0	-	.	Name=Ubiquitin carboxyl-terminal hydrolase;color=#8000FF;gene_id=ENSG00000090686;gene_name=USP48;protein_domain_id=PF00443
1	pfam	protein_domain	21815948	21816043	0	+	.	Name=Low-density lipoprotein receptor domain class A;color=#008000;gene_id=ENSG00000187942;gene_name=LDLRAD2;protein_domain_id=PF00057
1	pfam	protein_domain	21823406	21823488	0	-	.	Name=Laminin G domain;color=#000000;gene_id=ENSG00000142798;gene_name=HSPG2;protein_domain_id=PF00054
1	pfam	protein_domain	21823616	21823719	0	-	.	Name=Laminin G domain;color=#000000;gene_id=ENSG00000142798;gene_name=HSPG2;protein_domain_id=PF00054
1	pfam	protein_domain	21824121	21824204	0	-	.	Name=Laminin G domain;color=#000000;gene_id=ENSG00000142798;gene_name=HSPG2;protein_domain_id=PF00054
1	pfam	protein_domain	21824306	21824376	0	-	.	Name=Laminin G domain;color=#000000;gene_id=ENSG00000142798;gene_name=HSPG2;protein_domain_id=PF00054
1	pfam	protein_domain	21824537	21824581	0	-	.	Name=Laminin G domain;color=#000000;gene_id=ENSG00000142798;gene_name=HSPG2;protein_domain_id=PF00054
1	pfam	protein_domain	21828037	21828072	0	-	.	Name=Human growth factor-like EGF;color=#FFFF80;gene_id=ENSG00000142798;gene_name=HSPG2;protein_domain_id=PF12661
1	pfam	protein_domain	21828148	21828152	0	-	.	Name=EGF-like domain;color=#00FFFF;gene_id=ENSG00000142798;gene_name=HSPG2;protein_domain_id=PF00008
1	pfam	protein_domain	21828255	21828342	0	-	.	Name=EGF-like domain;color=#00FFFF;gene_id=ENSG00000142798;gene_name=HSPG2;protein_domain_id=PF00008
1	pfam	protein_domain	21828400	21828426	0	-	.	Name=Laminin G domain;color=#000000;gene_id=ENSG00000142798;gene_name=HSPG2;protein_domain_id=PF00054
1	pfam	protein_domain	21828835	21829079	0	-	.	Name=Laminin G domain;color=#000000;gene_id=ENSG00000142798;gene_name=HSPG2;protein_domain_id=PF00054
1	pfam	protein_domain	21829383	21829497	0	-	.	Name=Laminin G domain;color=#000000;gene_id=ENSG00000142798;gene_name=HSPG2;protein_domain_id=PF00054
1	pfam	protein_domain	21831015	21831090	0	-	.	Name=EGF-like domain;color=#00FFFF;gene_id=ENSG00000142798;gene_name=HSPG2;protein_domain_id=PF00008
1	pfam	protein_domain	21831215	21831235	0	-	.	Name=EGF-like domain;color=#00FFFF;gene_id=ENSG00000142798;gene_name=HSPG2;protein_domain_id=PF00008
1	pfam	protein_domain	21831289	21831324	0	-	.	Name=Laminin G domain;color=#000000;gene_id=ENSG00000142798;gene_name=HSPG2;protein_domain_id=PF00054
1	pfam	protein_domain	21831463	21831562	0	-	.	Name=Laminin G domain;color=#000000;gene_id=ENSG00000142798;gene_name=HSPG2;protein_domain_id=PF00054
1	pfam	protein_domain	21831652	21831796	0	-	.	Name=Laminin G domain;color=#000000;gene_id=ENSG00000142798;gene_name=HSPG2;protein_domain_id=PF00054
1	pfam	protein_domain	21832495	21832606	0	-	.	Name=Laminin G domain;color=#000000;gene_id=ENSG00000142798;gene_name=HSPG2;protein_domain_id=PF00054
1	pfam	protein_domain	21832875	21832877	0	-	.	Name=Laminin G domain;color=#000000;gene_id=ENSG00000142798;gene_name=HSPG2;protein_domain_id=PF00054
1	pfam	protein_domain	21833268	21833289	0	-	.	Name=Laminin G domain;color=#000000;gene_id=ENSG00000142798;gene_name=HSPG2;protein_domain_id=PF00054
1	pfam	protein_domain	21833471	21833614	0	-	.	Name=Immunoglobulin I-set domain;color=#8000FF;gene_id=ENSG00000142798;gene_name=HSPG2;protein_domain_id=PF07679
1	pfam	protein_domain	21833816	21833908	0	-	.	Name=Immunoglobulin I-set domain;color=#8000FF;gene_id=ENSG00000142798;gene_name=HSPG2;protein_domain_id=PF07679
1	pfam	protein_domain	21834683	21834919	0	-	.	Name=Immunoglobulin I-set domain;color=#8000FF;gene_id=ENSG00000142798;gene_name=HSPG2;protein_domain_id=PF07679
1	pfam	protein_domain	21835544	21835637	0	-	.	Name=Immunoglobulin I-set domain;color=#8000FF;gene_id=ENSG00000142798;gene_name=HSPG2;protein_domain_id=PF07679
1	pfam	protein_domain	21836802	21836953	0	-	.	Name=Immunoglobulin I-set domain;color=#8000FF;gene_id=ENSG00000142798;gene_name=HSPG2;protein_domain_id=PF07679
1	pfam	protein_domain	21838827	21839080	0	-	.	Name=Immunoglobulin I-set domain;color=#8000FF;gene_id=ENSG00000142798;gene_name=HSPG2;protein_domain_id=PF07679
1	pfam	protein_domain	21839375	21839550	0	-	.	Name=Immunoglobulin I-set domain;color=#8000FF;gene_id=ENSG00000142798;gene_name=HSPG2;protein_domain_id=PF07679
1	pfam	protein_domain	21839822	21839897	0	-	.	Name=Immunoglobulin I-set domain;color=#8000FF;gene_id=ENSG00000142798;gene_name=HSPG2;protein_domain_id=PF07679
1	pfam	protein_domain	21839964	21840017	0	-	.	Name=Immunoglobulin domain;color=#FF8080;gene_id=ENSG00000142798;gene_name=HSPG2;protein_domain_id=PF13927
1	pfam	protein_domain	21841101	21841283	0	-	.	Name=Immunoglobulin domain;color=#FF8080;gene_id=ENSG00000142798;gene_name=HSPG2;protein_domain_id=PF13927
1	pfam	protein_domain	21841582	21841673	0	-	.	Name=Immunoglobulin domain;color=#FF8080;gene_id=ENSG00000142798;gene_name=HSPG2;protein_domain_id=PF13927
1	pfam	protein_domain	21842002	21842131	0	-	.	Name=Immunoglobulin domain;color=#FF8080;gene_id=ENSG00000142798;gene_name=HSPG2;protein_domain_id=PF13927
1	pfam	protein_domain	21842264	21842380	0	-	.	Name=Immunoglobulin domain;color=#80FFFF;gene_id=ENSG00000142798;gene_name=HSPG2;protein_domain_id=PF13895
1	pfam	protein_domain	21842770	21842895	0	-	.	Name=Immunoglobulin domain;color=#80FFFF;gene_id=ENSG00000142798;gene_name=HSPG2;protein_domain_id=PF13895
1	pfam	protein_domain	21843325	21843438	0	-	.	Name=Immunoglobulin I-set domain;color=#8000FF;gene_id=ENSG00000142798;gene_name=HSPG2;protein_domain_id=PF07679
1	pfam	protein_domain	21844148	21844285	0	-	.	Name=Immunoglobulin I-set domain;color=#8000FF;gene_id=ENSG00000142798;gene_name=HSPG2;protein_domain_id=PF07679
1	pfam	protein_domain	21846187	21846255	0	-	.	Name=Immunoglobulin domain;color=#FF8080;gene_id=ENSG00000142798;gene_name=HSPG2;protein_domain_id=PF13927
1	pfam	protein_domain	21846448	21846579	0	-	.	Name=Immunoglobulin domain;color=#FF8080;gene_id=ENSG00000142798;gene_name=HSPG2;protein_domain_id=PF13927
1	pfam	protein_domain	21847418	21847492	0	-	.	Name=Immunoglobulin domain;color=#FF8080;gene_id=ENSG00000142798;gene_name=HSPG2;protein_domain_id=PF13927
1	pfam	protein_domain	21847689	21847826	0	-	.	Name=Immunoglobulin domain;color=#FF8080;gene_id=ENSG00000142798;gene_name=HSPG2;protein_domain_id=PF13927
1	pfam	protein_domain	21848019	21848093	0	-	.	Name=Immunoglobulin domain;color=#FF8080;gene_id=ENSG00000142798;gene_name=HSPG2;protein_domain_id=PF13927
1	pfam	protein_domain	21848643	21848768	0	-	.	Name=Immunoglobulin domain;color=#FF8080;gene_id=ENSG00000142798;gene_name=HSPG2;protein_domain_id=PF13927
1	pfam	protein_domain	21848918	21849031	0	-	.	Name=Immunoglobulin I-set domain;color=#8000FF;gene_id=ENSG00000142798;gene_name=HSPG2;protein_domain_id=PF07679
1	pfam	protein_domain	21850041	21850178	0	-	.	Name=Immunoglobulin I-set domain;color=#8000FF;gene_id=ENSG00000142798;gene_name=HSPG2;protein_domain_id=PF07679
1	pfam	protein_domain	21850430	21850498	0	-	.	Name=Immunoglobulin domain;color=#FF8080;gene_id=ENSG00000142798;gene_name=HSPG2;protein_domain_id=PF13927
1	pfam	protein_domain	21851546	21851677	0	-	.	Name=Immunoglobulin domain;color=#FF8080;gene_id=ENSG00000142798;gene_name=HSPG2;protein_domain_id=PF13927
1	pfam	protein_domain	21851852	21851926	0	-	.	Name=Immunoglobulin domain;color=#FF8080;gene_id=ENSG00000142798;gene_name=HSPG2;protein_domain_id=PF13927
1	pfam	protein_domain	21852088	21852222	0	-	.	Name=Immunoglobulin domain;color=#FF8080;gene_id=ENSG00000142798;gene_name=HSPG2;protein_domain_id=PF13927
1	pfam	protein_domain	21852764	21852832	0	-	.	Name=Immunoglobulin domain;color=#FF8080;gene_id=ENSG00000142798;gene_name=HSPG2;protein_domain_id=PF13927
1	pfam	protein_domain	21852919	21853050	0	-	.	Name=Immunoglobulin domain;color=#FF8080;gene_id=ENSG00000142798;gene_name=HSPG2;protein_domain_id=PF13927
1	pfam	protein_domain	21854269	21854343	0	-	.	Name=Immunoglobulin domain;color=#FF8080;gene_id=ENSG00000142798;gene_name=HSPG2;protein_domain_id=PF13927
1	pfam	protein_domain	21854611	21854751	0	-	.	Name=Immunoglobulin domain;color=#FF8080;gene_id=ENSG00000142798;gene_name=HSPG2;protein_domain_id=PF13927
1	pfam	protein_domain	21854855	21854983	0	-	.	Name=Immunoglobulin I-set domain;color=#8000FF;gene_id=ENSG00000142798;gene_name=HSPG2;protein_domain_id=PF07679
1	pfam	protein_domain	21855304	21855435	0	-	.	Name=Immunoglobulin I-set domain;color=#8000FF;gene_id=ENSG00000142798;gene_name=HSPG2;protein_domain_id=PF07679
1	pfam	protein_domain	21855527	21855675	0	-	.	Name=Immunoglobulin I-set domain;color=#8000FF;gene_id=ENSG00000142798;gene_name=HSPG2;protein_domain_id=PF07679
1	pfam	protein_domain	21855787	21855892	0	-	.	Name=Immunoglobulin I-set domain;color=#8000FF;gene_id=ENSG00000142798;gene_name=HSPG2;protein_domain_id=PF07679
1	pfam	protein_domain	21857058	21857195	0	-	.	Name=Immunoglobulin domain;color=#FF8080;gene_id=ENSG00000142798;gene_name=HSPG2;protein_domain_id=PF13927
1	pfam	protein_domain	21857285	21857359	0	-	.	Name=Immunoglobulin domain;color=#FF8080;gene_id=ENSG00000142798;gene_name=HSPG2;protein_domain_id=PF13927
1	pfam	protein_domain	21859609	21859676	0	-	.	Name=Immunoglobulin domain;color=#FF8080;gene_id=ENSG00000142798;gene_name=HSPG2;protein_domain_id=PF13927
1	pfam	protein_domain	21859835	21859982	0	-	.	Name=Immunoglobulin domain;color=#FF8080;gene_id=ENSG00000142798;gene_name=HSPG2;protein_domain_id=PF13927
1	pfam	protein_domain	21860187	21860235	0	-	.	Name=Laminin EGF domain;color=#FFFFFF;gene_id=ENSG00000142798;gene_name=HSPG2;protein_domain_id=PF00053
1	pfam	protein_domain	21861757	21861843	0	-	.	Name=Laminin EGF domain;color=#FFFFFF;gene_id=ENSG00000142798;gene_name=HSPG2;protein_domain_id=PF00053
1	pfam	protein_domain	21861988	21862019	0	-	.	Name=Laminin EGF domain;color=#FFFFFF;gene_id=ENSG00000142798;gene_name=HSPG2;protein_domain_id=PF00053
1	pfam	protein_domain	21862026	21862115	0	-	.	Name=Laminin EGF domain;color=#FFFFFF;gene_id=ENSG00000142798;gene_name=HSPG2;protein_domain_id=PF00053
1	pfam	protein_domain	21864100	21864153	0	-	.	Name=Laminin EGF domain;color=#FFFFFF;gene_id=ENSG00000142798;gene_name=HSPG2;protein_domain_id=PF00053
1	pfam	protein_domain	21864187	21864213	0	-	.	Name=Laminin EGF domain;color=#FFFFFF;gene_id=ENSG00000142798;gene_name=HSPG2;protein_domain_id=PF00053
1	pfam	protein_domain	21864843	21864884	0	-	.	Name=Laminin EGF domain;color=#FFFFFF;gene_id=ENSG00000142798;gene_name=HSPG2;protein_domain_id=PF00053
1	pfam	protein_domain	21864885	21865073	0	-	.	Name=Laminin B (Domain IV);color=#FFFF80;gene_id=ENSG00000142798;gene_name=HSPG2;protein_domain_id=PF00052
1	pfam	protein_domain	21865285	21865365	0	-	.	Name=Laminin B (Domain IV);color=#FFFF80;gene_id=ENSG00000142798;gene_name=HSPG2;protein_domain_id=PF00052
1	pfam	protein_domain	21865717	21865809	0	-	.	Name=Laminin B (Domain IV);color=#FFFF80;gene_id=ENSG00000142798;gene_name=HSPG2;protein_domain_id=PF00052
1	pfam	protein_domain	21872186	21872221	0	-	.	Name=Laminin B (Domain IV);color=#FFFF80;gene_id=ENSG00000142798;gene_name=HSPG2;protein_domain_id=PF00052
1	pfam	protein_domain	21872683	21872760	0	-	.	Name=Laminin EGF domain;color=#FFFFFF;gene_id=ENSG00000142798;gene_name=HSPG2;protein_domain_id=PF00053
1	pfam	protein_domain	21872997	21873062	0	-	.	Name=Laminin EGF domain;color=#FFFFFF;gene_id=ENSG00000142798;gene_name=HSPG2;protein_domain_id=PF00053
1	pfam	protein_domain	21873379	21873424	0	-	.	Name=Laminin EGF domain;color=#FFFFFF;gene_id=ENSG00000142798;gene_name=HSPG2;protein_domain_id=PF00053
1	pfam	protein_domain	21873925	21874011	0	-	.	Name=Laminin EGF domain;color=#FFFFFF;gene_id=ENSG00000142798;gene_name=HSPG2;protein_domain_id=PF00053
1	pfam	protein_domain	21874406	21874437	0	-	.	Name=Laminin EGF domain;color=#FFFFFF;gene_id=ENSG00000142798;gene_name=HSPG2;protein_domain_id=PF00053
1	pfam	protein_domain	21874444	21874533	0	-	.	Name=Laminin EGF domain;color=#FFFFFF;gene_id=ENSG00000142798;gene_name=HSPG2;protein_domain_id=PF00053
1	pfam	protein_domain	21874616	21874669	0	-	.	Name=Laminin EGF domain;color=#FFFFFF;gene_id=ENSG00000142798;gene_name=HSPG2;protein_domain_id=PF00053
1	pfam	protein_domain	21874697	21874729	0	-	.	Name=Laminin EGF domain;color=#FFFFFF;gene_id=ENSG00000142798;gene_name=HSPG2;protein_domain_id=PF00053
1	pfam	protein_domain	21874891	21874932	0	-	.	Name=Laminin EGF domain;color=#FFFFFF;gene_id=ENSG00000142798;gene_name=HSPG2;protein_domain_id=PF00053
1	pfam	protein_domain	21874933	21875002	0	-	.	Name=Laminin B (Domain IV);color=#FFFF80;gene_id=ENSG00000142798;gene_name=HSPG2;protein_domain_id=PF00052
1	pfam	protein_domain	21875629	21875747	0	-	.	Name=Laminin B (Domain IV);color=#FFFF80;gene_id=ENSG00000142798;gene_name=HSPG2;protein_domain_id=PF00052
1	pfam	protein_domain	21875863	21876042	0	-	.	Name=Laminin B (Domain IV);color=#FFFF80;gene_id=ENSG00000142798;gene_name=HSPG2;protein_domain_id=PF00052
1	pfam	protein_domain	21876229	21876264	0	-	.	Name=Laminin B (Domain IV);color=#FFFF80;gene_id=ENSG00000142798;gene_name=HSPG2;protein_domain_id=PF00052
1	pfam	protein_domain	21878443	21878491	0	-	.	Name=Laminin EGF domain;color=#FFFFFF;gene_id=ENSG00000142798;gene_name=HSPG2;protein_domain_id=PF00053
1	pfam	protein_domain	21878577	21878663	0	-	.	Name=Laminin EGF domain;color=#FFFFFF;gene_id=ENSG00000142798;gene_name=HSPG2;protein_domain_id=PF00053
1	pfam	protein_domain	21878994	21879025	0	-	.	Name=Laminin EGF domain;color=#FFFFFF;gene_id=ENSG00000142798;gene_name=HSPG2;protein_domain_id=PF00053
1	pfam	protein_domain	21879047	21879121	0	-	.	Name=Laminin EGF domain;color=#FFFFFF;gene_id=ENSG00000142798;gene_name=HSPG2;protein_domain_id=PF00053
1	pfam	protein_domain	21880107	21880160	0	-	.	Name=Laminin EGF domain;color=#FFFFFF;gene_id=ENSG00000142798;gene_name=HSPG2;protein_domain_id=PF00053
1	pfam	protein_domain	21880371	21880559	0	-	.	Name=Laminin B (Domain IV);color=#FFFF80;gene_id=ENSG00000142798;gene_name=HSPG2;protein_domain_id=PF00052
1	pfam	protein_domain	21880656	21880835	0	-	.	Name=Laminin B (Domain IV);color=#FFFF80;gene_id=ENSG00000142798;gene_name=HSPG2;protein_domain_id=PF00052
1	pfam	protein_domain	21881339	21881374	0	-	.	Name=Laminin B (Domain IV);color=#FFFF80;gene_id=ENSG00000142798;gene_name=HSPG2;protein_domain_id=PF00052
1	pfam	protein_domain	21884825	21884918	0	-	.	Name=Immunoglobulin domain;color=#FF8080;gene_id=ENSG00000142798;gene_name=HSPG2;protein_domain_id=PF13927
1	pfam	protein_domain	21885013	21885155	0	-	.	Name=Immunoglobulin domain;color=#FF8080;gene_id=ENSG00000142798;gene_name=HSPG2;protein_domain_id=PF13927
1	pfam	protein_domain	21885321	21885428	0	-	.	Name=Low-density lipoprotein receptor domain class A;color=#008000;gene_id=ENSG00000142798;gene_name=HSPG2;protein_domain_id=PF00057
1	pfam	protein_domain	21887216	21887323	0	-	.	Name=Low-density lipoprotein receptor domain class A;color=#008000;gene_id=ENSG00000142798;gene_name=HSPG2;protein_domain_id=PF00057
1	pfam	protein_domain	21887421	21887528	0	-	.	Name=Low-density lipoprotein receptor domain class A;color=#008000;gene_id=ENSG00000142798;gene_name=HSPG2;protein_domain_id=PF00057
1	pfam	protein_domain	21887939	21888049	0	-	.	Name=Low-density lipoprotein receptor domain class A;color=#008000;gene_id=ENSG00000142798;gene_name=HSPG2;protein_domain_id=PF00057
1	pfam	protein_domain	21978410	21978454	0	+	.	Name=Trypsin;color=#00FFFF;gene_id=ENSG00000219073;gene_name=CELA3B;protein_domain_id=PF00089
1	pfam	protein_domain	21980824	21980921	0	+	.	Name=Trypsin;color=#00FFFF;gene_id=ENSG00000219073;gene_name=CELA3B;protein_domain_id=PF00089
1	pfam	protein_domain	21981038	21981172	0	+	.	Name=Trypsin;color=#00FFFF;gene_id=ENSG00000219073;gene_name=CELA3B;protein_domain_id=PF00089
1	pfam	protein_domain	21983694	21983830	0	+	.	Name=Trypsin;color=#00FFFF;gene_id=ENSG00000219073;gene_name=CELA3B;protein_domain_id=PF00089
1	pfam	protein_domain	21984189	21984331	0	+	.	Name=Trypsin;color=#00FFFF;gene_id=ENSG00000219073;gene_name=CELA3B;protein_domain_id=PF00089
1	pfam	protein_domain	21986531	21986677	0	+	.	Name=Trypsin;color=#00FFFF;gene_id=ENSG00000219073;gene_name=CELA3B;protein_domain_id=PF00089
1	pfam	protein_domain	22003047	22003088	0	+	.	Name=Trypsin;color=#00FFFF;gene_id=ENSG00000142789;gene_name=CELA3A;protein_domain_id=PF00089
1	pfam	protein_domain	22005447	22005544	0	+	.	Name=Trypsin;color=#00FFFF;gene_id=ENSG00000142789;gene_name=CELA3A;protein_domain_id=PF00089
1	pfam	protein_domain	22005662	22005796	0	+	.	Name=Trypsin;color=#00FFFF;gene_id=ENSG00000142789;gene_name=CELA3A;protein_domain_id=PF00089
1	pfam	protein_domain	22006878	22007014	0	+	.	Name=Trypsin;color=#00FFFF;gene_id=ENSG00000142789;gene_name=CELA3A;protein_domain_id=PF00089
1	pfam	protein_domain	22007373	22007515	0	+	.	Name=Trypsin;color=#00FFFF;gene_id=ENSG00000142789;gene_name=CELA3A;protein_domain_id=PF00089
1	pfam	protein_domain	22009705	22009851	0	+	.	Name=Trypsin;color=#00FFFF;gene_id=ENSG00000142789;gene_name=CELA3A;protein_domain_id=PF00089
1	pfam	protein_domain	22078491	22078583	0	+	.	Name=Ras family;color=#80FFFF;gene_id=ENSG00000070831;gene_name=CDC42;protein_domain_id=PF00071
1	pfam	protein_domain	22081722	22081794	0	+	.	Name=Ras family;color=#80FFFF;gene_id=ENSG00000070831;gene_name=CDC42;protein_domain_id=PF00071
1	pfam	protein_domain	22086439	22086548	0	+	.	Name=Ras family;color=#80FFFF;gene_id=ENSG00000070831;gene_name=CDC42;protein_domain_id=PF00071
1	pfam	protein_domain	22086669	22086866	0	+	.	Name=Ras family;color=#80FFFF;gene_id=ENSG00000070831;gene_name=CDC42;protein_domain_id=PF00071
1	pfam	protein_domain	22089943	22089981	0	+	.	Name=Ras family;color=#80FFFF;gene_id=ENSG00000070831;gene_name=CDC42;protein_domain_id=PF00071
1	pfam	protein_domain	22091428	22091466	0	+	.	Name=Ras family;color=#80FFFF;gene_id=ENSG00000070831;gene_name=CDC42;protein_domain_id=PF00071
1	pfam	protein_domain	22120053	22120517	0	-	.	Name=wnt family;color=#0000FF;gene_id=ENSG00000162552;gene_name=WNT4;protein_domain_id=PF00110
1	pfam	protein_domain	22121211	22121353	0	-	.	Name=wnt family;color=#0000FF;gene_id=ENSG00000162552;gene_name=WNT4;protein_domain_id=PF00110
1	pfam	protein_domain	22121445	22121576	0	-	.	Name=wnt family;color=#0000FF;gene_id=ENSG00000162552;gene_name=WNT4;protein_domain_id=PF00110
1	pfam	protein_domain	22127472	22127481	0	-	.	Name=wnt family;color=#0000FF;gene_id=ENSG00000162552;gene_name=WNT4;protein_domain_id=PF00110
1	pfam	protein_domain	22129616	22129796	0	-	.	Name=wnt family;color=#0000FF;gene_id=ENSG00000162552;gene_name=WNT4;protein_domain_id=PF00110
1	pfam	protein_domain	22490000	22490290	0	+	.	Name=BTB/POZ domain;color=#008000;gene_id=ENSG00000184677;gene_name=ZBTB40;protein_domain_id=PF00651
1	pfam	protein_domain	22524328	22524387	0	+	.	Name=Zinc-finger of C2H2 type;color=#FF8080;gene_id=ENSG00000184677;gene_name=ZBTB40;protein_domain_id=PF12874
1	pfam	protein_domain	22569291	22569353	0	+	.	Name=Ephrin receptor ligand binding domain;color=#000000;gene_id=ENSG00000070886;gene_name=EPHA8;protein_domain_id=PF01404
1	pfam	protein_domain	22576217	22576669	0	+	.	Name=Ephrin receptor ligand binding domain;color=#000000;gene_id=ENSG00000070886;gene_name=EPHA8;protein_domain_id=PF01404
1	pfam	protein_domain	22588879	22589148	0	+	.	Name=Fibronectin type III domain;color=#8080FF;gene_id=ENSG00000070886;gene_name=EPHA8;protein_domain_id=PF00041
1	pfam	protein_domain	22589206	22589206	0	+	.	Name=Fibronectin type III domain;color=#8080FF;gene_id=ENSG00000070886;gene_name=EPHA8;protein_domain_id=PF00041
1	pfam	protein_domain	22593326	22593450	0	+	.	Name=Fibronectin type III domain;color=#8080FF;gene_id=ENSG00000070886;gene_name=EPHA8;protein_domain_id=PF00041
1	pfam	protein_domain	22593524	22593655	0	+	.	Name=Fibronectin type III domain;color=#8080FF;gene_id=ENSG00000070886;gene_name=EPHA8;protein_domain_id=PF00041
1	pfam	protein_domain	22595262	22595323	0	+	.	Name=Ephrin type-A receptor 2 transmembrane domain;color=#FF8080;gene_id=ENSG00000070886;gene_name=EPHA8;protein_domain_id=PF14575
1	pfam	protein_domain	22596106	22596173	0	+	.	Name=Ephrin type-A receptor 2 transmembrane domain;color=#FF8080;gene_id=ENSG00000070886;gene_name=EPHA8;protein_domain_id=PF14575
1	pfam	protein_domain	22597312	22597442	0	+	.	Name=Ephrin type-A receptor 2 transmembrane domain;color=#FF8080;gene_id=ENSG00000070886;gene_name=EPHA8;protein_domain_id=PF14575
1	pfam	protein_domain	22597449	22597476	0	+	.	Name=Protein tyrosine kinase;color=#FF0080;gene_id=ENSG00000070886;gene_name=EPHA8;protein_domain_id=PF07714
1	pfam	protein_domain	22597676	22597861	0	+	.	Name=Protein tyrosine kinase;color=#FF0080;gene_id=ENSG00000070886;gene_name=EPHA8;protein_domain_id=PF07714
1	pfam	protein_domain	22598151	22598212	0	+	.	Name=Protein tyrosine kinase;color=#FF0080;gene_id=ENSG00000070886;gene_name=EPHA8;protein_domain_id=PF07714
1	pfam	protein_domain	22598838	22599047	0	+	.	Name=Protein tyrosine kinase;color=#FF0080;gene_id=ENSG00000070886;gene_name=EPHA8;protein_domain_id=PF07714
1	pfam	protein_domain	22600661	22600810	0	+	.	Name=Protein tyrosine kinase;color=#FF0080;gene_id=ENSG00000070886;gene_name=EPHA8;protein_domain_id=PF07714
1	pfam	protein_domain	22600898	22601035	0	+	.	Name=Protein tyrosine kinase;color=#FF0080;gene_id=ENSG00000070886;gene_name=EPHA8;protein_domain_id=PF07714
1	pfam	protein_domain	22601370	22601473	0	+	.	Name=SAM domain (Sterile alpha motif);color=#FF80FF;gene_id=ENSG00000070886;gene_name=EPHA8;protein_domain_id=PF00536
1	pfam	protein_domain	22601627	22601699	0	+	.	Name=SAM domain (Sterile alpha motif);color=#FF80FF;gene_id=ENSG00000070886;gene_name=EPHA8;protein_domain_id=PF00536
1	pfam	protein_domain	22638853	22638993	0	+	.	Name=Collagen triple helix repeat (20 copies);color=#8080FF;gene_id=ENSG00000173372;gene_name=C1QA;protein_domain_id=PF01391
1	pfam	protein_domain	22639015	22639392	0	+	.	Name=C1q domain;color=#00FFFF;gene_id=ENSG00000173372;gene_name=C1QA;protein_domain_id=PF00386
1	pfam	protein_domain	22647241	22647384	0	+	.	Name=Collagen triple helix repeat (20 copies);color=#8080FF;gene_id=ENSG00000159189;gene_name=C1QC;protein_domain_id=PF01391
1	pfam	protein_domain	22647406	22647771	0	+	.	Name=C1q domain;color=#00FFFF;gene_id=ENSG00000159189;gene_name=C1QC;protein_domain_id=PF00386
1	pfam	protein_domain	22659553	22659643	0	+	.	Name=Collagen triple helix repeat (20 copies);color=#8080FF;gene_id=ENSG00000173369;gene_name=C1QB;protein_domain_id=PF01391
1	pfam	protein_domain	22660812	22660969	0	+	.	Name=Collagen triple helix repeat (20 copies);color=#8080FF;gene_id=ENSG00000173369;gene_name=C1QB;protein_domain_id=PF01391
1	pfam	protein_domain	22660991	22661365	0	+	.	Name=C1q domain;color=#00FFFF;gene_id=ENSG00000173369;gene_name=C1QB;protein_domain_id=PF00386
1	pfam	protein_domain	22711043	22711043	0	+	.	Name=Ephrin receptor ligand binding domain;color=#000000;gene_id=ENSG00000133216;gene_name=EPHB2;protein_domain_id=PF01404
1	pfam	protein_domain	22775244	22775244	0	+	.	Name=Ephrin receptor ligand binding domain;color=#000000;gene_id=ENSG00000133216;gene_name=EPHB2;protein_domain_id=PF01404
1	pfam	protein_domain	22781421	22781485	0	+	.	Name=Ephrin receptor ligand binding domain;color=#000000;gene_id=ENSG00000133216;gene_name=EPHB2;protein_domain_id=PF01404
1	pfam	protein_domain	22784392	22784856	0	+	.	Name=Ephrin receptor ligand binding domain;color=#000000;gene_id=ENSG00000133216;gene_name=EPHB2;protein_domain_id=PF01404
1	pfam	protein_domain	22785067	22785076	0	+	.	Name=Putative ephrin-receptor like ;color=#008080;gene_id=ENSG00000133216;gene_name=EPHB2;protein_domain_id=PF07699
1	pfam	protein_domain	22863037	22863131	0	+	.	Name=Putative ephrin-receptor like ;color=#008080;gene_id=ENSG00000133216;gene_name=EPHB2;protein_domain_id=PF07699
1	pfam	protein_domain	22864885	22865172	0	+	.	Name=Fibronectin type III domain;color=#8080FF;gene_id=ENSG00000133216;gene_name=EPHB2;protein_domain_id=PF00041
1	pfam	protein_domain	22882364	22882483	0	+	.	Name=Fibronectin type III domain;color=#8080FF;gene_id=ENSG00000133216;gene_name=EPHB2;protein_domain_id=PF00041
1	pfam	protein_domain	22892881	22893015	0	+	.	Name=Fibronectin type III domain;color=#8080FF;gene_id=ENSG00000133216;gene_name=EPHB2;protein_domain_id=PF00041
1	pfam	protein_domain	22895510	22895580	0	+	.	Name=Ephrin type-A receptor 2 transmembrane domain;color=#FF8080;gene_id=ENSG00000133216;gene_name=EPHB2;protein_domain_id=PF14575
1	pfam	protein_domain	22896411	22896478	0	+	.	Name=Ephrin type-A receptor 2 transmembrane domain;color=#FF8080;gene_id=ENSG00000133216;gene_name=EPHB2;protein_domain_id=PF14575
1	pfam	protein_domain	22905987	22906072	0	+	.	Name=Ephrin type-A receptor 2 transmembrane domain;color=#FF8080;gene_id=ENSG00000133216;gene_name=EPHB2;protein_domain_id=PF14575
1	pfam	protein_domain	22906085	22906109	0	+	.	Name=Protein tyrosine kinase;color=#FF0080;gene_id=ENSG00000133216;gene_name=EPHB2;protein_domain_id=PF07714
1	pfam	protein_domain	22906710	22906957	0	+	.	Name=Protein tyrosine kinase;color=#FF0080;gene_id=ENSG00000133216;gene_name=EPHB2;protein_domain_id=PF07714
1	pfam	protein_domain	22907953	22908168	0	+	.	Name=Protein tyrosine kinase;color=#FF0080;gene_id=ENSG00000133216;gene_name=EPHB2;protein_domain_id=PF07714
1	pfam	protein_domain	22909022	22909171	0	+	.	Name=Protein tyrosine kinase;color=#FF0080;gene_id=ENSG00000133216;gene_name=EPHB2;protein_domain_id=PF07714
1	pfam	protein_domain	22910382	22910519	0	+	.	Name=Protein tyrosine kinase;color=#FF0080;gene_id=ENSG00000133216;gene_name=EPHB2;protein_domain_id=PF07714
1	pfam	protein_domain	22912481	22912599	0	+	.	Name=SAM domain (Sterile alpha motif);color=#FF80FF;gene_id=ENSG00000133216;gene_name=EPHB2;protein_domain_id=PF00536
1	pfam	protein_domain	22913462	22913531	0	+	.	Name=SAM domain (Sterile alpha motif);color=#FF80FF;gene_id=ENSG00000133216;gene_name=EPHB2;protein_domain_id=PF00536
1	pfam	protein_domain	22953481	22954024	0	-	.	Name=Beta-lactamase;color=#800000;gene_id=ENSG00000215906;gene_name=LACTBL1;protein_domain_id=PF00144
1	pfam	protein_domain	22955321	22955426	0	-	.	Name=Beta-lactamase;color=#800000;gene_id=ENSG00000215906;gene_name=LACTBL1;protein_domain_id=PF00144
1	pfam	protein_domain	22958685	22958920	0	-	.	Name=Beta-lactamase;color=#800000;gene_id=ENSG00000215906;gene_name=LACTBL1;protein_domain_id=PF00144
1	pfam	protein_domain	22959942	22960099	0	-	.	Name=Beta-lactamase;color=#800000;gene_id=ENSG00000215906;gene_name=LACTBL1;protein_domain_id=PF00144
1	pfam	protein_domain	23050425	23050520	0	+	.	Name=SWIRM domain;color=#0080FF;gene_id=ENSG00000004487;gene_name=KDM1A;protein_domain_id=PF04433
1	pfam	protein_domain	23053761	23053839	0	+	.	Name=SWIRM domain;color=#0080FF;gene_id=ENSG00000004487;gene_name=KDM1A;protein_domain_id=PF04433
1	pfam	protein_domain	23055069	23055130	0	+	.	Name=SWIRM domain;color=#0080FF;gene_id=ENSG00000004487;gene_name=KDM1A;protein_domain_id=PF04433
1	pfam	protein_domain	23055970	23056038	0	+	.	Name=Flavin containing amine oxidoreductase;color=#000000;gene_id=ENSG00000004487;gene_name=KDM1A;protein_domain_id=PF01593
1	pfam	protein_domain	23057484	23057565	0	+	.	Name=Flavin containing amine oxidoreductase;color=#000000;gene_id=ENSG00000004487;gene_name=KDM1A;protein_domain_id=PF01593
1	pfam	protein_domain	23059073	23059167	0	+	.	Name=Flavin containing amine oxidoreductase;color=#000000;gene_id=ENSG00000004487;gene_name=KDM1A;protein_domain_id=PF01593
1	pfam	protein_domain	23066060	23066071	0	+	.	Name=Flavin containing amine oxidoreductase;color=#000000;gene_id=ENSG00000004487;gene_name=KDM1A;protein_domain_id=PF01593
1	pfam	protein_domain	23068539	23068681	0	+	.	Name=Flavin containing amine oxidoreductase;color=#000000;gene_id=ENSG00000004487;gene_name=KDM1A;protein_domain_id=PF01593
1	pfam	protein_domain	23069061	23069151	0	+	.	Name=Flavin containing amine oxidoreductase;color=#000000;gene_id=ENSG00000004487;gene_name=KDM1A;protein_domain_id=PF01593
1	pfam	protein_domain	23071225	23071359	0	+	.	Name=Flavin containing amine oxidoreductase;color=#000000;gene_id=ENSG00000004487;gene_name=KDM1A;protein_domain_id=PF01593
1	pfam	protein_domain	23072124	23072197	0	+	.	Name=Flavin containing amine oxidoreductase;color=#000000;gene_id=ENSG00000004487;gene_name=KDM1A;protein_domain_id=PF01593
1	pfam	protein_domain	23073274	23073403	0	+	.	Name=Flavin containing amine oxidoreductase;color=#000000;gene_id=ENSG00000004487;gene_name=KDM1A;protein_domain_id=PF01593
1	pfam	protein_domain	23077228	23077360	0	+	.	Name=Flavin containing amine oxidoreductase;color=#000000;gene_id=ENSG00000004487;gene_name=KDM1A;protein_domain_id=PF01593
1	pfam	protein_domain	23078966	23079177	0	+	.	Name=Flavin containing amine oxidoreductase;color=#000000;gene_id=ENSG00000004487;gene_name=KDM1A;protein_domain_id=PF01593
1	pfam	protein_domain	23079553	23079667	0	+	.	Name=Flavin containing amine oxidoreductase;color=#000000;gene_id=ENSG00000004487;gene_name=KDM1A;protein_domain_id=PF01593
1	pfam	protein_domain	23081446	23081573	0	+	.	Name=Flavin containing amine oxidoreductase;color=#000000;gene_id=ENSG00000004487;gene_name=KDM1A;protein_domain_id=PF01593
1	pfam	protein_domain	23082220	23082366	0	+	.	Name=Flavin containing amine oxidoreductase;color=#000000;gene_id=ENSG00000004487;gene_name=KDM1A;protein_domain_id=PF01593
1	pfam	protein_domain	23083179	23083280	0	+	.	Name=Flavin containing amine oxidoreductase;color=#000000;gene_id=ENSG00000004487;gene_name=KDM1A;protein_domain_id=PF01593
1	pfam	protein_domain	23193152	23194054	0	-	.	Name=7 transmembrane receptor (rhodopsin family);color=#000080;gene_id=ENSG00000179546;gene_name=HTR1D;protein_domain_id=PF00001
1	pfam	protein_domain	23311278	23311322	0	-	.	Name=RNA recognition motif. (a.k.a. RRM%2C RBD%2C or RNP domain);color=#FF8080;gene_id=ENSG00000125944;gene_name=HNRNPR;protein_domain_id=PF00076
1	pfam	protein_domain	23313553	23313693	0	-	.	Name=RNA recognition motif. (a.k.a. RRM%2C RBD%2C or RNP domain);color=#FF8080;gene_id=ENSG00000125944;gene_name=HNRNPR;protein_domain_id=PF00076
1	pfam	protein_domain	23318573	23318697	0	-	.	Name=RNA recognition motif. (a.k.a. RRM%2C RBD%2C or RNP domain);color=#FF8080;gene_id=ENSG00000125944;gene_name=HNRNPR;protein_domain_id=PF00076
1	pfam	protein_domain	23321528	23321597	0	-	.	Name=RNA recognition motif. (a.k.a. RRM%2C RBD%2C or RNP domain);color=#FF8080;gene_id=ENSG00000125944;gene_name=HNRNPR;protein_domain_id=PF00076
1	pfam	protein_domain	23321646	23321663	0	-	.	Name=RNA recognition motif. (a.k.a. RRM%2C RBD%2C or RNP domain);color=#FF8080;gene_id=ENSG00000125944;gene_name=HNRNPR;protein_domain_id=PF00076
1	pfam	protein_domain	23323556	23323732	0	-	.	Name=RNA recognition motif. (a.k.a. RRM%2C RBD%2C or RNP domain);color=#FF8080;gene_id=ENSG00000125944;gene_name=HNRNPR;protein_domain_id=PF00076
1	pfam	protein_domain	23361978	23362046	0	-	.	Name=Zinc finger%2C C2H2 type;color=#80FF00;gene_id=ENSG00000125945;gene_name=ZNF436;protein_domain_id=PF00096
1	pfam	protein_domain	23362062	23362130	0	-	.	Name=Zinc finger%2C C2H2 type;color=#80FF00;gene_id=ENSG00000125945;gene_name=ZNF436;protein_domain_id=PF00096
1	pfam	protein_domain	23362230	23362298	0	-	.	Name=Zinc finger%2C C2H2 type;color=#80FF00;gene_id=ENSG00000125945;gene_name=ZNF436;protein_domain_id=PF00096
1	pfam	protein_domain	23362398	23362466	0	-	.	Name=Zinc finger%2C C2H2 type;color=#80FF00;gene_id=ENSG00000125945;gene_name=ZNF436;protein_domain_id=PF00096
1	pfam	protein_domain	23362482	23362550	0	-	.	Name=Zinc finger%2C C2H2 type;color=#80FF00;gene_id=ENSG00000125945;gene_name=ZNF436;protein_domain_id=PF00096
1	pfam	protein_domain	23362566	23362634	0	-	.	Name=Zinc finger%2C C2H2 type;color=#80FF00;gene_id=ENSG00000125945;gene_name=ZNF436;protein_domain_id=PF00096
1	pfam	protein_domain	23362650	23362718	0	-	.	Name=Zinc finger%2C C2H2 type;color=#80FF00;gene_id=ENSG00000125945;gene_name=ZNF436;protein_domain_id=PF00096
1	pfam	protein_domain	23362734	23362802	0	-	.	Name=Zinc finger%2C C2H2 type;color=#80FF00;gene_id=ENSG00000125945;gene_name=ZNF436;protein_domain_id=PF00096
1	pfam	protein_domain	23362818	23362886	0	-	.	Name=Zinc finger%2C C2H2 type;color=#80FF00;gene_id=ENSG00000125945;gene_name=ZNF436;protein_domain_id=PF00096
1	pfam	protein_domain	23362902	23362970	0	-	.	Name=C2H2-type zinc finger;color=#80FF80;gene_id=ENSG00000125945;gene_name=ZNF436;protein_domain_id=PF13894
1	pfam	protein_domain	23363220	23363221	0	-	.	Name=KRAB box;color=#0000FF;gene_id=ENSG00000125945;gene_name=ZNF436;protein_domain_id=PF01352
1	pfam	protein_domain	23367042	23367165	0	-	.	Name=KRAB box;color=#0000FF;gene_id=ENSG00000125945;gene_name=ZNF436;protein_domain_id=PF01352
1	pfam	protein_domain	23384346	23384417	0	-	.	Name=Transcription factor S-II (TFIIS);color=#80FF80;gene_id=ENSG00000204219;gene_name=TCEA3;protein_domain_id=PF01096
1	pfam	protein_domain	23387273	23387317	0	-	.	Name=Transcription factor S-II (TFIIS);color=#80FF80;gene_id=ENSG00000204219;gene_name=TCEA3;protein_domain_id=PF01096
1	pfam	protein_domain	23387354	23387419	0	-	.	Name=Transcription factor S-II (TFIIS)%2C central domain;color=#FF8000;gene_id=ENSG00000204219;gene_name=TCEA3;protein_domain_id=PF07500
1	pfam	protein_domain	23393879	23394033	0	-	.	Name=Transcription factor S-II (TFIIS)%2C central domain;color=#FF8000;gene_id=ENSG00000204219;gene_name=TCEA3;protein_domain_id=PF07500
1	pfam	protein_domain	23397545	23397601	0	-	.	Name=Transcription factor S-II (TFIIS)%2C central domain;color=#FF8000;gene_id=ENSG00000204219;gene_name=TCEA3;protein_domain_id=PF07500
1	pfam	protein_domain	23397792	23397846	0	-	.	Name=Transcription factor S-II (TFIIS)%2C central domain;color=#FF8000;gene_id=ENSG00000204219;gene_name=TCEA3;protein_domain_id=PF07500
1	pfam	protein_domain	23417908	23418009	0	-	.	Name=TFIIS helical bundle-like domain;color=#80FFFF;gene_id=ENSG00000204219;gene_name=TCEA3;protein_domain_id=PF08711
1	pfam	protein_domain	23419077	23419127	0	-	.	Name=TFIIS helical bundle-like domain;color=#80FFFF;gene_id=ENSG00000204219;gene_name=TCEA3;protein_domain_id=PF08711
1	pfam	protein_domain	23433524	23433532	0	-	.	Name=Ankyrin repeats (3 copies);color=#FFFF80;gene_id=ENSG00000088280;gene_name=ASAP3;protein_domain_id=PF12796
1	pfam	protein_domain	23433626	23433693	0	-	.	Name=Ankyrin repeats (3 copies);color=#FFFF80;gene_id=ENSG00000088280;gene_name=ASAP3;protein_domain_id=PF12796
1	pfam	protein_domain	23434254	23434369	0	-	.	Name=Ankyrin repeats (3 copies);color=#FFFF80;gene_id=ENSG00000088280;gene_name=ASAP3;protein_domain_id=PF12796
1	pfam	protein_domain	23434533	23434600	0	-	.	Name=Ankyrin repeats (3 copies);color=#FFFF80;gene_id=ENSG00000088280;gene_name=ASAP3;protein_domain_id=PF12796
1	pfam	protein_domain	23435972	23436028	0	-	.	Name=Putative GTPase activating protein for Arf;color=#00FFFF;gene_id=ENSG00000088280;gene_name=ASAP3;protein_domain_id=PF01412
1	pfam	protein_domain	23436560	23436654	0	-	.	Name=Putative GTPase activating protein for Arf;color=#00FFFF;gene_id=ENSG00000088280;gene_name=ASAP3;protein_domain_id=PF01412
1	pfam	protein_domain	23436911	23437044	0	-	.	Name=Putative GTPase activating protein for Arf;color=#00FFFF;gene_id=ENSG00000088280;gene_name=ASAP3;protein_domain_id=PF01412
1	pfam	protein_domain	23437130	23437187	0	-	.	Name=Putative GTPase activating protein for Arf;color=#00FFFF;gene_id=ENSG00000088280;gene_name=ASAP3;protein_domain_id=PF01412
1	pfam	protein_domain	23437296	23437320	0	-	.	Name=PH domain;color=#00FF80;gene_id=ENSG00000088280;gene_name=ASAP3;protein_domain_id=PF00169
1	pfam	protein_domain	23437424	23437472	0	-	.	Name=PH domain;color=#00FF80;gene_id=ENSG00000088280;gene_name=ASAP3;protein_domain_id=PF00169
1	pfam	protein_domain	23438747	23438834	0	-	.	Name=PH domain;color=#00FF80;gene_id=ENSG00000088280;gene_name=ASAP3;protein_domain_id=PF00169
1	pfam	protein_domain	23439161	23439230	0	-	.	Name=PH domain;color=#00FF80;gene_id=ENSG00000088280;gene_name=ASAP3;protein_domain_id=PF00169
1	pfam	protein_domain	23441102	23441136	0	-	.	Name=PH domain;color=#00FF80;gene_id=ENSG00000088280;gene_name=ASAP3;protein_domain_id=PF00169
1	pfam	protein_domain	23441441	23441473	0	-	.	Name=BAR domain of APPL family;color=NA;gene_id=ENSG00000088280;gene_name=ASAP3;protein_domain_id=PF16746
1	pfam	protein_domain	23441655	23441730	0	-	.	Name=BAR domain of APPL family;color=NA;gene_id=ENSG00000088280;gene_name=ASAP3;protein_domain_id=PF16746
1	pfam	protein_domain	23442186	23442271	0	-	.	Name=BAR domain of APPL family;color=NA;gene_id=ENSG00000088280;gene_name=ASAP3;protein_domain_id=PF16746
1	pfam	protein_domain	23442501	23442635	0	-	.	Name=BAR domain of APPL family;color=NA;gene_id=ENSG00000088280;gene_name=ASAP3;protein_domain_id=PF16746
1	pfam	protein_domain	23451479	23451528	0	-	.	Name=BAR domain of APPL family;color=NA;gene_id=ENSG00000088280;gene_name=ASAP3;protein_domain_id=PF16746
1	pfam	protein_domain	23452697	23452771	0	-	.	Name=BAR domain of APPL family;color=NA;gene_id=ENSG00000088280;gene_name=ASAP3;protein_domain_id=PF16746
1	pfam	protein_domain	23455881	23456026	0	-	.	Name=BAR domain of APPL family;color=NA;gene_id=ENSG00000088280;gene_name=ASAP3;protein_domain_id=PF16746
1	pfam	protein_domain	23456122	23456194	0	-	.	Name=BAR domain of APPL family;color=NA;gene_id=ENSG00000088280;gene_name=ASAP3;protein_domain_id=PF16746
1	pfam	protein_domain	23484005	23484040	0	-	.	Name=BAR domain of APPL family;color=NA;gene_id=ENSG00000088280;gene_name=ASAP3;protein_domain_id=PF16746
1	pfam	protein_domain	23516468	23516527	0	-	.	Name=E2F transcription factor CC-MB domain;color=#0080FF;gene_id=ENSG00000007968;gene_name=E2F2;protein_domain_id=PF16421
1	pfam	protein_domain	23519016	23519130	0	-	.	Name=E2F transcription factor CC-MB domain;color=#0080FF;gene_id=ENSG00000007968;gene_name=E2F2;protein_domain_id=PF16421
1	pfam	protein_domain	23520913	23521022	0	-	.	Name=E2F transcription factor CC-MB domain;color=#0080FF;gene_id=ENSG00000007968;gene_name=E2F2;protein_domain_id=PF16421
1	pfam	protein_domain	23521068	23521071	0	-	.	Name=E2F/DP family winged-helix DNA-binding domain;color=#FFFF00;gene_id=ENSG00000007968;gene_name=E2F2;protein_domain_id=PF02319
1	pfam	protein_domain	23521837	23522024	0	-	.	Name=E2F/DP family winged-helix DNA-binding domain;color=#FFFF00;gene_id=ENSG00000007968;gene_name=E2F2;protein_domain_id=PF02319
1	pfam	protein_domain	23559184	23559303	0	-	.	Name=Helix-loop-helix DNA-binding domain;color=#800080;gene_id=ENSG00000117318;gene_name=ID3;protein_domain_id=PF00010
1	pfam	protein_domain	23692630	23692759	0	+	.	Name=Ribosomal protein L5;color=#8000FF;gene_id=ENSG00000142676;gene_name=RPL11;protein_domain_id=PF00281
1	pfam	protein_domain	23693807	23693838	0	+	.	Name=Ribosomal protein L5;color=#8000FF;gene_id=ENSG00000142676;gene_name=RPL11;protein_domain_id=PF00281
1	pfam	protein_domain	23693848	23693913	0	+	.	Name=ribosomal L5P family C-terminus;color=#FFFF80;gene_id=ENSG00000142676;gene_name=RPL11;protein_domain_id=PF00673
1	pfam	protein_domain	23694660	23694794	0	+	.	Name=ribosomal L5P family C-terminus;color=#FFFF80;gene_id=ENSG00000142676;gene_name=RPL11;protein_domain_id=PF00673
1	pfam	protein_domain	23695798	23695896	0	+	.	Name=ribosomal L5P family C-terminus;color=#FFFF80;gene_id=ENSG00000142676;gene_name=RPL11;protein_domain_id=PF00673
1	pfam	protein_domain	23749027	23749077	0	+	.	Name=TFIIS helical bundle-like domain;color=#80FFFF;gene_id=ENSG00000011007;gene_name=TCEB3;protein_domain_id=PF08711
1	pfam	protein_domain	23749842	23749937	0	+	.	Name=TFIIS helical bundle-like domain;color=#80FFFF;gene_id=ENSG00000011007;gene_name=TCEB3;protein_domain_id=PF08711
1	pfam	protein_domain	23754371	23754460	0	+	.	Name=RNA polymerase II transcription factor SIII (Elongin) subunit A;color=#FF80FF;gene_id=ENSG00000011007;gene_name=TCEB3;protein_domain_id=PF06881
1	pfam	protein_domain	23755843	23756023	0	+	.	Name=RNA polymerase II transcription factor SIII (Elongin) subunit A;color=#FF80FF;gene_id=ENSG00000011007;gene_name=TCEB3;protein_domain_id=PF06881
1	pfam	protein_domain	23756274	23756290	0	+	.	Name=RNA polymerase II transcription factor SIII (Elongin) subunit A;color=#FF80FF;gene_id=ENSG00000011007;gene_name=TCEB3;protein_domain_id=PF06881
1	pfam	protein_domain	23778606	23778713	0	+	.	Name=PITH domain;color=#FF0000;gene_id=ENSG00000057757;gene_name=PITHD1;protein_domain_id=PF06201
1	pfam	protein_domain	23779438	23779481	0	+	.	Name=PITH domain;color=#FF0000;gene_id=ENSG00000057757;gene_name=PITHD1;protein_domain_id=PF06201
1	pfam	protein_domain	23779864	23779941	0	+	.	Name=PITH domain;color=#FF0000;gene_id=ENSG00000057757;gene_name=PITHD1;protein_domain_id=PF06201
1	pfam	protein_domain	23785675	23785779	0	+	.	Name=PITH domain;color=#FF0000;gene_id=ENSG00000057757;gene_name=PITHD1;protein_domain_id=PF06201
1	pfam	protein_domain	23786315	23786414	0	+	.	Name=PITH domain;color=#FF0000;gene_id=ENSG00000057757;gene_name=PITHD1;protein_domain_id=PF06201
1	pfam	protein_domain	23792719	23792760	0	+	.	Name=Phospholipase/Carboxylesterase;color=#80FF80;gene_id=ENSG00000011009;gene_name=LYPLA2;protein_domain_id=PF02230
1	pfam	protein_domain	23793008	23793039	0	+	.	Name=Phospholipase/Carboxylesterase;color=#80FF80;gene_id=ENSG00000011009;gene_name=LYPLA2;protein_domain_id=PF02230
1	pfam	protein_domain	23793151	23793216	0	+	.	Name=Phospholipase/Carboxylesterase;color=#80FF80;gene_id=ENSG00000011009;gene_name=LYPLA2;protein_domain_id=PF02230
1	pfam	protein_domain	23793705	23793752	0	+	.	Name=Phospholipase/Carboxylesterase;color=#80FF80;gene_id=ENSG00000011009;gene_name=LYPLA2;protein_domain_id=PF02230
1	pfam	protein_domain	23793860	23793930	0	+	.	Name=Phospholipase/Carboxylesterase;color=#80FF80;gene_id=ENSG00000011009;gene_name=LYPLA2;protein_domain_id=PF02230
1	pfam	protein_domain	23794063	23794136	0	+	.	Name=Phospholipase/Carboxylesterase;color=#80FF80;gene_id=ENSG00000011009;gene_name=LYPLA2;protein_domain_id=PF02230
1	pfam	protein_domain	23794224	23794325	0	+	.	Name=Phospholipase/Carboxylesterase;color=#80FF80;gene_id=ENSG00000011009;gene_name=LYPLA2;protein_domain_id=PF02230
1	pfam	protein_domain	23794427	23794507	0	+	.	Name=Phospholipase/Carboxylesterase;color=#80FF80;gene_id=ENSG00000011009;gene_name=LYPLA2;protein_domain_id=PF02230
1	pfam	protein_domain	23794552	23794560	0	+	.	Name=Phospholipase/Carboxylesterase;color=#80FF80;gene_id=ENSG00000011009;gene_name=LYPLA2;protein_domain_id=PF02230
1	pfam	protein_domain	23796000	23796007	0	-	.	Name=GDP-mannose 4%2C6 dehydratase;color=#000080;gene_id=ENSG00000117308;gene_name=GALE;protein_domain_id=PF16363
1	pfam	protein_domain	23796151	23796265	0	-	.	Name=GDP-mannose 4%2C6 dehydratase;color=#000080;gene_id=ENSG00000117308;gene_name=GALE;protein_domain_id=PF16363
1	pfam	protein_domain	23796509	23796586	0	-	.	Name=GDP-mannose 4%2C6 dehydratase;color=#000080;gene_id=ENSG00000117308;gene_name=GALE;protein_domain_id=PF16363
1	pfam	protein_domain	23796697	23796782	0	-	.	Name=GDP-mannose 4%2C6 dehydratase;color=#000080;gene_id=ENSG00000117308;gene_name=GALE;protein_domain_id=PF16363
1	pfam	protein_domain	23796715	23796782	0	-	.	Name=NAD dependent epimerase/dehydratase family;color=#FF00FF;gene_id=ENSG00000117308;gene_name=GALE;protein_domain_id=PF01370
1	pfam	protein_domain	23796876	23796942	0	-	.	Name=GDP-mannose 4%2C6 dehydratase;color=#000080;gene_id=ENSG00000117308;gene_name=GALE;protein_domain_id=PF16363
1	pfam	protein_domain	23796876	23796942	0	-	.	Name=NAD dependent epimerase/dehydratase family;color=#FF00FF;gene_id=ENSG00000117308;gene_name=GALE;protein_domain_id=PF01370
1	pfam	protein_domain	23797034	23797147	0	-	.	Name=GDP-mannose 4%2C6 dehydratase;color=#000080;gene_id=ENSG00000117308;gene_name=GALE;protein_domain_id=PF16363
1	pfam	protein_domain	23797034	23797147	0	-	.	Name=NAD dependent epimerase/dehydratase family;color=#FF00FF;gene_id=ENSG00000117308;gene_name=GALE;protein_domain_id=PF01370
1	pfam	protein_domain	23797695	23797871	0	-	.	Name=GDP-mannose 4%2C6 dehydratase;color=#000080;gene_id=ENSG00000117308;gene_name=GALE;protein_domain_id=PF16363
1	pfam	protein_domain	23797695	23797871	0	-	.	Name=NAD dependent epimerase/dehydratase family;color=#FF00FF;gene_id=ENSG00000117308;gene_name=GALE;protein_domain_id=PF01370
1	pfam	protein_domain	23798117	23798230	0	-	.	Name=GDP-mannose 4%2C6 dehydratase;color=#000080;gene_id=ENSG00000117308;gene_name=GALE;protein_domain_id=PF16363
1	pfam	protein_domain	23798117	23798230	0	-	.	Name=NAD dependent epimerase/dehydratase family;color=#FF00FF;gene_id=ENSG00000117308;gene_name=GALE;protein_domain_id=PF01370
1	pfam	protein_domain	23798615	23798656	0	-	.	Name=NAD dependent epimerase/dehydratase family;color=#FF00FF;gene_id=ENSG00000117308;gene_name=GALE;protein_domain_id=PF01370
1	pfam	protein_domain	23798615	23798730	0	-	.	Name=GDP-mannose 4%2C6 dehydratase;color=#000080;gene_id=ENSG00000117308;gene_name=GALE;protein_domain_id=PF16363
1	pfam	protein_domain	23798887	23798992	0	-	.	Name=GDP-mannose 4%2C6 dehydratase;color=#000080;gene_id=ENSG00000117308;gene_name=GALE;protein_domain_id=PF16363
1	pfam	protein_domain	23802522	23802564	0	-	.	Name=HMGL-like;color=#00FF80;gene_id=ENSG00000117305;gene_name=HMGCL;protein_domain_id=PF00682
1	pfam	protein_domain	23804400	23804525	0	-	.	Name=HMGL-like;color=#00FF80;gene_id=ENSG00000117305;gene_name=HMGCL;protein_domain_id=PF00682
1	pfam	protein_domain	23808135	23808323	0	-	.	Name=HMGL-like;color=#00FF80;gene_id=ENSG00000117305;gene_name=HMGCL;protein_domain_id=PF00682
1	pfam	protein_domain	23810736	23810799	0	-	.	Name=HMGL-like;color=#00FF80;gene_id=ENSG00000117305;gene_name=HMGCL;protein_domain_id=PF00682
1	pfam	protein_domain	23814190	23814338	0	-	.	Name=HMGL-like;color=#00FF80;gene_id=ENSG00000117305;gene_name=HMGCL;protein_domain_id=PF00682
1	pfam	protein_domain	23816675	23816770	0	-	.	Name=HMGL-like;color=#00FF80;gene_id=ENSG00000117305;gene_name=HMGCL;protein_domain_id=PF00682
1	pfam	protein_domain	23817476	23817583	0	-	.	Name=HMGL-like;color=#00FF80;gene_id=ENSG00000117305;gene_name=HMGCL;protein_domain_id=PF00682
1	pfam	protein_domain	23820510	23820560	0	-	.	Name=HMGL-like;color=#00FF80;gene_id=ENSG00000117305;gene_name=HMGCL;protein_domain_id=PF00682
1	pfam	protein_domain	23845727	23845855	0	-	.	Name=Alpha-L-fucosidase C-terminal domain;color=NA;gene_id=ENSG00000179163;gene_name=FUCA1;protein_domain_id=PF16757
1	pfam	protein_domain	23846074	23846173	0	-	.	Name=Alpha-L-fucosidase C-terminal domain;color=NA;gene_id=ENSG00000179163;gene_name=FUCA1;protein_domain_id=PF16757
1	pfam	protein_domain	23848649	23848677	0	-	.	Name=Alpha-L-fucosidase C-terminal domain;color=NA;gene_id=ENSG00000179163;gene_name=FUCA1;protein_domain_id=PF16757
1	pfam	protein_domain	23848708	23848839	0	-	.	Name=Alpha-L-fucosidase;color=#808080;gene_id=ENSG00000179163;gene_name=FUCA1;protein_domain_id=PF01120
1	pfam	protein_domain	23854360	23854560	0	-	.	Name=Alpha-L-fucosidase;color=#808080;gene_id=ENSG00000179163;gene_name=FUCA1;protein_domain_id=PF01120
1	pfam	protein_domain	23859798	23859903	0	-	.	Name=Alpha-L-fucosidase;color=#808080;gene_id=ENSG00000179163;gene_name=FUCA1;protein_domain_id=PF01120
1	pfam	protein_domain	23863134	23863271	0	-	.	Name=Alpha-L-fucosidase;color=#808080;gene_id=ENSG00000179163;gene_name=FUCA1;protein_domain_id=PF01120
1	pfam	protein_domain	23865491	23865625	0	-	.	Name=Alpha-L-fucosidase;color=#808080;gene_id=ENSG00000179163;gene_name=FUCA1;protein_domain_id=PF01120
1	pfam	protein_domain	23867898	23868199	0	-	.	Name=Alpha-L-fucosidase;color=#808080;gene_id=ENSG00000179163;gene_name=FUCA1;protein_domain_id=PF01120
1	pfam	protein_domain	23874721	23875470	0	-	.	Name=7 transmembrane receptor (rhodopsin family);color=#000080;gene_id=ENSG00000188822;gene_name=CNR2;protein_domain_id=PF00001
1	pfam	protein_domain	23961728	23961868	0	+	.	Name=Proline-rich nuclear receptor coactivator motif;color=#0000FF;gene_id=ENSG00000189266;gene_name=PNRC2;protein_domain_id=PF15365
1	pfam	protein_domain	23975005	23975077	0	-	.	Name=RNA recognition motif. (a.k.a. RRM%2C RBD%2C or RNP domain);color=#FF8080;gene_id=ENSG00000188529;gene_name=SRSF10;protein_domain_id=PF00076
1	pfam	protein_domain	23978713	23978817	0	-	.	Name=RNA recognition motif. (a.k.a. RRM%2C RBD%2C or RNP domain);color=#FF8080;gene_id=ENSG00000188529;gene_name=SRSF10;protein_domain_id=PF00076
1	pfam	protein_domain	23980191	23980222	0	-	.	Name=RNA recognition motif. (a.k.a. RRM%2C RBD%2C or RNP domain);color=#FF8080;gene_id=ENSG00000188529;gene_name=SRSF10;protein_domain_id=PF00076
1	pfam	protein_domain	24057406	24057627	0	-	.	Name=Immunoglobulin I-set domain;color=#8000FF;gene_id=ENSG00000142661;gene_name=MYOM3;protein_domain_id=PF07679
1	pfam	protein_domain	24058924	24058956	0	-	.	Name=Immunoglobulin I-set domain;color=#8000FF;gene_id=ENSG00000142661;gene_name=MYOM3;protein_domain_id=PF07679
1	pfam	protein_domain	24064100	24064159	0	-	.	Name=Immunoglobulin domain;color=#FF00FF;gene_id=ENSG00000142661;gene_name=MYOM3;protein_domain_id=PF00047
1	pfam	protein_domain	24065891	24066001	0	-	.	Name=Immunoglobulin domain;color=#FF00FF;gene_id=ENSG00000142661;gene_name=MYOM3;protein_domain_id=PF00047
1	pfam	protein_domain	24067021	24067053	0	-	.	Name=Immunoglobulin domain;color=#FF00FF;gene_id=ENSG00000142661;gene_name=MYOM3;protein_domain_id=PF00047
1	pfam	protein_domain	24076196	24076273	0	-	.	Name=Fibronectin type III domain;color=#8080FF;gene_id=ENSG00000142661;gene_name=MYOM3;protein_domain_id=PF00041
1	pfam	protein_domain	24080016	24080192	0	-	.	Name=Fibronectin type III domain;color=#8080FF;gene_id=ENSG00000142661;gene_name=MYOM3;protein_domain_id=PF00041
1	pfam	protein_domain	24081379	24081456	0	-	.	Name=Fibronectin type III domain;color=#8080FF;gene_id=ENSG00000142661;gene_name=MYOM3;protein_domain_id=PF00041
1	pfam	protein_domain	24082001	24082180	0	-	.	Name=Fibronectin type III domain;color=#8080FF;gene_id=ENSG00000142661;gene_name=MYOM3;protein_domain_id=PF00041
1	pfam	protein_domain	24082630	24082714	0	-	.	Name=Fibronectin type III domain;color=#8080FF;gene_id=ENSG00000142661;gene_name=MYOM3;protein_domain_id=PF00041
1	pfam	protein_domain	24084468	24084631	0	-	.	Name=Fibronectin type III domain;color=#8080FF;gene_id=ENSG00000142661;gene_name=MYOM3;protein_domain_id=PF00041
1	pfam	protein_domain	24086681	24086827	0	-	.	Name=Fibronectin type III domain;color=#8080FF;gene_id=ENSG00000142661;gene_name=MYOM3;protein_domain_id=PF00041
1	pfam	protein_domain	24089538	24089648	0	-	.	Name=Fibronectin type III domain;color=#8080FF;gene_id=ENSG00000142661;gene_name=MYOM3;protein_domain_id=PF00041
1	pfam	protein_domain	24090852	24090996	0	-	.	Name=Fibronectin type III domain;color=#8080FF;gene_id=ENSG00000142661;gene_name=MYOM3;protein_domain_id=PF00041
1	pfam	protein_domain	24092174	24092283	0	-	.	Name=Fibronectin type III domain;color=#8080FF;gene_id=ENSG00000142661;gene_name=MYOM3;protein_domain_id=PF00041
1	pfam	protein_domain	24092960	24093108	0	-	.	Name=Immunoglobulin I-set domain;color=#8000FF;gene_id=ENSG00000142661;gene_name=MYOM3;protein_domain_id=PF07679
1	pfam	protein_domain	24094853	24094967	0	-	.	Name=Immunoglobulin I-set domain;color=#8000FF;gene_id=ENSG00000142661;gene_name=MYOM3;protein_domain_id=PF07679
1	pfam	protein_domain	24097930	24098011	0	-	.	Name=Immunoglobulin I-set domain;color=#8000FF;gene_id=ENSG00000142661;gene_name=MYOM3;protein_domain_id=PF07679
1	pfam	protein_domain	24099680	24099775	0	-	.	Name=Immunoglobulin I-set domain;color=#8000FF;gene_id=ENSG00000142661;gene_name=MYOM3;protein_domain_id=PF07679
1	pfam	protein_domain	24105920	24106014	0	-	.	Name=Immunoglobulin I-set domain;color=#8000FF;gene_id=ENSG00000142661;gene_name=MYOM3;protein_domain_id=PF07679
1	pfam	protein_domain	24169451	24169601	0	-	.	Name=Tissue factor;color=#000080;gene_id=ENSG00000185436;gene_name=IFNLR1;protein_domain_id=PF01108
1	pfam	protein_domain	24180731	24180854	0	-	.	Name=Tissue factor;color=#000080;gene_id=ENSG00000185436;gene_name=IFNLR1;protein_domain_id=PF01108
1	pfam	protein_domain	24187191	24187221	0	-	.	Name=Tissue factor;color=#000080;gene_id=ENSG00000185436;gene_name=IFNLR1;protein_domain_id=PF01108
1	pfam	protein_domain	24358600	24358619	0	-	.	Name=Sperm-tail PG-rich repeat;color=#8000FF;gene_id=ENSG00000001460;gene_name=STPG1;protein_domain_id=PF07004
1	pfam	protein_domain	24360851	24360863	0	-	.	Name=Sperm-tail PG-rich repeat;color=#8000FF;gene_id=ENSG00000001460;gene_name=STPG1;protein_domain_id=PF07004
1	pfam	protein_domain	24360930	24360980	0	-	.	Name=Sperm-tail PG-rich repeat;color=#8000FF;gene_id=ENSG00000001460;gene_name=STPG1;protein_domain_id=PF07004
1	pfam	protein_domain	24369685	24369738	0	-	.	Name=Sperm-tail PG-rich repeat;color=#8000FF;gene_id=ENSG00000001460;gene_name=STPG1;protein_domain_id=PF07004
1	pfam	protein_domain	24369796	24369839	0	-	.	Name=Sperm-tail PG-rich repeat;color=#8000FF;gene_id=ENSG00000001460;gene_name=STPG1;protein_domain_id=PF07004
1	pfam	protein_domain	24373702	24373714	0	-	.	Name=Sperm-tail PG-rich repeat;color=#8000FF;gene_id=ENSG00000001460;gene_name=STPG1;protein_domain_id=PF07004
1	pfam	protein_domain	24440172	24440240	0	+	.	Name=Magnesium transporter NIPA;color=#800080;gene_id=ENSG00000001461;gene_name=NIPAL3;protein_domain_id=PF05653
1	pfam	protein_domain	24442055	24442226	0	+	.	Name=Magnesium transporter NIPA;color=#800080;gene_id=ENSG00000001461;gene_name=NIPAL3;protein_domain_id=PF05653
1	pfam	protein_domain	24445185	24445244	0	+	.	Name=Magnesium transporter NIPA;color=#800080;gene_id=ENSG00000001461;gene_name=NIPAL3;protein_domain_id=PF05653
1	pfam	protein_domain	24449481	24449626	0	+	.	Name=Magnesium transporter NIPA;color=#800080;gene_id=ENSG00000001461;gene_name=NIPAL3;protein_domain_id=PF05653
1	pfam	protein_domain	24453408	24453504	0	+	.	Name=Magnesium transporter NIPA;color=#800080;gene_id=ENSG00000001461;gene_name=NIPAL3;protein_domain_id=PF05653
1	pfam	protein_domain	24454054	24454058	0	+	.	Name=Magnesium transporter NIPA;color=#800080;gene_id=ENSG00000001461;gene_name=NIPAL3;protein_domain_id=PF05653
1	pfam	protein_domain	24514541	24514567	0	+	.	Name=Calcipressin;color=#8080FF;gene_id=ENSG00000117602;gene_name=RCAN3;protein_domain_id=PF04847
1	pfam	protein_domain	24531218	24531391	0	+	.	Name=Calcipressin;color=#8080FF;gene_id=ENSG00000117602;gene_name=RCAN3;protein_domain_id=PF04847
1	pfam	protein_domain	24533083	24533254	0	+	.	Name=Calcipressin;color=#8080FF;gene_id=ENSG00000117602;gene_name=RCAN3;protein_domain_id=PF04847
1	pfam	protein_domain	24535093	24535226	0	+	.	Name=Calcipressin;color=#8080FF;gene_id=ENSG00000117602;gene_name=RCAN3;protein_domain_id=PF04847
1	pfam	protein_domain	24646691	24646789	0	+	.	Name=PWI domain;color=#FF8080;gene_id=ENSG00000133226;gene_name=SRRM1;protein_domain_id=PF01480
1	pfam	protein_domain	24648859	24648969	0	+	.	Name=PWI domain;color=#FF8080;gene_id=ENSG00000133226;gene_name=SRRM1;protein_domain_id=PF01480
1	pfam	protein_domain	24827107	24827116	0	+	.	Name=Glutathione S-transferase%2C C-terminal domain;color=#FF0000;gene_id=ENSG00000169504;gene_name=CLIC4;protein_domain_id=PF13410
1	pfam	protein_domain	24839860	24840041	0	+	.	Name=Glutathione S-transferase%2C C-terminal domain;color=#FF0000;gene_id=ENSG00000169504;gene_name=CLIC4;protein_domain_id=PF13410
1	pfam	protein_domain	24840773	24840838	0	+	.	Name=Glutathione S-transferase%2C C-terminal domain;color=#FF0000;gene_id=ENSG00000169504;gene_name=CLIC4;protein_domain_id=PF13410
1	pfam	protein_domain	24902125	24902424	0	-	.	Name=Runx inhibition domain;color=#FFFFFF;gene_id=ENSG00000020633;gene_name=RUNX3;protein_domain_id=PF08504
1	pfam	protein_domain	24907413	24907417	0	-	.	Name=Runt domain;color=#80FF80;gene_id=ENSG00000020633;gene_name=RUNX3;protein_domain_id=PF00853
1	pfam	protein_domain	24919240	24919344	0	-	.	Name=Runt domain;color=#80FF80;gene_id=ENSG00000020633;gene_name=RUNX3;protein_domain_id=PF00853
1	pfam	protein_domain	24927574	24927730	0	-	.	Name=Runt domain;color=#80FF80;gene_id=ENSG00000020633;gene_name=RUNX3;protein_domain_id=PF00853
1	pfam	protein_domain	24929587	24929703	0	-	.	Name=Runt domain;color=#80FF80;gene_id=ENSG00000020633;gene_name=RUNX3;protein_domain_id=PF00853
1	pfam	protein_domain	25246586	25246963	0	-	.	Name=Arginine/Serine-Rich protein 1;color=NA;gene_id=ENSG00000117616;gene_name=RSRP1;protein_domain_id=PF17069
1	pfam	protein_domain	25272605	25272695	0	+	.	Name=Ammonium Transporter Family;color=#FF0000;gene_id=ENSG00000187010;gene_name=RHD;protein_domain_id=PF00909
1	pfam	protein_domain	25284573	25284759	0	+	.	Name=Ammonium Transporter Family;color=#FF0000;gene_id=ENSG00000187010;gene_name=RHD;protein_domain_id=PF00909
1	pfam	protein_domain	25290641	25290791	0	+	.	Name=Ammonium Transporter Family;color=#FF0000;gene_id=ENSG00000187010;gene_name=RHD;protein_domain_id=PF00909
1	pfam	protein_domain	25300946	25301093	0	+	.	Name=Ammonium Transporter Family;color=#FF0000;gene_id=ENSG00000187010;gene_name=RHD;protein_domain_id=PF00909
1	pfam	protein_domain	25301520	25301686	0	+	.	Name=Ammonium Transporter Family;color=#FF0000;gene_id=ENSG00000187010;gene_name=RHD;protein_domain_id=PF00909
1	pfam	protein_domain	25303322	25303459	0	+	.	Name=Ammonium Transporter Family;color=#FF0000;gene_id=ENSG00000187010;gene_name=RHD;protein_domain_id=PF00909
1	pfam	protein_domain	25306596	25306729	0	+	.	Name=Ammonium Transporter Family;color=#FF0000;gene_id=ENSG00000187010;gene_name=RHD;protein_domain_id=PF00909
1	pfam	protein_domain	25317000	25317079	0	+	.	Name=Ammonium Transporter Family;color=#FF0000;gene_id=ENSG00000187010;gene_name=RHD;protein_domain_id=PF00909
1	pfam	protein_domain	25321889	25321911	0	+	.	Name=Ammonium Transporter Family;color=#FF0000;gene_id=ENSG00000187010;gene_name=RHD;protein_domain_id=PF00909
1	pfam	protein_domain	25328898	25328950	0	+	.	Name=Ammonium Transporter Family;color=#FF0000;gene_id=ENSG00000187010;gene_name=RHD;protein_domain_id=PF00909
1	pfam	protein_domain	25370518	25370540	0	-	.	Name=Ammonium Transporter Family;color=#FF0000;gene_id=ENSG00000188672;gene_name=RHCE;protein_domain_id=PF00909
1	pfam	protein_domain	25375349	25375428	0	-	.	Name=Ammonium Transporter Family;color=#FF0000;gene_id=ENSG00000188672;gene_name=RHCE;protein_domain_id=PF00909
1	pfam	protein_domain	25385711	25385844	0	-	.	Name=Ammonium Transporter Family;color=#FF0000;gene_id=ENSG00000188672;gene_name=RHCE;protein_domain_id=PF00909
1	pfam	protein_domain	25388976	25389113	0	-	.	Name=Ammonium Transporter Family;color=#FF0000;gene_id=ENSG00000188672;gene_name=RHCE;protein_domain_id=PF00909
1	pfam	protein_domain	25390749	25390915	0	-	.	Name=Ammonium Transporter Family;color=#FF0000;gene_id=ENSG00000188672;gene_name=RHCE;protein_domain_id=PF00909
1	pfam	protein_domain	25391994	25392141	0	-	.	Name=Ammonium Transporter Family;color=#FF0000;gene_id=ENSG00000188672;gene_name=RHCE;protein_domain_id=PF00909
1	pfam	protein_domain	25402596	25402746	0	-	.	Name=Ammonium Transporter Family;color=#FF0000;gene_id=ENSG00000188672;gene_name=RHCE;protein_domain_id=PF00909
1	pfam	protein_domain	25408683	25408869	0	-	.	Name=Ammonium Transporter Family;color=#FF0000;gene_id=ENSG00000188672;gene_name=RHCE;protein_domain_id=PF00909
1	pfam	protein_domain	25420639	25420729	0	-	.	Name=Ammonium Transporter Family;color=#FF0000;gene_id=ENSG00000188672;gene_name=RHCE;protein_domain_id=PF00909
1	pfam	protein_domain	25431102	25431178	0	+	.	Name=Macoilin family;color=#00FF00;gene_id=ENSG00000204178;gene_name=TMEM57;protein_domain_id=PF09726
1	pfam	protein_domain	25446762	25446903	0	+	.	Name=Macoilin family;color=#00FF00;gene_id=ENSG00000204178;gene_name=TMEM57;protein_domain_id=PF09726
1	pfam	protein_domain	25448808	25448934	0	+	.	Name=Macoilin family;color=#00FF00;gene_id=ENSG00000204178;gene_name=TMEM57;protein_domain_id=PF09726
1	pfam	protein_domain	25454259	25454380	0	+	.	Name=Macoilin family;color=#00FF00;gene_id=ENSG00000204178;gene_name=TMEM57;protein_domain_id=PF09726
1	pfam	protein_domain	25484117	25484274	0	+	.	Name=Macoilin family;color=#00FF00;gene_id=ENSG00000204178;gene_name=TMEM57;protein_domain_id=PF09726
1	pfam	protein_domain	25485613	25485795	0	+	.	Name=Macoilin family;color=#00FF00;gene_id=ENSG00000204178;gene_name=TMEM57;protein_domain_id=PF09726
1	pfam	protein_domain	25489173	25489293	0	+	.	Name=Macoilin family;color=#00FF00;gene_id=ENSG00000204178;gene_name=TMEM57;protein_domain_id=PF09726
1	pfam	protein_domain	25491410	25491584	0	+	.	Name=Macoilin family;color=#00FF00;gene_id=ENSG00000204178;gene_name=TMEM57;protein_domain_id=PF09726
1	pfam	protein_domain	25498264	25498454	0	+	.	Name=Macoilin family;color=#00FF00;gene_id=ENSG00000204178;gene_name=TMEM57;protein_domain_id=PF09726
1	pfam	protein_domain	25553975	25554064	0	+	.	Name=Phosphotyrosine interaction domain (PTB/PID);color=#FF0080;gene_id=ENSG00000157978;gene_name=LDLRAP1;protein_domain_id=PF00640
1	pfam	protein_domain	25554860	25554972	0	+	.	Name=Phosphotyrosine interaction domain (PTB/PID);color=#FF0080;gene_id=ENSG00000157978;gene_name=LDLRAP1;protein_domain_id=PF00640
1	pfam	protein_domain	25557153	25557267	0	+	.	Name=Phosphotyrosine interaction domain (PTB/PID);color=#FF0080;gene_id=ENSG00000157978;gene_name=LDLRAP1;protein_domain_id=PF00640
1	pfam	protein_domain	25562644	25562694	0	+	.	Name=Phosphotyrosine interaction domain (PTB/PID);color=#FF0080;gene_id=ENSG00000157978;gene_name=LDLRAP1;protein_domain_id=PF00640
1	pfam	protein_domain	25686440	25686536	0	+	.	Name=Glycosyl hydrolase family 47;color=#FF00FF;gene_id=ENSG00000117643;gene_name=MAN1C1;protein_domain_id=PF01532
1	pfam	protein_domain	25746668	25746783	0	+	.	Name=Glycosyl hydrolase family 47;color=#FF00FF;gene_id=ENSG00000117643;gene_name=MAN1C1;protein_domain_id=PF01532
1	pfam	protein_domain	25749255	25749335	0	+	.	Name=Glycosyl hydrolase family 47;color=#FF00FF;gene_id=ENSG00000117643;gene_name=MAN1C1;protein_domain_id=PF01532
1	pfam	protein_domain	25753484	25753578	0	+	.	Name=Glycosyl hydrolase family 47;color=#FF00FF;gene_id=ENSG00000117643;gene_name=MAN1C1;protein_domain_id=PF01532
1	pfam	protein_domain	25758592	25758713	0	+	.	Name=Glycosyl hydrolase family 47;color=#FF00FF;gene_id=ENSG00000117643;gene_name=MAN1C1;protein_domain_id=PF01532
1	pfam	protein_domain	25763638	25763639	0	+	.	Name=Glycosyl hydrolase family 47;color=#FF00FF;gene_id=ENSG00000117643;gene_name=MAN1C1;protein_domain_id=PF01532
1	pfam	protein_domain	25763874	25763967	0	+	.	Name=Glycosyl hydrolase family 47;color=#FF00FF;gene_id=ENSG00000117643;gene_name=MAN1C1;protein_domain_id=PF01532
1	pfam	protein_domain	25771657	25771772	0	+	.	Name=Glycosyl hydrolase family 47;color=#FF00FF;gene_id=ENSG00000117643;gene_name=MAN1C1;protein_domain_id=PF01532
1	pfam	protein_domain	25778105	25778324	0	+	.	Name=Glycosyl hydrolase family 47;color=#FF00FF;gene_id=ENSG00000117643;gene_name=MAN1C1;protein_domain_id=PF01532
1	pfam	protein_domain	25780940	25781112	0	+	.	Name=Glycosyl hydrolase family 47;color=#FF00FF;gene_id=ENSG00000117643;gene_name=MAN1C1;protein_domain_id=PF01532
1	pfam	protein_domain	25782585	25782700	0	+	.	Name=Glycosyl hydrolase family 47;color=#FF00FF;gene_id=ENSG00000117643;gene_name=MAN1C1;protein_domain_id=PF01532
1	pfam	protein_domain	25783663	25783744	0	+	.	Name=Glycosyl hydrolase family 47;color=#FF00FF;gene_id=ENSG00000117643;gene_name=MAN1C1;protein_domain_id=PF01532
1	pfam	protein_domain	25826667	25826822	0	+	.	Name=Mitochondrial fission regulator;color=#80FF80;gene_id=ENSG00000117640;gene_name=MTFR1L;protein_domain_id=PF05308
1	pfam	protein_domain	25862973	25863644	0	-	.	Name=Haemolysin-III related;color=#800000;gene_id=ENSG00000182749;gene_name=PAQR7;protein_domain_id=PF03006
1	pfam	protein_domain	25901046	25901087	0	-	.	Name=Stathmin family;color=#FFFFFF;gene_id=ENSG00000117632;gene_name=STMN1;protein_domain_id=PF00836
1	pfam	protein_domain	25901491	25901682	0	-	.	Name=Stathmin family;color=#FFFFFF;gene_id=ENSG00000117632;gene_name=STMN1;protein_domain_id=PF00836
1	pfam	protein_domain	25903641	25903813	0	-	.	Name=Stathmin family;color=#FFFFFF;gene_id=ENSG00000117632;gene_name=STMN1;protein_domain_id=PF00836
1	pfam	protein_domain	25904664	25904664	0	-	.	Name=Stathmin family;color=#FFFFFF;gene_id=ENSG00000117632;gene_name=STMN1;protein_domain_id=PF00836
1	pfam	protein_domain	25962025	25962083	0	-	.	Name=Platelet-activating factor acetylhydrolase%2C isoform II;color=#000080;gene_id=ENSG00000158006;gene_name=PAFAH2;protein_domain_id=PF03403
1	pfam	protein_domain	25972558	25972712	0	-	.	Name=Platelet-activating factor acetylhydrolase%2C isoform II;color=#000080;gene_id=ENSG00000158006;gene_name=PAFAH2;protein_domain_id=PF03403
1	pfam	protein_domain	25974480	25974650	0	-	.	Name=Platelet-activating factor acetylhydrolase%2C isoform II;color=#000080;gene_id=ENSG00000158006;gene_name=PAFAH2;protein_domain_id=PF03403
1	pfam	protein_domain	25976682	25976773	0	-	.	Name=Platelet-activating factor acetylhydrolase%2C isoform II;color=#000080;gene_id=ENSG00000158006;gene_name=PAFAH2;protein_domain_id=PF03403
1	pfam	protein_domain	25982364	25982477	0	-	.	Name=Platelet-activating factor acetylhydrolase%2C isoform II;color=#000080;gene_id=ENSG00000158006;gene_name=PAFAH2;protein_domain_id=PF03403
1	pfam	protein_domain	25983946	25984087	0	-	.	Name=Platelet-activating factor acetylhydrolase%2C isoform II;color=#000080;gene_id=ENSG00000158006;gene_name=PAFAH2;protein_domain_id=PF03403
1	pfam	protein_domain	25984460	25984528	0	-	.	Name=Platelet-activating factor acetylhydrolase%2C isoform II;color=#000080;gene_id=ENSG00000158006;gene_name=PAFAH2;protein_domain_id=PF03403
1	pfam	protein_domain	25988231	25988327	0	-	.	Name=Platelet-activating factor acetylhydrolase%2C isoform II;color=#000080;gene_id=ENSG00000158006;gene_name=PAFAH2;protein_domain_id=PF03403
1	pfam	protein_domain	25989448	25989601	0	-	.	Name=Platelet-activating factor acetylhydrolase%2C isoform II;color=#000080;gene_id=ENSG00000158006;gene_name=PAFAH2;protein_domain_id=PF03403
1	pfam	protein_domain	25990727	25990816	0	-	.	Name=Platelet-activating factor acetylhydrolase%2C isoform II;color=#000080;gene_id=ENSG00000158006;gene_name=PAFAH2;protein_domain_id=PF03403
1	pfam	protein_domain	26022926	26023425	0	+	.	Name=Exostosin family;color=#FF0080;gene_id=ENSG00000158008;gene_name=EXTL1;protein_domain_id=PF03016
1	pfam	protein_domain	26029193	26029286	0	+	.	Name=Exostosin family;color=#FF0080;gene_id=ENSG00000158008;gene_name=EXTL1;protein_domain_id=PF03016
1	pfam	protein_domain	26029600	26029707	0	+	.	Name=Exostosin family;color=#FF0080;gene_id=ENSG00000158008;gene_name=EXTL1;protein_domain_id=PF03016
1	pfam	protein_domain	26030476	26030493	0	+	.	Name=Exostosin family;color=#FF0080;gene_id=ENSG00000158008;gene_name=EXTL1;protein_domain_id=PF03016
1	pfam	protein_domain	26031480	26031566	0	+	.	Name=Glycosyl transferase family 64 domain;color=#FFFF00;gene_id=ENSG00000158008;gene_name=EXTL1;protein_domain_id=PF09258
1	pfam	protein_domain	26032396	26032485	0	+	.	Name=Glycosyl transferase family 64 domain;color=#FFFF00;gene_id=ENSG00000158008;gene_name=EXTL1;protein_domain_id=PF09258
1	pfam	protein_domain	26033229	26033315	0	+	.	Name=Glycosyl transferase family 64 domain;color=#FFFF00;gene_id=ENSG00000158008;gene_name=EXTL1;protein_domain_id=PF09258
1	pfam	protein_domain	26033696	26033856	0	+	.	Name=Glycosyl transferase family 64 domain;color=#FFFF00;gene_id=ENSG00000158008;gene_name=EXTL1;protein_domain_id=PF09258
1	pfam	protein_domain	26034836	26035004	0	+	.	Name=Glycosyl transferase family 64 domain;color=#FFFF00;gene_id=ENSG00000158008;gene_name=EXTL1;protein_domain_id=PF09258
[truncated: 126,305 more rows]
