# Supplementary material for: Accurate and efficient detection of gene fusions from RNA sequencing data
Source: Genome Res. 2021 Mar;31(3):448–60. doi: 10.1101/gr.257246.119 (PMC7919457; doi:10.1101/gr.257246.119)
Supplement: Supplemental Material [file supp_gr.257246.119_Supplemental_Code_S1.zip › Supplemental_Code_S1/documentation/current-limitations.md]

Multimapping reads
------------------

When a clipped segment aligns to multiple loci, it is not reported as a chimeric alignment by STAR. Arriba cannot detect events that are solely based on multi-mapping reads, hence.

Viral integration sites
-----------------------

Fundamentally, fusion detection and detection of viral integration sites are based on the same methods (searching for split reads and discordant mates). Aligning a RNA-Seq sample against concatenated genomes consisting of human and a comprehensive collectionn of all known genomes of pathogens is a conceivable approach. However, since there is a great degree of homology between related strains of pathogens, many of the supporting reads would map to multiple contigs. As multi-mapping chimeric reads are not reported by STAR, a lot of information would be invisible to Arriba and the detection rate would suffer. At best, Arriba might be usable to detect the integration sites of a single pathogen of interest or a limited collection of pathogens with dissimilar genomes. This use case has been tested successfully.

Note: When aligning reads against concatenated host and pathogen genomes, make sure to add the extra contigs to the list of interesting contigs (parameter `-I`), when running Arriba, because by default only events concerning the standard chromosomes are reported.

Intragenic deletions
--------------------

Arriba can detect intragenic inversions and duplications, but not deletions. This is because deletions within a gene are difficult to distinguish from ordinary splicing in RNA-Seq data. Moreover, Arriba's statistical model to find significant events is not applicable to the identification of a significant lack of exon coverage. These questions are better answered by indel callers, whole-genome sequencing, or algorithms to identify differential exon expression. For these reasons, Arriba does not report any intragenic deletions.

Small events (<fragment size)
-----------------------------

A major fraction of false positives has breakpoints of a distance of the fragment size or less. Presumably, these are artifacts introduced during library preparation. In order to maintain good specificity, Arriba currently applies strict filters to remove events with very close breakpoints. Note that Arriba uses the transcriptomic distance, i.e., introns are ignored. The genomic coordinates may therefore be much further apart because of splicing. Events which are so small that they can be represented as indel alignments, cannot be found by Arriba at all, because Arriba only considers supplementary alignments and discordant mates.

Memory consumption
------------------

Arriba usually consumes less than 10 GB of RAM. Samples with an extraordinary number of chimeric reads can require more memory. Approximately 1 GB of RAM is consumed per million chimeric reads, plus 4 GB of static overhead to load the assembly and gene annotation. Particularly multiple myeloma samples frequently exceed the normal memory requirements due to countless rearrangements in the immunoglobulin loci. In order to reduce the memory footprint, Arriba can be instructed to subsample reads, when an event has a sufficient number of supporting reads. By default, further reads are ignored, once an event has reached 300 supporting reads (see parameter `-U`).
