# Supplementary material for: Accurate and efficient detection of gene fusions from RNA sequencing data
Source: Genome Res. 2021 Mar;31(3):448–60. doi: 10.1101/gr.257246.119 (PMC7919457; doi:10.1101/gr.257246.119)
Supplement: Supplemental Material [file supp_gr.257246.119_Supplemental_Code_S1.zip › Supplemental_Code_S1/documentation/read-through_fusion.odp]

## Slide: page1


gene 1
gene 2


terminal exons and intergenic region
removed by spliceosome

read which spans
neighboring genes
on same strand
⇒ read-through fusion
