# Supplementary material for: Accurate and efficient detection of gene fusions from RNA sequencing data
Source: Genome Res. 2021 Mar;31(3):448–60. doi: 10.1101/gr.257246.119 (PMC7919457; doi:10.1101/gr.257246.119)
Supplement: Supplemental Material [file supp_gr.257246.119_Supplemental_Code_S1.zip › Supplemental_Code_S1/htslib-1.8/config.h]

/* Default config.h generated by Makefile */
#define HAVE_LIBBZ2 1
#define HAVE_LIBLZMA 1
#define HAVE_LZMA_H 1
#define HAVE_FSEEKO 1
#define HAVE_DRAND48 1
