# Supplementary material for: Accurate and efficient detection of gene fusions from RNA sequencing data
Source: Genome Res. 2021 Mar;31(3):448–60. doi: 10.1101/gr.257246.119 (PMC7919457; doi:10.1101/gr.257246.119)
Supplement: Supplemental Material [file supp_gr.257246.119_Supplemental_Code_S1.zip › Supplemental_Code_S1/htslib-1.8/config.h.in]

/* config.h.in.  Generated from configure.ac by autoheader.  */

/* If you use configure, this file provides #defines reflecting your
   configuration choices.  If you have not run configure, suitable
   conservative defaults will be used.

   Autoheader adds a number of items to this template file that are not
   used by HTSlib: STDC_HEADERS and most HAVE_*_H header file defines
   are immaterial, as we assume standard ISO C headers and facilities;
   the PACKAGE_* defines are unused and are overridden by the more
   accurate PACKAGE_VERSION as computed by the Makefile.  */

/* Define if HTSlib should enable GCS support. */
#undef ENABLE_GCS

/* Define if HTSlib should enable plugins. */
#undef ENABLE_PLUGINS

/* Define if HTSlib should enable S3 support. */
#undef ENABLE_S3

/* Define if you have the Common Crypto library. */
#undef HAVE_COMMONCRYPTO

/* Define to 1 if you have the `drand48' function. */
#undef HAVE_DRAND48

/* Define to 1 if you have the `fdatasync' function. */
#undef HAVE_FDATASYNC

/* Define to 1 if fseeko (and presumably ftello) exists and is declared. */
#undef HAVE_FSEEKO

/* Define to 1 if you have the `fsync' function. */
#undef HAVE_FSYNC

/* Define to 1 if you have the `getpagesize' function. */
#undef HAVE_GETPAGESIZE

/* Define to 1 if you have the `gmtime_r' function. */
#undef HAVE_GMTIME_R

/* Define if you have libcrypto-style HMAC(). */
#undef HAVE_HMAC

/* Define to 1 if you have the <inttypes.h> header file. */
#undef HAVE_INTTYPES_H

/* Define to 1 if you have the `bz2' library (-lbz2). */
#undef HAVE_LIBBZ2

/* Define if libcurl file access is enabled. */
#undef HAVE_LIBCURL

/* Define if libdeflate is available. */
#undef HAVE_LIBDEFLATE

/* Define to 1 if you have the `lzma' library (-llzma). */
#undef HAVE_LIBLZMA

/* Define to 1 if you have the `z' library (-lz). */
#undef HAVE_LIBZ

/* Define to 1 if you have the <lzma.h> header file. */
#undef HAVE_LZMA_H

/* Define to 1 if you have the <memory.h> header file. */
#undef HAVE_MEMORY_H

/* Define to 1 if you have a working `mmap' system call. */
#undef HAVE_MMAP

/* Define to 1 if you have the <stdint.h> header file. */
#undef HAVE_STDINT_H

/* Define to 1 if you have the <stdlib.h> header file. */
#undef HAVE_STDLIB_H

/* Define to 1 if you have the <strings.h> header file. */
#undef HAVE_STRINGS_H

/* Define to 1 if you have the <string.h> header file. */
#undef HAVE_STRING_H

/* Define to 1 if you have the <sys/param.h> header file. */
#undef HAVE_SYS_PARAM_H

/* Define to 1 if you have the <sys/stat.h> header file. */
#undef HAVE_SYS_STAT_H

/* Define to 1 if you have the <sys/types.h> header file. */
#undef HAVE_SYS_TYPES_H

/* Define to 1 if you have the <unistd.h> header file. */
#undef HAVE_UNISTD_H

/* Define to the address where bug reports for this package should be sent. */
#undef PACKAGE_BUGREPORT

/* Define to the full name of this package. */
#undef PACKAGE_NAME

/* Define to the full name and version of this package. */
#undef PACKAGE_STRING

/* Define to the one symbol short name of this package. */
#undef PACKAGE_TARNAME

/* Define to the home page for this package. */
#undef PACKAGE_URL

/* Define to the version of this package. */
#undef PACKAGE_VERSION

/* Platform-dependent plugin filename extension. */
#undef PLUGIN_EXT

/* Define to 1 if you have the ANSI C header files. */
#undef STDC_HEADERS

/* Number of bits in a file offset, on hosts where this is settable. */
#undef _FILE_OFFSET_BITS

/* Define to 1 to make fseeko visible on some hosts (e.g. glibc 2.2). */
#undef _LARGEFILE_SOURCE

/* Define for large files, on AIX-style hosts. */
#undef _LARGE_FILES

/* Needed for PTHREAD_MUTEX_RECURSIVE */
#undef _XOPEN_SOURCE
