# Supplementary material for: Accurate and efficient detection of gene fusions from RNA sequencing data
Source: Genome Res. 2021 Mar;31(3):448–60. doi: 10.1101/gr.257246.119 (PMC7919457; doi:10.1101/gr.257246.119)
Supplement: Supplemental Material [file supp_gr.257246.119_Supplemental_Code_S1.zip › Supplemental_Code_S1/htslib-1.8/config.mk.in]

#  Optional configure Makefile overrides for htslib.
#
#    Copyright (C) 2015-2017 Genome Research Ltd.
#
#    Author: John Marshall <jm18@sanger.ac.uk>
#
# Permission is hereby granted, free of charge, to any person obtaining a copy
# of this software and associated documentation files (the "Software"), to deal
# in the Software without restriction, including without limitation the rights
# to use, copy, modify, merge, publish, distribute, sublicense, and/or sell
# copies of the Software, and to permit persons to whom the Software is
# furnished to do so, subject to the following conditions:
#
# The above copyright notice and this permission notice shall be included in
# all copies or substantial portions of the Software.
#
# THE SOFTWARE IS PROVIDED "AS IS", WITHOUT WARRANTY OF ANY KIND, EXPRESS OR
# IMPLIED, INCLUDING BUT NOT LIMITED TO THE WARRANTIES OF MERCHANTABILITY,
# FITNESS FOR A PARTICULAR PURPOSE AND NONINFRINGEMENT. IN NO EVENT SHALL
# THE AUTHORS OR COPYRIGHT HOLDERS BE LIABLE FOR ANY CLAIM, DAMAGES OR OTHER
# LIABILITY, WHETHER IN AN ACTION OF CONTRACT, TORT OR OTHERWISE, ARISING
# FROM, OUT OF OR IN CONNECTION WITH THE SOFTWARE OR THE USE OR OTHER
# DEALINGS IN THE SOFTWARE.

# This is @configure_input@
#
# If you use configure, this file overrides variables and augments rules
# in the Makefile to reflect your configuration choices.  If you don't run
# configure, the main Makefile contains suitable conservative defaults.

prefix       = @prefix@
exec_prefix  = @exec_prefix@
bindir       = @bindir@
includedir   = @includedir@
libdir       = @libdir@
libexecdir   = @libexecdir@
datarootdir  = @datarootdir@
mandir       = @mandir@

CC     = @CC@
RANLIB = @RANLIB@

CPPFLAGS = @CPPFLAGS@
CFLAGS   = @CFLAGS@
LDFLAGS  = @LDFLAGS@
LIBS     = @LIBS@

PLATFORM   = @PLATFORM@
PLUGIN_EXT = @PLUGIN_EXT@

# Lowercase here indicates these are "local" to config.mk
plugin_OBJS =
noplugin_LDFLAGS =
noplugin_LIBS =

# ifeq/.../endif, +=, and target-specific variables are GNU Make-specific.
# If you don't have GNU Make, comment out this conditional and note that
# to enable libcurl you will need to implement the following elsewhere.
ifeq "libcurl-@libcurl@" "libcurl-enabled"

LIBCURL_LIBS = -lcurl

plugin_OBJS += hfile_libcurl.o

hfile_libcurl$(PLUGIN_EXT): LIBS += $(LIBCURL_LIBS)

noplugin_LIBS += $(LIBCURL_LIBS)

endif

ifeq "gcs-@gcs@" "gcs-enabled"
plugin_OBJS += hfile_gcs.o
endif

ifeq "s3-@s3@" "s3-enabled"
plugin_OBJS += hfile_s3.o

CRYPTO_LIBS = @CRYPTO_LIBS@
noplugin_LIBS += $(CRYPTO_LIBS)
hfile_s3$(PLUGIN_EXT): LIBS += $(CRYPTO_LIBS)
endif

ifeq "plugins-@enable_plugins@" "plugins-yes"

plugindir  = @plugindir@
pluginpath = @pluginpath@

LIBHTS_OBJS += plugin.o
PLUGIN_OBJS += $(plugin_OBJS)

plugin.o plugin.pico: CPPFLAGS += -DPLUGINPATH=\"$(pluginpath)\"

# When built as separate plugins, these record their version themselves.
hfile_gcs.o hfile_gcs.pico: version.h
hfile_libcurl.o hfile_libcurl.pico: version.h
hfile_s3.o hfile_s3.pico: version.h

# Windows DLL plugins depend on the import library, built as a byproduct.
$(plugin_OBJS:.o=.cygdll): cyghts-$(LIBHTS_SOVERSION).dll

else

LIBHTS_OBJS += $(plugin_OBJS)
LDFLAGS += $(noplugin_LDFLAGS)
LIBS += $(noplugin_LIBS)

endif
