# Supplementary material for: Accurate and efficient detection of gene fusions from RNA sequencing data
Source: Genome Res. 2021 Mar;31(3):448–60. doi: 10.1101/gr.257246.119 (PMC7919457; doi:10.1101/gr.257246.119)
Supplement: Supplemental Material [file supp_gr.257246.119_Supplemental_Code_S1.zip › Supplemental_Code_S1/htslib-1.8/hfile_net.c]

/*  hfile_net.c -- network backend for low-level input/output streams.

    Copyright (C) 2013-2015 Genome Research Ltd.

    Author: John Marshall <jm18@sanger.ac.uk>

Permission is hereby granted, free of charge, to any person obtaining a copy
of this software and associated documentation files (the "Software"), to deal
in the Software without restriction, including without limitation the rights
to use, copy, modify, merge, publish, distribute, sublicense, and/or sell
copies of the Software, and to permit persons to whom the Software is
furnished to do so, subject to the following conditions:

The above copyright notice and this permission notice shall be included in
all copies or substantial portions of the Software.

THE SOFTWARE IS PROVIDED "AS IS", WITHOUT WARRANTY OF ANY KIND, EXPRESS OR
IMPLIED, INCLUDING BUT NOT LIMITED TO THE WARRANTIES OF MERCHANTABILITY,
FITNESS FOR A PARTICULAR PURPOSE AND NONINFRINGEMENT. IN NO EVENT SHALL
THE AUTHORS OR COPYRIGHT HOLDERS BE LIABLE FOR ANY CLAIM, DAMAGES OR OTHER
LIABILITY, WHETHER IN AN ACTION OF CONTRACT, TORT OR OTHERWISE, ARISING
FROM, OUT OF OR IN CONNECTION WITH THE SOFTWARE OR THE USE OR OTHER
DEALINGS IN THE SOFTWARE.  */

#include <config.h>

#include <stdlib.h>
#include <errno.h>

#include "hfile_internal.h"

#include "htslib/knetfile.h"

typedef struct {
    hFILE base;
    knetFile *netfp;
} hFILE_net;

static int net_inited = 0;

#ifdef _WIN32
static void net_exit(void)
{
    knet_win32_destroy();
}
#endif

static int net_init(void)
{
#ifdef _WIN32
    if (knet_win32_init() != 0) return -1;

    // In the unlikely event atexit() fails, it's better to succeed here and
    // carry on and do the I/O; then eventually when the program exits, we'll
    // merely have failed to clean up properly, as if we had aborted.
    (void) atexit(net_exit);
#endif

    net_inited = 1;
    return 0;
}

static ssize_t net_read(hFILE *fpv, void *buffer, size_t nbytes)
{
    hFILE_net *fp = (hFILE_net *) fpv;
    return knet_read(fp->netfp, buffer, nbytes);
}

static off_t net_seek(hFILE *fpv, off_t offset, int whence)
{
    hFILE_net *fp = (hFILE_net *) fpv;
    return knet_seek(fp->netfp, offset, whence);
}

static int net_close(hFILE *fpv)
{
    hFILE_net *fp = (hFILE_net *) fpv;
    return knet_close(fp->netfp);
}

static const struct hFILE_backend net_backend =
{
    net_read, NULL, net_seek, NULL, net_close
};

hFILE *hopen_net(const char *filename, const char *mode)
{
    hFILE_net *fp;

    // Do any networking initialisation if this is the first use.
    if (! net_inited) { if (net_init() < 0) return NULL; }

    fp = (hFILE_net *) hfile_init(sizeof (hFILE_net), mode, 0);
    if (fp == NULL) return NULL;

    fp->netfp = knet_open(filename, mode);
    if (fp->netfp == NULL) { hfile_destroy((hFILE *) fp); return NULL; }

    fp->base.backend = &net_backend;
    return &fp->base;
}

int hfile_plugin_init_net(struct hFILE_plugin *self)
{
    static const struct hFILE_scheme_handler handler =
        { hopen_net, hfile_always_remote, "knetfile", 0 };

    self->name = "knetfile";
    hfile_add_scheme_handler("http", &handler);
    hfile_add_scheme_handler("ftp",  &handler);
    return 0;
}
