# Supplementary material for: Accurate and efficient detection of gene fusions from RNA sequencing data
Source: Genome Res. 2021 Mar;31(3):448–60. doi: 10.1101/gr.257246.119 (PMC7919457; doi:10.1101/gr.257246.119)
Supplement: Supplemental Material [file supp_gr.257246.119_Supplemental_Code_S1.zip › Supplemental_Code_S1/htslib-1.8/htslib.pc.in]

includedir=@-includedir@
libdir=@-libdir@

# Flags and libraries needed when linking against a static libhts.a
# (used by manual and semi-manual pkg-config(1)-style enquiries).
static_ldflags=@static_LDFLAGS@
static_libs=@static_LIBS@

Name: htslib
Description: C library for high-throughput sequencing data formats
Version: @-PACKAGE_VERSION@
Cflags: -I${includedir}
Libs: -L${libdir} -lhts
Libs.private: -L${libdir} @private_LIBS@ -lhts -lm -lpthread
Requires.private: zlib @pc_requires@
