# Supplementary material for: Accurate and efficient detection of gene fusions from RNA sequencing data
Source: Genome Res. 2021 Mar;31(3):448–60. doi: 10.1101/gr.257246.119 (PMC7919457; doi:10.1101/gr.257246.119)
Supplement: Supplemental Material [file supp_gr.257246.119_Supplemental_Code_S1.zip › Supplemental_Code_S1/htslib-1.8/htslib_vars.mk]

# Makefile variables useful for third-party code using htslib's public API.
#
#    Copyright (C) 2013-2017 Genome Research Ltd.
#
#    Author: John Marshall <jm18@sanger.ac.uk>
#
# Permission is hereby granted, free of charge, to any person obtaining a copy
# of this software and associated documentation files (the "Software"), to deal
# in the Software without restriction, including without limitation the rights
# to use, copy, modify, merge, publish, distribute, sublicense, and/or sell
# copies of the Software, and to permit persons to whom the Software is
# furnished to do so, subject to the following conditions:
#
# The above copyright notice and this permission notice shall be included in
# all copies or substantial portions of the Software.
#
# THE SOFTWARE IS PROVIDED "AS IS", WITHOUT WARRANTY OF ANY KIND, EXPRESS OR
# IMPLIED, INCLUDING BUT NOT LIMITED TO THE WARRANTIES OF MERCHANTABILITY,
# FITNESS FOR A PARTICULAR PURPOSE AND NONINFRINGEMENT. IN NO EVENT SHALL
# THE AUTHORS OR COPYRIGHT HOLDERS BE LIABLE FOR ANY CLAIM, DAMAGES OR OTHER
# LIABILITY, WHETHER IN AN ACTION OF CONTRACT, TORT OR OTHERWISE, ARISING
# FROM, OUT OF OR IN CONNECTION WITH THE SOFTWARE OR THE USE OR OTHER
# DEALINGS IN THE SOFTWARE.

# These variables can be used to express dependencies on htslib headers.
# See htslib.mk for details.

htslib_bgzf_h = $(HTSPREFIX)htslib/bgzf.h $(htslib_hts_defs_h)
htslib_cram_h = $(HTSPREFIX)htslib/cram.h $(htslib_hts_h)
htslib_faidx_h = $(HTSPREFIX)htslib/faidx.h $(htslib_hts_defs_h)
htslib_hfile_h = $(HTSPREFIX)htslib/hfile.h $(htslib_hts_defs_h)
htslib_hts_h = $(HTSPREFIX)htslib/hts.h $(htslib_hts_defs_h) $(htslib_hts_log_h)
htslib_hts_defs_h = $(HTSPREFIX)htslib/hts_defs.h
htslib_hts_endian_h = $(HTSPREFIX)htslib/hts_endian.h
htslib_hts_log_h = $(HTSPREFIX)htslib/hts_log.h
htslib_kbitset_h = $(HTSPREFIX)htslib/kbitset.h
htslib_kfunc_h = $(HTSPREFIX)htslib/kfunc.h
htslib_khash_h = $(HTSPREFIX)htslib/khash.h
htslib_khash_str2int_h = $(HTSPREFIX)htslib/khash_str2int.h $(htslib_khash_h)
htslib_klist_h = $(HTSPREFIX)htslib/klist.h
htslib_knetfile_h = $(HTSPREFIX)htslib/knetfile.h
htslib_kseq_h = $(HTSPREFIX)htslib/kseq.h
htslib_ksort_h = $(HTSPREFIX)htslib/ksort.h
htslib_kstring_h = $(HTSPREFIX)htslib/kstring.h
htslib_regidx_h = $(HTSPREFIX)htslib/regidx.h
htslib_sam_h = $(HTSPREFIX)htslib/sam.h $(htslib_hts_h)
htslib_synced_bcf_reader_h = $(HTSPREFIX)htslib/synced_bcf_reader.h $(htslib_hts_h) $(htslib_vcf_h) $(htslib_tbx_h)
htslib_tbx_h = $(HTSPREFIX)htslib/tbx.h $(htslib_hts_h)
htslib_thread_pool_h = $(HTSPREFIX)htslib/thread_pool.h
htslib_vcf_h = $(HTSPREFIX)htslib/vcf.h $(htslib_hts_h) $(htslib_kstring_h) $(htslib_hts_defs_h) $(htslib_hts_endian_h)
htslib_vcf_sweep_h = $(HTSPREFIX)htslib/vcf_sweep.h $(htslib_hts_h) $(htslib_vcf_h)
htslib_vcfutils_h = $(HTSPREFIX)htslib/vcfutils.h $(htslib_vcf_h)
