# Supplementary material for: Accurate and efficient detection of gene fusions from RNA sequencing data
Source: Genome Res. 2021 Mar;31(3):448–60. doi: 10.1101/gr.257246.119 (PMC7919457; doi:10.1101/gr.257246.119)
Supplement: Supplemental Material [file supp_gr.257246.119_Supplemental_Code_S1.zip › Supplemental_Code_S1/htslib-1.8/tabix.c]

/*  tabix.c -- Generic indexer for TAB-delimited genome position files.

    Copyright (C) 2009-2011 Broad Institute.
    Copyright (C) 2010-2012, 2014-2018 Genome Research Ltd.

    Author: Heng Li <lh3@sanger.ac.uk>

Permission is hereby granted, free of charge, to any person obtaining a copy
of this software and associated documentation files (the "Software"), to deal
in the Software without restriction, including without limitation the rights
to use, copy, modify, merge, publish, distribute, sublicense, and/or sell
copies of the Software, and to permit persons to whom the Software is
furnished to do so, subject to the following conditions:

The above copyright notice and this permission notice shall be included in
all copies or substantial portions of the Software.

THE SOFTWARE IS PROVIDED "AS IS", WITHOUT WARRANTY OF ANY KIND, EXPRESS OR
IMPLIED, INCLUDING BUT NOT LIMITED TO THE WARRANTIES OF MERCHANTABILITY,
FITNESS FOR A PARTICULAR PURPOSE AND NONINFRINGEMENT. IN NO EVENT SHALL
THE AUTHORS OR COPYRIGHT HOLDERS BE LIABLE FOR ANY CLAIM, DAMAGES OR OTHER
LIABILITY, WHETHER IN AN ACTION OF CONTRACT, TORT OR OTHERWISE, ARISING
FROM, OUT OF OR IN CONNECTION WITH THE SOFTWARE OR THE USE OR OTHER
DEALINGS IN THE SOFTWARE.  */

#include <config.h>

#include <stdio.h>
#include <stdlib.h>
#include <unistd.h>
#include <string.h>
#include <strings.h>
#include <getopt.h>
#include <sys/types.h>
#include <sys/stat.h>
#include <errno.h>
#include "htslib/tbx.h"
#include "htslib/sam.h"
#include "htslib/vcf.h"
#include "htslib/kseq.h"
#include "htslib/bgzf.h"
#include "htslib/hts.h"
#include "htslib/regidx.h"

typedef struct
{
    char *regions_fname, *targets_fname;
    int print_header, header_only;
}
args_t;

static void error(const char *format, ...)
{
    va_list ap;
    va_start(ap, format);
    vfprintf(stderr, format, ap);
    va_end(ap);
    exit(EXIT_FAILURE);
}

#define IS_GFF  (1<<0)
#define IS_BED  (1<<1)
#define IS_SAM  (1<<2)
#define IS_VCF  (1<<3)
#define IS_BCF  (1<<4)
#define IS_BAM  (1<<5)
#define IS_CRAM (1<<6)
#define IS_TXT  (IS_GFF|IS_BED|IS_SAM|IS_VCF)

int file_type(const char *fname)
{
    int l = strlen(fname);
    if (l>=7 && strcasecmp(fname+l-7, ".gff.gz") == 0) return IS_GFF;
    else if (l>=7 && strcasecmp(fname+l-7, ".bed.gz") == 0) return IS_BED;
    else if (l>=7 && strcasecmp(fname+l-7, ".sam.gz") == 0) return IS_SAM;
    else if (l>=7 && strcasecmp(fname+l-7, ".vcf.gz") == 0) return IS_VCF;
    else if (l>=4 && strcasecmp(fname+l-4, ".bcf") == 0) return IS_BCF;
    else if (l>=4 && strcasecmp(fname+l-4, ".bam") == 0) return IS_BAM;
    else if (l>=4 && strcasecmp(fname+l-5, ".cram") == 0) return IS_CRAM;

    htsFile *fp = hts_open(fname,"r");
    enum htsExactFormat format = fp->format.format;
    hts_close(fp);
    if ( format == bcf ) return IS_BCF;
    if ( format == bam ) return IS_BAM;
    if ( format == cram ) return IS_CRAM;
    if ( format == vcf ) return IS_VCF;

    return 0;
}

static char **parse_regions(char *regions_fname, char **argv, int argc, int *nregs)
{
    kstring_t str = {0,0,0};
    int iseq = 0, ireg = 0;
    char **regs = NULL;
    *nregs = argc;

    if ( regions_fname )
    {
        // improve me: this is a too heavy machinery for parsing regions...

        regidx_t *idx = regidx_init(regions_fname, NULL, NULL, 0, NULL);
        if ( !idx ) error("Could not read %s\n", regions_fname);

        (*nregs) += regidx_nregs(idx);
        regs = (char**) malloc(sizeof(char*)*(*nregs));

        int nseq;
        char **seqs = regidx_seq_names(idx, &nseq);
        for (iseq=0; iseq<nseq; iseq++)
        {
            regitr_t itr;
            regidx_overlap(idx, seqs[iseq], 0, UINT32_MAX, &itr);
            while ( itr.i < itr.n )
            {
                str.l = 0;
                ksprintf(&str, "%s:%d-%d", seqs[iseq], REGITR_START(itr)+1, REGITR_END(itr)+1);
                regs[ireg++] = strdup(str.s);
                itr.i++;
            }
        }
        regidx_destroy(idx);
    }
    free(str.s);

    if ( !ireg )
    {
        if ( argc )
            regs = (char**) malloc(sizeof(char*)*argc);
        else
        {
            regs = (char**) malloc(sizeof(char*));
            regs[0] = strdup(".");
            *nregs = 1;
        }
    }

    for (iseq=0; iseq<argc; iseq++) regs[ireg++] = strdup(argv[iseq]);
    return regs;
}
static int query_regions(args_t *args, char *fname, char **regs, int nregs)
{
    int i;
    htsFile *fp = hts_open(fname,"r");
    if ( !fp ) error("Could not read %s\n", fname);
    enum htsExactFormat format = hts_get_format(fp)->format;

    regidx_t *reg_idx = NULL;
    if ( args->targets_fname )
    {
        reg_idx = regidx_init(args->targets_fname, NULL, NULL, 0, NULL);
        if ( !reg_idx ) error("Could not read %s\n", args->targets_fname);
    }

    if ( format == bcf )
    {
        htsFile *out = hts_open("-","w");
        if ( !out ) error("Could not open stdout\n", fname);
        hts_idx_t *idx = bcf_index_load(fname);
        if ( !idx ) error("Could not load .csi index of %s\n", fname);
        bcf_hdr_t *hdr = bcf_hdr_read(fp);
        if ( !hdr ) error("Could not read the header: %s\n", fname);
        if ( args->print_header )
            bcf_hdr_write(out,hdr);
        if ( !args->header_only )
        {
            bcf1_t *rec = bcf_init();
            for (i=0; i<nregs; i++)
            {
                hts_itr_t *itr = bcf_itr_querys(idx,hdr,regs[i]);
                while ( bcf_itr_next(fp, itr, rec) >=0 )
                {
                    if ( reg_idx && !regidx_overlap(reg_idx, bcf_seqname(hdr,rec),rec->pos,rec->pos+rec->rlen-1, NULL) ) continue;
                    bcf_write(out,hdr,rec);
                }
                tbx_itr_destroy(itr);
            }
            bcf_destroy(rec);
        }
        if ( hts_close(out) ) error("hts_close returned non-zero status for stdout\n");
        bcf_hdr_destroy(hdr);
        hts_idx_destroy(idx);
    }
    else if ( format==vcf || format==sam || format==unknown_format )
    {
        tbx_t *tbx = tbx_index_load(fname);
        if ( !tbx ) error("Could not load .tbi/.csi index of %s\n", fname);
        kstring_t str = {0,0,0};
        if ( args->print_header )
        {
            while ( hts_getline(fp, KS_SEP_LINE, &str) >= 0 )
            {
                if ( !str.l || str.s[0]!=tbx->conf.meta_char ) break;
                puts(str.s);
            }
        }
        if ( !args->header_only )
        {
            int nseq;
            const char **seq = NULL;
            if ( reg_idx ) seq = tbx_seqnames(tbx, &nseq);
            for (i=0; i<nregs; i++)
            {
                hts_itr_t *itr = tbx_itr_querys(tbx, regs[i]);
                if ( !itr ) continue;
                while (tbx_itr_next(fp, tbx, itr, &str) >= 0)
                {
                    if ( reg_idx && !regidx_overlap(reg_idx,seq[itr->curr_tid],itr->curr_beg,itr->curr_end, NULL) ) continue;
                    puts(str.s);
                }
                tbx_itr_destroy(itr);
            }
            free(seq);
        }
        free(str.s);
        tbx_destroy(tbx);
    }
    else if ( format==bam )
        error("Please use \"samtools view\" for querying BAM files.\n");

    if ( reg_idx ) regidx_destroy(reg_idx);
    if ( hts_close(fp) ) error("hts_close returned non-zero status: %s\n", fname);

    for (i=0; i<nregs; i++) free(regs[i]);
    free(regs);
    return 0;
}
static int query_chroms(char *fname)
{
    const char **seq;
    int i, nseq, ftype = file_type(fname);
    if ( ftype & IS_TXT || !ftype )
    {
        tbx_t *tbx = tbx_index_load(fname);
        if ( !tbx ) error("Could not load .tbi index of %s\n", fname);
        seq = tbx_seqnames(tbx, &nseq);
        for (i=0; i<nseq; i++)
            printf("%s\n", seq[i]);
        free(seq);
        tbx_destroy(tbx);
    }
    else if ( ftype==IS_BCF )
    {
        htsFile *fp = hts_open(fname,"r");
        if ( !fp ) error("Could not read %s\n", fname);
        bcf_hdr_t *hdr = bcf_hdr_read(fp);
        if ( !hdr ) error("Could not read the header: %s\n", fname);
        hts_close(fp);
        hts_idx_t *idx = bcf_index_load(fname);
        if ( !idx ) error("Could not load .csi index of %s\n", fname);
        seq = bcf_index_seqnames(idx, hdr, &nseq);
        for (i=0; i<nseq; i++)
            printf("%s\n", seq[i]);
        free(seq);
        bcf_hdr_destroy(hdr);
        hts_idx_destroy(idx);
    }
    else if ( ftype==IS_BAM )   // todo: BAM
        error("BAM: todo\n");
    return 0;
}

int reheader_file(const char *fname, const char *header, int ftype, tbx_conf_t *conf)
{
    if ( ftype & IS_TXT || !ftype )
    {
        BGZF *fp = bgzf_open(fname,"r");
        if ( !fp || bgzf_read_block(fp) != 0 || !fp->block_length ) return -1;

        char *buffer = fp->uncompressed_block;
        int skip_until = 0;

        // Skip the header: find out the position of the data block
        if ( buffer[0]==conf->meta_char )
        {
            skip_until = 1;
            while (1)
            {
                if ( buffer[skip_until]=='\n' )
                {
                    skip_until++;
                    if ( skip_until>=fp->block_length )
                    {
                        if ( bgzf_read_block(fp) != 0 || !fp->block_length ) error("FIXME: No body in the file: %s\n", fname);
                        skip_until = 0;
                    }
                    // The header has finished
                    if ( buffer[skip_until]!=conf->meta_char ) break;
                }
                skip_until++;
                if ( skip_until>=fp->block_length )
                {
                    if (bgzf_read_block(fp) != 0 || !fp->block_length) error("FIXME: No body in the file: %s\n", fname);
                    skip_until = 0;
                }
            }
        }

        // Output the new header
        FILE *hdr  = fopen(header,"r");
        if ( !hdr ) error("%s: %s", header,strerror(errno));
        const size_t page_size = 32768;
        char *buf = malloc(page_size);
        BGZF *bgzf_out = bgzf_open("-", "w");
        ssize_t nread;
        while ( (nread=fread(buf,1,page_size-1,hdr))>0 )
        {
            if ( nread<page_size-1 && buf[nread-1]!='\n' ) buf[nread++] = '\n';
            if (bgzf_write(bgzf_out, buf, nread) < 0) error("Error: %d\n",bgzf_out->errcode);
        }
        if ( fclose(hdr) ) error("close failed: %s\n", header);

        // Output all remainig data read with the header block
        if ( fp->block_length - skip_until > 0 )
        {
            if (bgzf_write(bgzf_out, buffer+skip_until, fp->block_length-skip_until) < 0) error("Error: %d\n",fp->errcode);
        }
        if (bgzf_flush(bgzf_out) < 0) error("Error: %d\n",bgzf_out->errcode);

        while (1)
        {
            nread = bgzf_raw_read(fp, buf, page_size);
            if ( nread<=0 ) break;

            int count = bgzf_raw_write(bgzf_out, buf, nread);
            if (count != nread) error("Write failed, wrote %d instead of %d bytes.\n", count,(int)nread);
        }
        if (bgzf_close(bgzf_out) < 0) error("Error: %d\n",bgzf_out->errcode);
        if (bgzf_close(fp) < 0) error("Error: %d\n",fp->errcode);
        free(buf);
    }
    else
        error("todo: reheader BCF, BAM\n");  // BCF is difficult, records contain pointers to the header.
    return 0;
}

static int usage(void)
{
    fprintf(stderr, "\n");
    fprintf(stderr, "Version: %s\n", hts_version());
    fprintf(stderr, "Usage:   tabix [OPTIONS] [FILE] [REGION [...]]\n");
    fprintf(stderr, "\n");
    fprintf(stderr, "Indexing Options:\n");
    fprintf(stderr, "   -0, --zero-based           coordinates are zero-based\n");
    fprintf(stderr, "   -b, --begin INT            column number for region start [4]\n");
    fprintf(stderr, "   -c, --comment CHAR         skip comment lines starting with CHAR [null]\n");
    fprintf(stderr, "   -C, --csi                  generate CSI index for VCF (default is TBI)\n");
    fprintf(stderr, "   -e, --end INT              column number for region end (if no end, set INT to -b) [5]\n");
    fprintf(stderr, "   -f, --force                overwrite existing index without asking\n");
    fprintf(stderr, "   -m, --min-shift INT        set minimal interval size for CSI indices to 2^INT [14]\n");
    fprintf(stderr, "   -p, --preset STR           gff, bed, sam, vcf\n");
    fprintf(stderr, "   -s, --sequence INT         column number for sequence names (suppressed by -p) [1]\n");
    fprintf(stderr, "   -S, --skip-lines INT       skip first INT lines [0]\n");
    fprintf(stderr, "\n");
    fprintf(stderr, "Querying and other options:\n");
    fprintf(stderr, "   -h, --print-header         print also the header lines\n");
    fprintf(stderr, "   -H, --only-header          print only the header lines\n");
    fprintf(stderr, "   -l, --list-chroms          list chromosome names\n");
    fprintf(stderr, "   -r, --reheader FILE        replace the header with the content of FILE\n");
    fprintf(stderr, "   -R, --regions FILE         restrict to regions listed in the file\n");
    fprintf(stderr, "   -T, --targets FILE         similar to -R but streams rather than index-jumps\n");
    fprintf(stderr, "\n");
    return 1;
}

int main(int argc, char *argv[])
{
    int c, detect = 1, min_shift = 0, is_force = 0, list_chroms = 0, do_csi = 0;
    tbx_conf_t conf = tbx_conf_gff;
    char *reheader = NULL;
    args_t args;
    memset(&args,0,sizeof(args_t));

    static const struct option loptions[] =
    {
        {"help", no_argument, NULL, 2},
        {"regions", required_argument, NULL, 'R'},
        {"targets", required_argument, NULL, 'T'},
        {"csi", no_argument, NULL, 'C'},
        {"zero-based", no_argument, NULL, '0'},
        {"print-header", no_argument, NULL, 'h'},
        {"only-header", no_argument, NULL, 'H'},
        {"begin", required_argument, NULL, 'b'},
        {"comment", required_argument, NULL, 'c'},
        {"end", required_argument, NULL, 'e'},
        {"force", no_argument, NULL, 'f'},
        {"preset", required_argument, NULL, 'p'},
        {"sequence", required_argument, NULL, 's'},
        {"skip-lines", required_argument, NULL, 'S'},
        {"list-chroms", no_argument, NULL, 'l'},
        {"reheader", required_argument, NULL, 'r'},
        {"version", no_argument, NULL, 1},
        {NULL, 0, NULL, 0}
    };

    char *tmp;
    while ((c = getopt_long(argc, argv, "hH?0b:c:e:fm:p:s:S:lr:CR:T:", loptions,NULL)) >= 0)
    {
        switch (c)
        {
            case 'R': args.regions_fname = optarg; break;
            case 'T': args.targets_fname = optarg; break;
            case 'C': do_csi = 1; break;
            case 'r': reheader = optarg; break;
            case 'h': args.print_header = 1; break;
            case 'H': args.print_header = 1; args.header_only = 1; break;
            case 'l': list_chroms = 1; break;
            case '0': conf.preset |= TBX_UCSC; detect = 0; break;
            case 'b':
                conf.bc = strtol(optarg,&tmp,10);
                if ( *tmp ) error("Could not parse argument: -b %s\n", optarg);
                detect = 0;
                break;
            case 'e':
                conf.ec = strtol(optarg,&tmp,10);
                if ( *tmp ) error("Could not parse argument: -e %s\n", optarg);
                detect = 0;
                break;
            case 'c': conf.meta_char = *optarg; detect = 0; break;
            case 'f': is_force = 1; break;
            case 'm':
                min_shift = strtol(optarg,&tmp,10);
                if ( *tmp ) error("Could not parse argument: -m %s\n", optarg);
                break;
            case 'p':
                detect = 0;
                if (strcmp(optarg, "gff") == 0) conf = tbx_conf_gff;
                else if (strcmp(optarg, "bed") == 0) conf = tbx_conf_bed;
                else if (strcmp(optarg, "sam") == 0) conf = tbx_conf_sam;
                else if (strcmp(optarg, "vcf") == 0) conf = tbx_conf_vcf;
                else if (strcmp(optarg, "bcf") == 0) detect = 1; // bcf is autodetected, preset is not needed
                else if (strcmp(optarg, "bam") == 0) detect = 1; // same as bcf
                else error("The preset string not recognised: '%s'\n", optarg);
                break;
            case 's':
                conf.sc = strtol(optarg,&tmp,10);
                if ( *tmp ) error("Could not parse argument: -s %s\n", optarg);
                detect = 0;
                break;
            case 'S':
                conf.line_skip = strtol(optarg,&tmp,10);
                if ( *tmp ) error("Could not parse argument: -S %s\n", optarg);
                detect = 0;
                break;
            case 1:
                printf(
"tabix (htslib) %s\n"
"Copyright (C) 2018 Genome Research Ltd.\n", hts_version());
                return EXIT_SUCCESS;
            default: return usage();
        }
    }

    if ( optind==argc ) return usage();

    if ( list_chroms )
        return query_chroms(argv[optind]);

    if ( argc > optind+1 || args.header_only || args.regions_fname || args.targets_fname )
    {
        int nregs = 0;
        char **regs = NULL;
        if ( !args.header_only )
            regs = parse_regions(args.regions_fname, argv+optind+1, argc-optind-1, &nregs);
        return query_regions(&args, argv[optind], regs, nregs);
    }

    char *fname = argv[optind];
    int ftype = file_type(fname);
    if ( detect )  // no preset given
    {
        if ( ftype==IS_GFF ) conf = tbx_conf_gff;
        else if ( ftype==IS_BED ) conf = tbx_conf_bed;
        else if ( ftype==IS_SAM ) conf = tbx_conf_sam;
        else if ( ftype==IS_VCF )
        {
            conf = tbx_conf_vcf;
            if ( !min_shift && do_csi ) min_shift = 14;
        }
        else if ( ftype==IS_BCF )
        {
            if ( !min_shift ) min_shift = 14;
        }
        else if ( ftype==IS_BAM )
        {
            if ( !min_shift ) min_shift = 14;
        }
    }
    if ( do_csi )
    {
        if ( !min_shift ) min_shift = 14;
        min_shift *= do_csi;  // positive for CSIv2, negative for CSIv1
    }
    if ( min_shift!=0 && !do_csi ) do_csi = 1;

    if ( reheader )
        return reheader_file(fname, reheader, ftype, &conf);

    char *suffix = ".tbi";
    if ( do_csi ) suffix = ".csi";
    else if ( ftype==IS_BAM ) suffix = ".bai";
    else if ( ftype==IS_CRAM ) suffix = ".crai";

    char *idx_fname = calloc(strlen(fname) + 5, 1);
    strcat(strcpy(idx_fname, fname), suffix);

    struct stat stat_tbi, stat_file;
    if ( !is_force && stat(idx_fname, &stat_tbi)==0 )
    {
        // Before complaining about existing index, check if the VCF file isn't
        // newer. This is a common source of errors, people tend not to notice
        // that tabix failed
        stat(fname, &stat_file);
        if ( stat_file.st_mtime <= stat_tbi.st_mtime )
            error("[tabix] the index file exists. Please use '-f' to overwrite.\n");
    }
    free(idx_fname);

    if ( ftype==IS_CRAM )
    {
        if ( bam_index_build(fname, min_shift)!=0 ) error("bam_index_build failed: %s\n", fname);
        return 0;
    }
    else if ( do_csi )
    {
        if ( ftype==IS_BCF )
        {
            if ( bcf_index_build(fname, min_shift)!=0 ) error("bcf_index_build failed: %s\n", fname);
            return 0;
        }
        if ( ftype==IS_BAM )
        {
            if ( bam_index_build(fname, min_shift)!=0 ) error("bam_index_build failed: %s\n", fname);
            return 0;
        }
        if ( tbx_index_build(fname, min_shift, &conf)!=0 ) error("tbx_index_build failed: %s\n", fname);
        return 0;
    }
    else    // TBI index
    {
        if ( tbx_index_build(fname, min_shift, &conf) ) error("tbx_index_build failed: %s\n", fname);
        return 0;
    }
}
