# Supplementary material for: Accurate and efficient detection of gene fusions from RNA sequencing data
Source: Genome Res. 2021 Mar;31(3):448–60. doi: 10.1101/gr.257246.119 (PMC7919457; doi:10.1101/gr.257246.119)
Supplement: Supplemental Material [file supp_gr.257246.119_Supplemental_Code_S1.zip › Supplemental_Code_S1/htslib-1.8/version.sh]

#!/bin/sh

# Master version, for use in tarballs or non-git source copies
VERSION=1.8

# If we have a git clone, then check against the current tag
if [ -e .git ]
then
    # If we ever get to 10.x this will need to be more liberal
    VERSION=`git describe --match '[0-9].[0-9]*' --dirty`
fi

# Numeric version is for use in .dylib or .so libraries
#
# Follows the same logic from the Makefile commit c2e93911
# as non-numeric versions get bumped to patch level 255 to indicate
# an unknown value.
if [ "$1" = "numeric" ]
then
    v1=`expr "$VERSION" : '\([0-9]*\)'`
    v2=`expr "$VERSION" : '[0-9]*.\([0-9]*\)'`
    v3=`expr "$VERSION" : '[0-9]*.[0-9]*.\([0-9]*\)'`
    if [ -z "`expr "$VERSION" : '^\([0-9.]*\)$'`" ]
    then
	VERSION="$v1.$v2.255"
    else
	VERSION="$v1.$v2${v3:+.}$v3"
    fi
fi

echo $VERSION
