# Supplementary material for: Accurate and efficient detection of gene fusions from RNA sequencing data
Source: Genome Res. 2021 Mar;31(3):448–60. doi: 10.1101/gr.257246.119 (PMC7919457; doi:10.1101/gr.257246.119)
Supplement: Supplemental Material [file supp_gr.257246.119_Supplemental_Code_S1.zip › Supplemental_Code_S1/htslib-1.8/cram/cram_decode.c]

/*
Copyright (c) 2012-2014 Genome Research Ltd.
Author: James Bonfield <jkb@sanger.ac.uk>

Redistribution and use in source and binary forms, with or without 
modification, are permitted provided that the following conditions are met:

   1. Redistributions of source code must retain the above copyright notice, 
this list of conditions and the following disclaimer.

   2. Redistributions in binary form must reproduce the above copyright notice, 
this list of conditions and the following disclaimer in the documentation 
and/or other materials provided with the distribution.

   3. Neither the names Genome Research Ltd and Wellcome Trust Sanger
Institute nor the names of its contributors may be used to endorse or promote
products derived from this software without specific prior written permission.

THIS SOFTWARE IS PROVIDED BY GENOME RESEARCH LTD AND CONTRIBUTORS "AS IS" AND 
ANY EXPRESS OR IMPLIED WARRANTIES, INCLUDING, BUT NOT LIMITED TO, THE IMPLIED 
WARRANTIES OF MERCHANTABILITY AND FITNESS FOR A PARTICULAR PURPOSE ARE 
DISCLAIMED. IN NO EVENT SHALL GENOME RESEARCH LTD OR CONTRIBUTORS BE LIABLE
FOR ANY DIRECT, INDIRECT, INCIDENTAL, SPECIAL, EXEMPLARY, OR CONSEQUENTIAL
DAMAGES (INCLUDING, BUT NOT LIMITED TO, PROCUREMENT OF SUBSTITUTE GOODS OR
SERVICES; LOSS OF USE, DATA, OR PROFITS; OR BUSINESS INTERRUPTION) HOWEVER
CAUSED AND ON ANY THEORY OF LIABILITY, WHETHER IN CONTRACT, STRICT LIABILITY,
OR TORT (INCLUDING NEGLIGENCE OR OTHERWISE) ARISING IN ANY WAY OUT OF THE USE
OF THIS SOFTWARE, EVEN IF ADVISED OF THE POSSIBILITY OF SUCH DAMAGE.
*/

/*
 * - In-memory decoding of CRAM data structures.
 * - Iterator for reading CRAM record by record.
 */

#include <config.h>

#include <stdio.h>
#include <errno.h>
#include <assert.h>
#include <stdlib.h>
#include <string.h>
#include <zlib.h>
#include <sys/types.h>
#include <sys/stat.h>
#include <math.h>
#include <stdint.h>

#include "cram/cram.h"
#include "cram/os.h"
#include "htslib/hts.h"

//Whether CIGAR has just M or uses = and X to indicate match and mismatch
//#define USE_X

/* ----------------------------------------------------------------------
 * CRAM compression headers
 */

/*
 * Decodes the Tag Dictionary record in the preservation map
 * Updates the cram compression header.
 * 
 * Returns number of bytes decoded on success
 *        -1 on failure
 */
int cram_decode_TD(char *cp, const char *endp, cram_block_compression_hdr *h) {
    char *op = cp;
    unsigned char *dat;
    cram_block *b;
    int32_t blk_size = 0;
    int nTL, i, sz;

    if (!(b = cram_new_block(0, 0)))
	return -1;

    /* Decode */
    cp += safe_itf8_get(cp, endp, &blk_size);
    if (!blk_size) {
	h->nTL = 0;
	h->TL = NULL;
	cram_free_block(b);
	return cp - op;
    }

    if (blk_size < 0 || endp - cp < blk_size) {
        cram_free_block(b);
	return -1;
    }

    BLOCK_APPEND(b, cp, blk_size);
    cp += blk_size;
    sz = cp - op;
    // Force nul termination if missing
    if (BLOCK_DATA(b)[BLOCK_SIZE(b)-1])
	BLOCK_APPEND_CHAR(b, '\0');

    /* Set up TL lookup table */
    dat = BLOCK_DATA(b);

    // Count
    for (nTL = i = 0; i < BLOCK_SIZE(b); i++) {
	nTL++;
	while (dat[i])
	    i++;
    }

    // Copy
    h->nTL = nTL;
    if (!(h->TL = calloc(h->nTL, sizeof(unsigned char *)))) {
        cram_free_block(b);
        return -1;
    }
    for (nTL = i = 0; i < BLOCK_SIZE(b); i++) {
	h->TL[nTL++] = &dat[i];
	while (dat[i])
	    i++;
    }
    h->TD_blk = b;
    
    return sz;
}

/*
 * Decodes a CRAM block compression header.
 * Returns header ptr on success
 *         NULL on failure
 */
cram_block_compression_hdr *cram_decode_compression_header(cram_fd *fd,
							   cram_block *b) {
    char *cp, *endp, *cp_copy;
    cram_block_compression_hdr *hdr = calloc(1, sizeof(*hdr));
    int i;
    int32_t map_size = 0, map_count = 0;

    if (!hdr)
	return NULL;

    if (b->method != RAW) {
	if (cram_uncompress_block(b)) {
	    free(hdr);
	    return NULL;
	}
    }

    cp = (char *)b->data;
    endp = cp + b->uncomp_size;

    if (CRAM_MAJOR_VERS(fd->version) == 1) {
	cp += safe_itf8_get(cp, endp, &hdr->ref_seq_id);
	cp += safe_itf8_get(cp, endp, &hdr->ref_seq_start);
	cp += safe_itf8_get(cp, endp, &hdr->ref_seq_span);
	cp += safe_itf8_get(cp, endp, &hdr->num_records);
	cp += safe_itf8_get(cp, endp, &hdr->num_landmarks);
        if ((hdr->num_landmarks < 0 ||
             hdr->num_landmarks >= SIZE_MAX / sizeof(int32_t))) {
            free(hdr);
	    return NULL;
        }
	if (!(hdr->landmark = malloc(hdr->num_landmarks * sizeof(int32_t)))) {
	    free(hdr);
	    return NULL;
	}
	for (i = 0; i < hdr->num_landmarks; i++) {
	    cp += safe_itf8_get(cp, endp, &hdr->landmark[i]);
	}
    }

    hdr->preservation_map = kh_init(map);

    memset(hdr->rec_encoding_map, 0,
	   CRAM_MAP_HASH * sizeof(hdr->rec_encoding_map[0]));
    memset(hdr->tag_encoding_map, 0,
	   CRAM_MAP_HASH * sizeof(hdr->tag_encoding_map[0]));

    if (!hdr->preservation_map) {
	cram_free_compression_header(hdr);
	return NULL;
    }

    /* Initialise defaults for preservation map */
    hdr->mapped_qs_included = 0;
    hdr->unmapped_qs_included = 0;
    hdr->unmapped_placed = 0;
    hdr->qs_included = 0;
    hdr->read_names_included = 0;
    hdr->AP_delta = 1;
    memcpy(hdr->substitution_matrix, "CGTNAGTNACTNACGNACGT", 20);

    /* Preservation map */
    cp += safe_itf8_get(cp, endp, &map_size); cp_copy = cp;
    cp += safe_itf8_get(cp, endp, &map_count);
    for (i = 0; i < map_count; i++) {
	pmap_t hd;
	khint_t k;
	int r;

	if (endp - cp < 3) {
	    cram_free_compression_header(hdr);
	    return NULL;
	}
	cp += 2;
	switch(CRAM_KEY(cp[-2],cp[-1])) {
	case CRAM_KEY('M','I'):
	    hd.i = *cp++;
	    k = kh_put(map, hdr->preservation_map, "MI", &r);
	    if (-1 == r) {
		cram_free_compression_header(hdr);
                return NULL;
            }

	    kh_val(hdr->preservation_map, k) = hd;
	    hdr->mapped_qs_included = hd.i;
	    break;

	case CRAM_KEY('U','I'):
	    hd.i = *cp++;
	    k = kh_put(map, hdr->preservation_map, "UI", &r);
	    if (-1 == r) {
		cram_free_compression_header(hdr);
                return NULL;
            }

	    kh_val(hdr->preservation_map, k) = hd;
	    hdr->unmapped_qs_included = hd.i;
	    break;

	case CRAM_KEY('P','I'):
	    hd.i = *cp++;
	    k = kh_put(map, hdr->preservation_map, "PI", &r);
	    if (-1 == r) {
		cram_free_compression_header(hdr);
                return NULL;
            }

	    kh_val(hdr->preservation_map, k) = hd;
	    hdr->unmapped_placed = hd.i;
	    break;

	case CRAM_KEY('R','N'):
	    hd.i = *cp++;
	    k = kh_put(map, hdr->preservation_map, "RN", &r);
	    if (-1 == r) {
		cram_free_compression_header(hdr);
                return NULL;
            }

	    kh_val(hdr->preservation_map, k) = hd;
	    hdr->read_names_included = hd.i;
	    break;

	case CRAM_KEY('A','P'):
	    hd.i = *cp++;
	    k = kh_put(map, hdr->preservation_map, "AP", &r);
	    if (-1 == r) {
		cram_free_compression_header(hdr);
                return NULL;
            }

	    kh_val(hdr->preservation_map, k) = hd;
	    hdr->AP_delta = hd.i;
	    break;

	case CRAM_KEY('R','R'):
	    hd.i = *cp++;
	    k = kh_put(map, hdr->preservation_map, "RR", &r);
	    if (-1 == r) {
		cram_free_compression_header(hdr);
                return NULL;
            }

	    kh_val(hdr->preservation_map, k) = hd;
	    hdr->no_ref = !hd.i;
	    break;

	case CRAM_KEY('S','M'):
	    if (endp - cp < 5) {
	        cram_free_compression_header(hdr);
		return NULL;
	    }
	    hdr->substitution_matrix[0][(cp[0]>>6)&3] = 'C';
	    hdr->substitution_matrix[0][(cp[0]>>4)&3] = 'G';
	    hdr->substitution_matrix[0][(cp[0]>>2)&3] = 'T';
	    hdr->substitution_matrix[0][(cp[0]>>0)&3] = 'N';

	    hdr->substitution_matrix[1][(cp[1]>>6)&3] = 'A';
	    hdr->substitution_matrix[1][(cp[1]>>4)&3] = 'G';
	    hdr->substitution_matrix[1][(cp[1]>>2)&3] = 'T';
	    hdr->substitution_matrix[1][(cp[1]>>0)&3] = 'N';

	    hdr->substitution_matrix[2][(cp[2]>>6)&3] = 'A';
	    hdr->substitution_matrix[2][(cp[2]>>4)&3] = 'C';
	    hdr->substitution_matrix[2][(cp[2]>>2)&3] = 'T';
	    hdr->substitution_matrix[2][(cp[2]>>0)&3] = 'N';

	    hdr->substitution_matrix[3][(cp[3]>>6)&3] = 'A';
	    hdr->substitution_matrix[3][(cp[3]>>4)&3] = 'C';
	    hdr->substitution_matrix[3][(cp[3]>>2)&3] = 'G';
	    hdr->substitution_matrix[3][(cp[3]>>0)&3] = 'N';

	    hdr->substitution_matrix[4][(cp[4]>>6)&3] = 'A';
	    hdr->substitution_matrix[4][(cp[4]>>4)&3] = 'C';
	    hdr->substitution_matrix[4][(cp[4]>>2)&3] = 'G';
	    hdr->substitution_matrix[4][(cp[4]>>0)&3] = 'T';

	    hd.p = cp;
	    cp += 5;

	    k = kh_put(map, hdr->preservation_map, "SM", &r);
	    if (-1 == r) {
		cram_free_compression_header(hdr);
		return NULL;
	    }
	    kh_val(hdr->preservation_map, k) = hd;
	    break;

	case CRAM_KEY('T','D'): {
	    int sz = cram_decode_TD(cp, endp, hdr); // tag dictionary
	    if (sz < 0) {
		cram_free_compression_header(hdr);
		return NULL;
	    }

	    hd.p = cp;
	    cp += sz;

	    k = kh_put(map, hdr->preservation_map, "TD", &r);
	    if (-1 == r) {
		cram_free_compression_header(hdr);
		return NULL;
	    }
	    kh_val(hdr->preservation_map, k) = hd;
	    break;
	}

	default:
	    hts_log_warning("Unrecognised preservation map key %c%c", cp[-2], cp[-1]);
	    // guess byte;
	    cp++;
	    break;
	}
    }
    if (cp - cp_copy != map_size) {
	cram_free_compression_header(hdr);
	return NULL;
    }

    /* Record encoding map */
    cp += safe_itf8_get(cp, endp, &map_size); cp_copy = cp;
    cp += safe_itf8_get(cp, endp, &map_count);
    for (i = 0; i < map_count; i++) {
	char *key = cp;
	int32_t encoding = E_NULL;
	int32_t size = 0;
	cram_map *m = malloc(sizeof(*m)); // FIXME: use pooled_alloc

	if (!m || endp - cp < 4) {
	    free(m);
	    cram_free_compression_header(hdr);
	    return NULL;
	}

	cp += 2;
	cp += safe_itf8_get(cp, endp, &encoding);
	cp += safe_itf8_get(cp, endp, &size);

	// Fill out cram_map purely for cram_dump to dump out.
	m->key = (key[0]<<8)|key[1];
	m->encoding = encoding;
	m->size     = size;
	m->offset   = cp - (char *)b->data;
	m->codec = NULL;

	if (m->encoding == E_NULL)
	    continue;

	if (size < 0 || endp - cp < size) {
	    free(m);
	    cram_free_compression_header(hdr);
	    return NULL;
	}

	//printf("%s codes for %.2s\n", cram_encoding2str(encoding), key);

	/*
	 * For CRAM1.0 CF and BF are Byte and not Int.
	 * Practically speaking it makes no difference unless we have a
	 * 1.0 format file that stores these in EXTERNAL as only then
	 * does Byte vs Int matter.
	 *
	 * Neither this C code nor Java reference implementations did this,
	 * so we gloss over it and treat them as int.
	 */

	if (key[0] == 'B' && key[1] == 'F') {
	    if (!(hdr->codecs[DS_BF] = cram_decoder_init(encoding, cp, size,
							 E_INT,
							 fd->version))) {
		cram_free_compression_header(hdr);
		return NULL;
	    }
	} else if (key[0] == 'C' && key[1] == 'F') {
	    if (!(hdr->codecs[DS_CF] = cram_decoder_init(encoding, cp, size,
							 E_INT,
							 fd->version))) {
		cram_free_compression_header(hdr);
		return NULL;
	    }
	} else if (key[0] == 'R' && key[1] == 'I') {
	    if (!(hdr->codecs[DS_RI] = cram_decoder_init(encoding, cp, size,
							 E_INT,
							 fd->version))) {
		cram_free_compression_header(hdr);
		return NULL;
	    }
	} else if (key[0] == 'R' && key[1] == 'L') {
	    if (!(hdr->codecs[DS_RL] = cram_decoder_init(encoding, cp, size,
							 E_INT,
							 fd->version))) {
		cram_free_compression_header(hdr);
		return NULL;
	    }
	} else if (key[0] == 'A' && key[1] == 'P') {
	    if (!(hdr->codecs[DS_AP] = cram_decoder_init(encoding, cp, size,
							 E_INT,
							 fd->version))) {
		cram_free_compression_header(hdr);
		return NULL;
	    }
	} else if (key[0] == 'R' && key[1] == 'G') {
	    if (!(hdr->codecs[DS_RG] = cram_decoder_init(encoding, cp, size,
							 E_INT,
							 fd->version))) {
		cram_free_compression_header(hdr);
		return NULL;
	    }
	} else if (key[0] == 'M' && key[1] == 'F') {
	    if (!(hdr->codecs[DS_MF] = cram_decoder_init(encoding, cp, size,
							 E_INT,
							 fd->version))) {
		cram_free_compression_header(hdr);
		return NULL;
	    }
	} else if (key[0] == 'N' && key[1] == 'S') {
	    if (!(hdr->codecs[DS_NS] = cram_decoder_init(encoding, cp, size,
							 E_INT,
							 fd->version))) {
		cram_free_compression_header(hdr);
		return NULL;
	    }
	} else if (key[0] == 'N' && key[1] == 'P') {
	    if (!(hdr->codecs[DS_NP] = cram_decoder_init(encoding, cp, size,
							 E_INT,
							 fd->version))) {
		cram_free_compression_header(hdr);
		return NULL;
	    }
	} else if (key[0] == 'T' && key[1] == 'S') {
	    if (!(hdr->codecs[DS_TS] = cram_decoder_init(encoding, cp, size,
							 E_INT,
							 fd->version))) {
		cram_free_compression_header(hdr);
		return NULL;
	    }
	} else if (key[0] == 'N' && key[1] == 'F') {
	    if (!(hdr->codecs[DS_NF] = cram_decoder_init(encoding, cp, size,
							 E_INT,
							 fd->version))) {
		cram_free_compression_header(hdr);
		return NULL;
	    }
	} else if (key[0] == 'T' && key[1] == 'C') {
	    if (!(hdr->codecs[DS_TC] = cram_decoder_init(encoding, cp, size,
							 E_BYTE,
							 fd->version))) {
		cram_free_compression_header(hdr);
		return NULL;
	    }
	} else if (key[0] == 'T' && key[1] == 'N') {
	    if (!(hdr->codecs[DS_TN] = cram_decoder_init(encoding, cp, size,
							 E_INT,
							 fd->version))) {
		cram_free_compression_header(hdr);
		return NULL;
	    }
	} else if (key[0] == 'F' && key[1] == 'N') {
	    if (!(hdr->codecs[DS_FN] = cram_decoder_init(encoding, cp, size,
							 E_INT,
							 fd->version))) {
		cram_free_compression_header(hdr);
		return NULL;
	    }
	} else if (key[0] == 'F' && key[1] == 'C') {
	    if (!(hdr->codecs[DS_FC] = cram_decoder_init(encoding, cp, size,
							 E_BYTE,
							 fd->version))) {
		cram_free_compression_header(hdr);
		return NULL;
	    }
	} else if (key[0] == 'F' && key[1] == 'P') {
	    if (!(hdr->codecs[DS_FP] = cram_decoder_init(encoding, cp, size,
							 E_INT,
							 fd->version))) {
		cram_free_compression_header(hdr);
		return NULL;
	    }
	} else if (key[0] == 'B' && key[1] == 'S') {
	    if (!(hdr->codecs[DS_BS] = cram_decoder_init(encoding, cp, size,
							 E_BYTE,
							 fd->version))) {
		cram_free_compression_header(hdr);
		return NULL;
	    }
	} else if (key[0] == 'I' && key[1] == 'N') {
	    if (!(hdr->codecs[DS_IN] = cram_decoder_init(encoding, cp, size,
							 E_BYTE_ARRAY,
							 fd->version))) {
		cram_free_compression_header(hdr);
		return NULL;
	    }
	} else if (key[0] == 'S' && key[1] == 'C') {
	    if (!(hdr->codecs[DS_SC] = cram_decoder_init(encoding, cp, size,
							 E_BYTE_ARRAY,
							 fd->version))) {
		cram_free_compression_header(hdr);
		return NULL;
	    }
	} else if (key[0] == 'D' && key[1] == 'L') {
	    if (!(hdr->codecs[DS_DL] = cram_decoder_init(encoding, cp, size,
							 E_INT,
							 fd->version))) {
		cram_free_compression_header(hdr);
		return NULL;
	    }
	} else if (key[0] == 'B' && key[1] == 'A') {
	    if (!(hdr->codecs[DS_BA] = cram_decoder_init(encoding, cp, size,
							 E_BYTE,
							 fd->version))) {
		cram_free_compression_header(hdr);
		return NULL;
	    }
	} else if (key[0] == 'B' && key[1] == 'B') {
	    if (!(hdr->codecs[DS_BB] = cram_decoder_init(encoding, cp, size,
							 E_BYTE_ARRAY,
							 fd->version))) {
		cram_free_compression_header(hdr);
		return NULL;
	    }
	} else if (key[0] == 'R' && key[1] == 'S') {
	    if (!(hdr->codecs[DS_RS] = cram_decoder_init(encoding, cp, size,
							 E_INT,
							 fd->version))) {
		cram_free_compression_header(hdr);
		return NULL;
	    }
	} else if (key[0] == 'P' && key[1] == 'D') {
	    if (!(hdr->codecs[DS_PD] = cram_decoder_init(encoding, cp, size,
							 E_INT,
							 fd->version))) {
		cram_free_compression_header(hdr);
		return NULL;
	    }
	} else if (key[0] == 'H' && key[1] == 'C') {
	    if (!(hdr->codecs[DS_HC] = cram_decoder_init(encoding, cp, size,
							 E_INT,
							 fd->version))) {
		cram_free_compression_header(hdr);
		return NULL;
	    }
	} else if (key[0] == 'M' && key[1] == 'Q') {
	    if (!(hdr->codecs[DS_MQ] = cram_decoder_init(encoding, cp, size,
							 E_INT,
							 fd->version))) {
		cram_free_compression_header(hdr);
		return NULL;
	    }
	} else if (key[0] == 'R' && key[1] == 'N') {
	    if (!(hdr->codecs[DS_RN] = cram_decoder_init(encoding, cp, size,
							 E_BYTE_ARRAY_BLOCK,
							 fd->version))) {
		cram_free_compression_header(hdr);
		return NULL;
	    }
	} else if (key[0] == 'Q' && key[1] == 'S') {
	    if (!(hdr->codecs[DS_QS] = cram_decoder_init(encoding, cp, size,
							 E_BYTE,
							 fd->version))) {
		cram_free_compression_header(hdr);
		return NULL;
	    }
	} else if (key[0] == 'Q' && key[1] == 'Q') {
	    if (!(hdr->codecs[DS_QQ] = cram_decoder_init(encoding, cp, size,
							 E_BYTE_ARRAY,
							 fd->version))) {
		cram_free_compression_header(hdr);
		return NULL;
	    }
	} else if (key[0] == 'T' && key[1] == 'L') {
	    if (!(hdr->codecs[DS_TL] = cram_decoder_init(encoding, cp, size,
							 E_INT,
							 fd->version))) {
		cram_free_compression_header(hdr);
		return NULL;
	    }
	} else if (key[0] == 'T' && key[1] == 'M') {
	} else if (key[0] == 'T' && key[1] == 'V') {
	} else {
	    hts_log_warning("Unrecognised key: %.2s", key);
	}

	cp += size;

	m->next = hdr->rec_encoding_map[CRAM_MAP(key[0], key[1])];
	hdr->rec_encoding_map[CRAM_MAP(key[0], key[1])] = m;
    }
    if (cp - cp_copy != map_size) {
	cram_free_compression_header(hdr);
	return NULL;
    }

    /* Tag encoding map */
    cp += safe_itf8_get(cp, endp, &map_size); cp_copy = cp;
    cp += safe_itf8_get(cp, endp, &map_count);
    for (i = 0; i < map_count; i++) {
	int32_t encoding = E_NULL;
	int32_t size = 0;
	cram_map *m = malloc(sizeof(*m)); // FIXME: use pooled_alloc
	char *key;

	if (!m || endp - cp < 6) {
	    free(m);
	    cram_free_compression_header(hdr);
	    return NULL;
	}

	key = cp + 1;
	m->key = (key[0]<<16)|(key[1]<<8)|key[2];

	cp += 4; // Strictly ITF8, but this suffices
	cp += safe_itf8_get(cp, endp, &encoding);
	cp += safe_itf8_get(cp, endp, &size);

	m->encoding = encoding;
	m->size     = size;
	m->offset   = cp - (char *)b->data;
	if (size < 0 || endp - cp < size ||
	    !(m->codec = cram_decoder_init(encoding, cp, size,
					   E_BYTE_ARRAY_BLOCK, fd->version))) {
	    cram_free_compression_header(hdr);
	    free(m);
	    return NULL;
	}
	
	cp += size;

	m->next = hdr->tag_encoding_map[CRAM_MAP(key[0],key[1])];
	hdr->tag_encoding_map[CRAM_MAP(key[0],key[1])] = m;
    }
    if (cp - cp_copy != map_size) {
	cram_free_compression_header(hdr);
	return NULL;
    }

    return hdr;
}

/*
 * Note we also need to scan through the record encoding map to
 * see which data series share the same block, either external or
 * CORE. For example if we need the BF data series but MQ and CF
 * are also encoded in the same block then we need to add those in
 * as a dependency in order to correctly decode BF.
 *
 * Returns 0 on success
 *        -1 on failure
 */
int cram_dependent_data_series(cram_fd *fd,
			       cram_block_compression_hdr *hdr,
			       cram_slice *s) {
    int *block_used;
    int core_used = 0;
    int i;
    static int i_to_id[] = {
	DS_BF, DS_AP, DS_FP, DS_RL, DS_DL, DS_NF, DS_BA, DS_QS,
	DS_FC, DS_FN, DS_BS, DS_IN, DS_RG, DS_MQ, DS_TL, DS_RN,
	DS_NS, DS_NP, DS_TS, DS_MF, DS_CF, DS_RI, DS_RS, DS_PD,
	DS_HC, DS_SC, DS_BB, DS_QQ,
    };
    uint32_t orig_ds;

    /*
     * Set the data_series bit field based on fd->required_fields
     * contents.
     */
    if (fd->required_fields && fd->required_fields != INT_MAX) {
	s->data_series = 0;

	if (fd->required_fields & SAM_QNAME)
	    s->data_series |= CRAM_RN;

	if (fd->required_fields & SAM_FLAG)
	    s->data_series |= CRAM_BF;

	if (fd->required_fields & SAM_RNAME)
	    s->data_series |= CRAM_RI | CRAM_BF;

	if (fd->required_fields & SAM_POS)
	    s->data_series |= CRAM_AP | CRAM_BF;

	if (fd->required_fields & SAM_MAPQ)
	    s->data_series |= CRAM_MQ;

	if (fd->required_fields & SAM_CIGAR)
	    s->data_series |= CRAM_CIGAR;

	if (fd->required_fields & SAM_RNEXT)
	    s->data_series |= CRAM_CF | CRAM_NF | CRAM_RI | CRAM_NS |CRAM_BF;

	if (fd->required_fields & SAM_PNEXT)
	    s->data_series |= CRAM_CF | CRAM_NF | CRAM_AP | CRAM_NP | CRAM_BF;

	if (fd->required_fields & SAM_TLEN)
	    s->data_series |= CRAM_CF | CRAM_NF | CRAM_AP | CRAM_TS |
		CRAM_BF | CRAM_MF | CRAM_RI | CRAM_CIGAR;

	if (fd->required_fields & SAM_SEQ)
	    s->data_series |= CRAM_SEQ;

	if (!(fd->required_fields & SAM_AUX))
	    // No easy way to get MD/NM without other tags at present
	    s->decode_md = 0;

	if (fd->required_fields & SAM_QUAL)
	    s->data_series |= CRAM_QUAL;

	if (fd->required_fields & SAM_AUX)
	    s->data_series |= CRAM_RG | CRAM_TL | CRAM_aux;

	if (fd->required_fields & SAM_RGAUX)
	    s->data_series |= CRAM_RG | CRAM_BF;

	// Always uncompress CORE block
	if (cram_uncompress_block(s->block[0]))
	    return -1;
    } else {
	s->data_series = CRAM_ALL;

	for (i = 0; i < s->hdr->num_blocks; i++) {
	    if (cram_uncompress_block(s->block[i]))
		return -1;
	}

	return 0;
    }

    block_used = calloc(s->hdr->num_blocks+1, sizeof(int));
    if (!block_used)
	return -1;

    do {
	/*
	 * Also set data_series based on code prerequisites. Eg if we need
	 * CRAM_QS then we also need to know CRAM_RL so we know how long it
	 * is, or if we need FC/FP then we also need FN (number of features).
	 *
	 * It's not reciprocal though. We may be needing to decode FN
	 * but have no need to decode FC, FP and cigar ops.
	 */
	if (s->data_series & CRAM_RS)    s->data_series |= CRAM_FC|CRAM_FP;
	if (s->data_series & CRAM_PD)    s->data_series |= CRAM_FC|CRAM_FP;
	if (s->data_series & CRAM_HC)    s->data_series |= CRAM_FC|CRAM_FP;
	if (s->data_series & CRAM_QS)    s->data_series |= CRAM_FC|CRAM_FP;
	if (s->data_series & CRAM_IN)    s->data_series |= CRAM_FC|CRAM_FP;
	if (s->data_series & CRAM_SC)    s->data_series |= CRAM_FC|CRAM_FP;
	if (s->data_series & CRAM_BS)    s->data_series |= CRAM_FC|CRAM_FP;
	if (s->data_series & CRAM_DL)    s->data_series |= CRAM_FC|CRAM_FP;
	if (s->data_series & CRAM_BA)    s->data_series |= CRAM_FC|CRAM_FP;
	if (s->data_series & CRAM_BB)    s->data_series |= CRAM_FC|CRAM_FP;
	if (s->data_series & CRAM_QQ)    s->data_series |= CRAM_FC|CRAM_FP;

	// cram_decode_seq() needs seq[] array
	if (s->data_series & (CRAM_SEQ|CRAM_CIGAR)) s->data_series |= CRAM_RL;

	if (s->data_series & CRAM_FP)    s->data_series |= CRAM_FC;
	if (s->data_series & CRAM_FC)    s->data_series |= CRAM_FN;
	if (s->data_series & CRAM_aux)   s->data_series |= CRAM_TL;
	if (s->data_series & CRAM_MF)    s->data_series |= CRAM_CF;
	if (s->data_series & CRAM_MQ)    s->data_series |= CRAM_BF;
	if (s->data_series & CRAM_BS)    s->data_series |= CRAM_RI;
	if (s->data_series & (CRAM_MF |CRAM_NS |CRAM_NP |CRAM_TS |CRAM_NF))
	    s->data_series |= CRAM_CF;
	if (!hdr->read_names_included && s->data_series & CRAM_RN)
	    s->data_series |= CRAM_CF | CRAM_NF;
	if (s->data_series & (CRAM_BA | CRAM_QS | CRAM_BB | CRAM_QQ))
	    s->data_series |= CRAM_BF | CRAM_CF | CRAM_RL;

	orig_ds = s->data_series;

	// Find which blocks are in use.
	for (i = 0; i < sizeof(i_to_id)/sizeof(*i_to_id); i++) {
	    int bnum1, bnum2, j;
	    cram_codec *c = hdr->codecs[i_to_id[i]];

	    if (!(s->data_series & (1<<i)))
		continue;

	    if (!c)
		continue;

	    bnum1 = cram_codec_to_id(c, &bnum2);

	    for (;;) {
		switch (bnum1) {
		case -2:
		    break;

		case -1:
		    core_used = 1;
		    break;

		default:
		    for (j = 0; j < s->hdr->num_blocks; j++) {
			if (s->block[j]->content_type == EXTERNAL &&
			    s->block[j]->content_id == bnum1) {
			    block_used[j] = 1;
			    if (cram_uncompress_block(s->block[j])) {
				free(block_used);
				return -1;
			    }
			}
		    }
		    break;
		}

		if (bnum2 == -2 || bnum1 == bnum2)
		    break;

		bnum1 = bnum2; // 2nd pass
	    }
	}

	// Tags too
	if ((fd->required_fields & SAM_AUX) ||
	    (s->data_series & CRAM_aux)) {
	    for (i = 0; i < CRAM_MAP_HASH; i++) {
		int bnum1, bnum2, j;
		cram_map *m = hdr->tag_encoding_map[i];

		while (m) {
		    cram_codec *c = m->codec;
		    if (!c) {
			m = m->next;
			continue;
		    }

		    bnum1 = cram_codec_to_id(c, &bnum2);

		    for (;;) {
			switch (bnum1) {
			case -2:
			    break;

			case -1:
			    core_used = 1;
			    break;

			default:
			    for (j = 0; j < s->hdr->num_blocks; j++) {
				if (s->block[j]->content_type == EXTERNAL &&
				    s->block[j]->content_id == bnum1) {
				    block_used[j] = 1;
				    if (cram_uncompress_block(s->block[j])) {
					free(block_used);
					return -1;
				    }
				}
			    }
			    break;
			}

			if (bnum2 == -2 || bnum1 == bnum2)
			    break;

			bnum1 = bnum2; // 2nd pass
		    }

		    m = m->next;
		}
	    }
	}

	// We now know which blocks are in used, so repeat and find
	// which other data series need to be added.
	for (i = 0; i < sizeof(i_to_id)/sizeof(*i_to_id); i++) {
	    int bnum1, bnum2, j;
	    cram_codec *c = hdr->codecs[i_to_id[i]];

	    if (!c)
		continue;

	    bnum1 = cram_codec_to_id(c, &bnum2);

	    for (;;) {
		switch (bnum1) {
		case -2:
		    break;

		case -1:
		    if (core_used) {
			//printf(" + data series %08x:\n", 1<<i);
			s->data_series |= 1<<i;
		    }
		    break;

		default:
		    for (j = 0; j < s->hdr->num_blocks; j++) {
			if (s->block[j]->content_type == EXTERNAL &&
			    s->block[j]->content_id == bnum1) {
			    if (block_used[j]) {
				//printf(" + data series %08x:\n", 1<<i);
				s->data_series |= 1<<i;
			    }
			}
		    }
		    break;
		}

		if (bnum2 == -2 || bnum1 == bnum2)
		    break;

		bnum1 = bnum2; // 2nd pass
	    }
	}

	// Tags too
	for (i = 0; i < CRAM_MAP_HASH; i++) {
	    int bnum1, bnum2, j;
	    cram_map *m = hdr->tag_encoding_map[i];

	    while (m) {
		cram_codec *c = m->codec;
		if (!c) {
		    m = m->next;
		    continue;
		}

		bnum1 = cram_codec_to_id(c, &bnum2);
		
		for (;;) {
		    switch (bnum1) {
		    case -2:
			break;

		    case -1:
			//printf(" + data series %08x:\n", CRAM_aux);
			s->data_series |= CRAM_aux;
			break;

		    default:
			for (j = 0; j < s->hdr->num_blocks; j++) {
			    if (s->block[j]->content_type == EXTERNAL &&
				s->block[j]->content_id == bnum1) {
				if (block_used[j]) {
				    //printf(" + data series %08x:\n",
				    //       CRAM_aux);
				    s->data_series |= CRAM_aux;
				}
			    }
			}
			break;
		    }

		    if (bnum2 == -2 || bnum1 == bnum2)
			break;

		    bnum1 = bnum2; // 2nd pass
		}

		m = m->next;
	    }
	}
    } while (orig_ds != s->data_series);

    free(block_used);
    return 0;
}

/*
 * Checks whether an external block is used solely by a single data series.
 * Returns the codec type if so (EXTERNAL, BYTE_ARRAY_LEN, BYTE_ARRAY_STOP)
 *         or 0 if not (E_NULL).
 */
static int cram_ds_unique(cram_block_compression_hdr *hdr, cram_codec *c,
			  int id) {
    int i, n_id = 0;
    enum cram_encoding e_type = 0;

    for (i = 0; i < DS_END; i++) {
	cram_codec *c;
	int bnum1, bnum2, old_n_id;

	if (!(c = hdr->codecs[i]))
	    continue;

	bnum1 = cram_codec_to_id(c, &bnum2);

	old_n_id = n_id;
	if (bnum1 == id) {
	    n_id++;
	    e_type = c->codec;
	}
	if (bnum2 == id) {
	    n_id++;
	    e_type = c->codec;
	}

	if (n_id == old_n_id+2)
	    n_id--; // len/val in same place counts once only.
    }

    return n_id == 1 ? e_type : 0;
}

/*
 * Attempts to estimate the size of some blocks so we can preallocate them
 * before decoding.  Although decoding will automatically grow the blocks,
 * it is typically more efficient to preallocate.
 */
void cram_decode_estimate_sizes(cram_block_compression_hdr *hdr, cram_slice *s,
				int *qual_size, int *name_size,
				int *q_id) {
    int bnum1, bnum2;
    cram_codec *cd;

    *qual_size = 0;
    *name_size = 0;

    /* Qual */
    cd = hdr->codecs[DS_QS];
    if (cd == NULL) return;
    bnum1 = cram_codec_to_id(cd, &bnum2);
    if (bnum1 < 0 && bnum2 >= 0) bnum1 = bnum2;
    if (cram_ds_unique(hdr, cd, bnum1)) {
	cram_block *b = cram_get_block_by_id(s, bnum1);
	if (b) *qual_size = b->uncomp_size;
	if (q_id && cd->codec == E_EXTERNAL)
	    *q_id = bnum1;
    }

    /* Name */
    cd = hdr->codecs[DS_RN];
    if (cd == NULL) return;
    bnum1 = cram_codec_to_id(cd, &bnum2);
    if (bnum1 < 0 && bnum2 >= 0) bnum1 = bnum2;
    if (cram_ds_unique(hdr, cd, bnum1)) {
	cram_block *b = cram_get_block_by_id(s, bnum1);
	if (b) *name_size = b->uncomp_size;
    }
}


/* ----------------------------------------------------------------------
 * CRAM slices
 */

/*
 * Decodes a CRAM (un)mapped slice header block.
 * Returns slice header ptr on success
 *         NULL on failure
 */
cram_block_slice_hdr *cram_decode_slice_header(cram_fd *fd, cram_block *b) {
    cram_block_slice_hdr *hdr;
    unsigned char *cp;
    unsigned char *cp_end;
    int i;

    if (b->method != RAW) {
        /* Spec. says slice header should be RAW, but we can future-proof
	   by trying to decode it if it isn't. */
        if (cram_uncompress_block(b) < 0)
            return NULL;
    }
    cp =  (unsigned char *)BLOCK_DATA(b);
    cp_end = cp + b->uncomp_size;

    if (b->content_type != MAPPED_SLICE &&
	b->content_type != UNMAPPED_SLICE)
	return NULL;

    if (!(hdr  = calloc(1, sizeof(*hdr))))
	return NULL;

    hdr->content_type = b->content_type;

    if (b->content_type == MAPPED_SLICE) {
        cp += safe_itf8_get((char *)cp,  (char *)cp_end, &hdr->ref_seq_id);
        cp += safe_itf8_get((char *)cp,  (char *)cp_end, &hdr->ref_seq_start);
        cp += safe_itf8_get((char *)cp,  (char *)cp_end, &hdr->ref_seq_span);
    }
    cp += safe_itf8_get((char *)cp,  (char *)cp_end, &hdr->num_records);
    hdr->record_counter = 0;
    if (CRAM_MAJOR_VERS(fd->version) == 2) {
	int32_t i32 = 0;
	cp += safe_itf8_get((char *)cp, (char *)cp_end, &i32);
	hdr->record_counter = i32;
    } else if (CRAM_MAJOR_VERS(fd->version) >= 3) {
	cp += safe_ltf8_get((char *)cp, (char *)cp_end, &hdr->record_counter);
    }

    cp += safe_itf8_get((char *)cp, (char *)cp_end, &hdr->num_blocks);

    cp += safe_itf8_get((char *)cp, (char *)cp_end, &hdr->num_content_ids);
    if (hdr->num_content_ids < 1 ||
	hdr->num_content_ids >= SIZE_MAX / sizeof(int32_t)) {
        /* Slice must have at least one data block,
	   and malloc'd size shouldn't wrap. */
        free(hdr);
        return NULL;
    }
    hdr->block_content_ids = malloc(hdr->num_content_ids * sizeof(int32_t));
    if (!hdr->block_content_ids) {
	free(hdr);
	return NULL;
    }

    for (i = 0; i < hdr->num_content_ids; i++) {
	int l = safe_itf8_get((char *)cp, (char *)cp_end,
			      &hdr->block_content_ids[i]);
	if (l <= 0) {
	    free(hdr->block_content_ids);
	    free(hdr);
	    return NULL;
	}
	cp += l;
    }

    if (b->content_type == MAPPED_SLICE) {
        cp += safe_itf8_get((char *)cp, (char *) cp_end, &hdr->ref_base_id);
    }

    if (CRAM_MAJOR_VERS(fd->version) != 1) {
        if (cp_end - cp < 16) {
            free(hdr->block_content_ids);
            free(hdr);
            return NULL;
        }
	memcpy(hdr->md5, cp, 16);
    } else {
	memset(hdr->md5, 0, 16);
    }

    return hdr;
}


#if 0
/* Returns the number of bits set in val; it the highest bit used */
static int nbits(int v) {
    static const int MultiplyDeBruijnBitPosition[32] = {
	1, 10, 2, 11, 14, 22, 3, 30, 12, 15, 17, 19, 23, 26, 4, 31,
	9, 13, 21, 29, 16, 18, 25, 8, 20, 28, 24, 7, 27, 6, 5, 32
    };

    v |= v >> 1; // first up to set all bits 1 after the first 1 */
    v |= v >> 2;
    v |= v >> 4;
    v |= v >> 8;
    v |= v >> 16;

    // DeBruijn magic to find top bit
    return MultiplyDeBruijnBitPosition[(uint32_t)(v * 0x07C4ACDDU) >> 27];
}
#endif

#if 0
static int sort_freqs(const void *vp1, const void *vp2) {
    const int i1 = *(const int *)vp1;
    const int i2 = *(const int *)vp2;
    return i1-i2;
}
#endif

/* ----------------------------------------------------------------------
 * Primary CRAM sequence decoder
 */

static inline void add_md_char(cram_slice *s, int decode_md, char c, int32_t *md_dist) {
    if (decode_md) {
	BLOCK_APPEND_UINT(s->aux_blk, *md_dist);
	BLOCK_APPEND_CHAR(s->aux_blk, c);
	*md_dist = 0;
    }
}

/*
 * Internal part of cram_decode_slice().
 * Generates the sequence, quality and cigar components.
 */
static int cram_decode_seq(cram_fd *fd, cram_container *c, cram_slice *s,
			   cram_block *blk, cram_record *cr, SAM_hdr *bfd,
			   int cf, char *seq, char *qual,
			   int has_MD, int has_NM) {
    int prev_pos = 0, f, r = 0, out_sz = 1;
    int seq_pos = 1;
    int cig_len = 0, ref_pos = cr->apos;
    int32_t fn, i32;
    enum cigar_op cig_op = BAM_CMATCH;
    uint32_t *cigar = s->cigar;
    uint32_t ncigar = s->ncigar;
    uint32_t cigar_alloc = s->cigar_alloc;
    uint32_t nm = 0;
    int32_t md_dist = 0;
    int orig_aux = 0;
    int decode_md = s->decode_md && s->ref && !has_MD && cr->ref_id >= 0;
    int decode_nm = s->decode_md && s->ref && !has_NM && cr->ref_id >= 0;
    uint32_t ds = s->data_series;

    if ((ds & CRAM_QS) && !(cf & CRAM_FLAG_PRESERVE_QUAL_SCORES)) {
	memset(qual, 255, cr->len);
    }

    if (cr->cram_flags & CRAM_FLAG_NO_SEQ)
	decode_md = decode_nm = 0;

    if (decode_md) {
	orig_aux = BLOCK_SIZE(s->aux_blk);
	BLOCK_APPEND(s->aux_blk, "MDZ", 3);
    }
    
    if (ds & CRAM_FN) {
	if (!c->comp_hdr->codecs[DS_FN]) return -1;
	r |= c->comp_hdr->codecs[DS_FN]->decode(s,c->comp_hdr->codecs[DS_FN],
						blk, (char *)&fn, &out_sz);
        if (r) return r;
    } else {
	fn = 0;
    }

    ref_pos--; // count from 0
    cr->cigar = ncigar;

    if (!(ds & (CRAM_FC | CRAM_FP)))
	goto skip_cigar;

    for (f = 0; f < fn; f++) {
	int32_t pos = 0;
	char op;

	if (ncigar+2 >= cigar_alloc) {
	    cigar_alloc = cigar_alloc ? cigar_alloc*2 : 1024;
	    if (!(cigar = realloc(cigar, cigar_alloc * sizeof(*cigar))))
		return -1;
	    s->cigar = cigar;
	}

	if (ds & CRAM_FC) {
	    if (!c->comp_hdr->codecs[DS_FC]) return -1;
	    r |= c->comp_hdr->codecs[DS_FC]->decode(s,
						    c->comp_hdr->codecs[DS_FC],
						    blk,
						    &op,  &out_sz);
	    if (r) return r;
	}

	if (!(ds & CRAM_FP))
	    continue;

	if (!c->comp_hdr->codecs[DS_FP]) return -1;
	r |= c->comp_hdr->codecs[DS_FP]->decode(s,
						c->comp_hdr->codecs[DS_FP],
						blk,
						(char *)&pos, &out_sz);
	if (r) return r;
	pos += prev_pos;

	if (pos <= 0) {
	    hts_log_error("Feature position %d before start of read", pos);
	    return -1;
	}

	if (pos > seq_pos) {
	    if (pos > cr->len+1)
		return -1;

	    if (s->ref && cr->ref_id >= 0) {
		if (ref_pos + pos - seq_pos > bfd->ref[cr->ref_id].len) {
		    static int whinged = 0;
		    int rlen;
		    if (!whinged)
			hts_log_warning("Ref pos outside of ref sequence boundary");
		    whinged = 1;
		    rlen = bfd->ref[cr->ref_id].len - ref_pos;
		    // May miss MD/NM cases where both seq/ref are N, but this is a
		    // malformed cram file anyway.
		    if (rlen > 0) {
			if (ref_pos + rlen > s->ref_end)
			    goto beyond_slice;

			memcpy(&seq[seq_pos-1],
			       &s->ref[ref_pos - s->ref_start +1], rlen);
			if ((pos - seq_pos) - rlen > 0)
			    memset(&seq[seq_pos-1+rlen], 'N',
				   (pos - seq_pos) - rlen);
		    } else {
		        memset(&seq[seq_pos-1], 'N', cr->len - seq_pos + 1);
		    }
		    if (md_dist >= 0)
			md_dist += pos - seq_pos;
		} else {
		    // 'N' in both ref and seq is also mismatch for NM/MD
		    if (ref_pos + pos-seq_pos > s->ref_end)
			goto beyond_slice;
		    if (decode_md || decode_nm) {
			int i;
			for (i = 0; i < pos - seq_pos; i++) {
			    // FIXME: not N, but nt16 lookup == 15?
			    char base = s->ref[ref_pos - s->ref_start + 1 + i];
			    if (base == 'N') {
				add_md_char(s, decode_md,
					    s->ref[ref_pos - s->ref_start + 1 + i],
					    &md_dist);
				nm++;
			    } else {
				md_dist++;
			    }
			    seq[seq_pos-1+i] = base;
			}
		    } else {
			memcpy(&seq[seq_pos-1], &s->ref[ref_pos - s->ref_start +1],
			       pos - seq_pos);
		    }
		}
	    }
#ifdef USE_X
	    if (cig_len && cig_op != BAM_CBASE_MATCH) {
		cigar[ncigar++] = (cig_len<<4) + cig_op;
		cig_len = 0;
	    }
	    cig_op = BAM_CBASE_MATCH;
#else
	    if (cig_len && cig_op != BAM_CMATCH) {
		cigar[ncigar++] = (cig_len<<4) + cig_op;
		cig_len = 0;
	    }
	    cig_op = BAM_CMATCH;
#endif
	    cig_len += pos - seq_pos;
	    ref_pos += pos - seq_pos;
	    seq_pos = pos;
	}

	prev_pos = pos;

	if (!(ds & CRAM_FC))
	    goto skip_cigar;

	switch(op) {
	case 'S': { // soft clip: IN
	    int32_t out_sz2 = 1;
	    int have_sc = 0;

	    if (cig_len) {
		cigar[ncigar++] = (cig_len<<4) + cig_op;
		cig_len = 0;
	    }
	    switch (CRAM_MAJOR_VERS(fd->version)) {
	    case 1:
	        if (ds & CRAM_IN) {
		    r |= c->comp_hdr->codecs[DS_IN]
			? c->comp_hdr->codecs[DS_IN]
			             ->decode(s, c->comp_hdr->codecs[DS_IN],
					      blk,
					      cr->len ? &seq[pos-1] : NULL,
					      &out_sz2)
			: (seq[pos-1] = 'N', out_sz2 = 1, 0);
		    have_sc = 1;
		}
		break;
	    case 2:
	    default:
	        if (ds & CRAM_SC) {
		    r |= c->comp_hdr->codecs[DS_SC]
			? c->comp_hdr->codecs[DS_SC]
			             ->decode(s, c->comp_hdr->codecs[DS_SC],
					      blk,
					      cr->len ? &seq[pos-1] : NULL,
					      &out_sz2)
			: (seq[pos-1] = 'N', out_sz2 = 1, 0);
		    have_sc = 1;
		}
		break;

//		default:
//		    r |= c->comp_hdr->codecs[DS_BB]
//			? c->comp_hdr->codecs[DS_BB]
//			             ->decode(s, c->comp_hdr->codecs[DS_BB],
//					      blk, &seq[pos-1], &out_sz2)
//			: (seq[pos-1] = 'N', out_sz2 = 1, 0);
	    }
	    if (have_sc) {
		if (r) return r;
		cigar[ncigar++] = (out_sz2<<4) + BAM_CSOFT_CLIP;
		cig_op = BAM_CSOFT_CLIP;
		seq_pos += out_sz2;
	    }
	    break;
	}

	case 'X': { // Substitution; BS
	    unsigned char base;
#ifdef USE_X
	    if (cig_len && cig_op != BAM_CBASE_MISMATCH) {
		cigar[ncigar++] = (cig_len<<4) + cig_op;
		cig_len = 0;
	    }
	    if (ds & CRAM_BS) {
		if (!c->comp_hdr->codecs[DS_BS]) return -1;
		r |= c->comp_hdr->codecs[DS_BS]
		                ->decode(s, c->comp_hdr->codecs[DS_BS], blk,
					 (char *)&base, &out_sz);
		if (pos-1 < cr->len)
		    seq[pos-1] = 'N'; // FIXME look up BS=base value
	    }
	    cig_op = BAM_CBASE_MISMATCH;
#else
	    int ref_base;
	    if (cig_len && cig_op != BAM_CMATCH) {
		cigar[ncigar++] = (cig_len<<4) + cig_op;
		cig_len = 0;
	    }
	    if (ds & CRAM_BS) {
		if (!c->comp_hdr->codecs[DS_BS]) return -1;
		r |= c->comp_hdr->codecs[DS_BS]
		                ->decode(s, c->comp_hdr->codecs[DS_BS], blk,
					 (char *)&base, &out_sz);
		if (r) return -1;
		if (cr->ref_id < 0 || ref_pos >= bfd->ref[cr->ref_id].len || !s->ref) {
		    if (pos-1 < cr->len)
			seq[pos-1] = c->comp_hdr->
			    substitution_matrix[fd->L1['N']][base];
		    if (decode_md || decode_nm) {
			if (md_dist >= 0 && decode_md)
			    BLOCK_APPEND_UINT(s->aux_blk, md_dist);
			md_dist = -1;
			nm--;
		    }
		} else {
		    unsigned char ref_call = ref_pos < s->ref_end
			? (uc)s->ref[ref_pos - s->ref_start +1]
			: 'N';
		    ref_base = fd->L1[ref_call];
		    if (pos-1 < cr->len)
			seq[pos-1] = c->comp_hdr->
			    substitution_matrix[ref_base][base];
		    add_md_char(s, decode_md, ref_call, &md_dist);
		}
	    }
	    cig_op = BAM_CMATCH;
#endif
	    nm++;
	    cig_len++;
	    seq_pos++;
	    ref_pos++;
	    break;
	}

	case 'D': { // Deletion; DL
	    if (cig_len && cig_op != BAM_CDEL) {
		cigar[ncigar++] = (cig_len<<4) + cig_op;
		cig_len = 0;
	    }
	    if (ds & CRAM_DL) {
		if (!c->comp_hdr->codecs[DS_DL]) return -1;
		r |= c->comp_hdr->codecs[DS_DL]
		                ->decode(s, c->comp_hdr->codecs[DS_DL], blk,
					 (char *)&i32, &out_sz);
		if (r) return r;
		if (decode_md || decode_nm) {
		    if (ref_pos + i32 > s->ref_end)
			goto beyond_slice;
		    if (md_dist >= 0 && decode_md)
			BLOCK_APPEND_UINT(s->aux_blk, md_dist);
		    if (ref_pos + i32 <= bfd->ref[cr->ref_id].len) {
			if (decode_md) {
			    BLOCK_APPEND_CHAR(s->aux_blk, '^');
			    BLOCK_APPEND(s->aux_blk,
					 &s->ref[ref_pos - s->ref_start +1],
					 i32);
			    md_dist = 0;
			}
			nm += i32;
		    } else {
			uint32_t dlen;
			if (bfd->ref[cr->ref_id].len >= ref_pos) {
			    if (decode_md) {
				BLOCK_APPEND_CHAR(s->aux_blk, '^');
				BLOCK_APPEND(s->aux_blk,
					     &s->ref[ref_pos - s->ref_start+1],
					     bfd->ref[cr->ref_id].len-ref_pos);
				BLOCK_APPEND_UINT(s->aux_blk, 0);
			    }
			    dlen = i32 - (bfd->ref[cr->ref_id].len - ref_pos);
			    nm += i32 - dlen;
			} else {
			    dlen = i32;
			}

			md_dist = -1;
		    }
		}
		cig_op = BAM_CDEL;
		cig_len += i32;
		ref_pos += i32;
		//printf("  %d: DL = %d (ret %d)\n", f, i32, r);
	    }
	    break;
	}

	case 'I': { // Insertion (several bases); IN
	    int32_t out_sz2 = 1;

	    if (cig_len && cig_op != BAM_CINS) {
		cigar[ncigar++] = (cig_len<<4) + cig_op;
		cig_len = 0;
	    }

	    if (ds & CRAM_IN) {
		if (!c->comp_hdr->codecs[DS_IN]) return -1;
		r |= c->comp_hdr->codecs[DS_IN]
		                ->decode(s, c->comp_hdr->codecs[DS_IN], blk,
					 cr->len ? &seq[pos-1] : NULL,
					 &out_sz2);
		if (r) return r;
		cig_op = BAM_CINS;
		cig_len += out_sz2;
		seq_pos += out_sz2;
		nm      += out_sz2;
		//printf("  %d: IN(I) = %.*s (ret %d, out_sz %d)\n", f, out_sz2, dat, r, out_sz2);
	    }
	    break;
	}

	case 'i': { // Insertion (single base); BA
	    if (cig_len && cig_op != BAM_CINS) {
		cigar[ncigar++] = (cig_len<<4) + cig_op;
		cig_len = 0;
	    }
	    if (ds & CRAM_BA) {
		if (!c->comp_hdr->codecs[DS_BA]) return -1;
		r |= c->comp_hdr->codecs[DS_BA]
		                ->decode(s, c->comp_hdr->codecs[DS_BA], blk,
					 cr->len ? &seq[pos-1] : NULL,
					 &out_sz);
		if (r) return r;
	    }
	    cig_op = BAM_CINS;
	    cig_len++;
	    seq_pos++;
	    nm++;
	    break;
	}

	case 'b': { // Several bases
	    int32_t len = 1;

	    if (cig_len && cig_op != BAM_CMATCH) {
		cigar[ncigar++] = (cig_len<<4) + cig_op;
		cig_len = 0;
	    }

	    if (ds & CRAM_BB) {
		if (!c->comp_hdr->codecs[DS_BB]) return -1;
		r |= c->comp_hdr->codecs[DS_BB]
		    ->decode(s, c->comp_hdr->codecs[DS_BB], blk,
			     cr->len ? &seq[pos-1] : NULL,
			     &len);
		if (r) return r;

		if (decode_md || decode_nm) {
		    int x;
		    if (md_dist >= 0 && decode_md)
			BLOCK_APPEND_UINT(s->aux_blk, md_dist);

		    for (x = 0; x < len; x++) {
			if (x && decode_md)
			    BLOCK_APPEND_UINT(s->aux_blk, 0);
			if (ref_pos+x >= bfd->ref[cr->ref_id].len || !s->ref) {
			    md_dist = -1;
			    break;
			} else {
			    if (decode_md) {
				if (ref_pos + x > s->ref_end)
				    goto beyond_slice;
				char r = s->ref[ref_pos+x-s->ref_start +1];
				BLOCK_APPEND_CHAR(s->aux_blk, r);
			    }
			}
		    }

		    nm += x;
		}
	    }

	    cig_op = BAM_CMATCH;

	    cig_len+=len;
	    seq_pos+=len;
	    ref_pos+=len;
	    //prev_pos+=len;
	    break;
	}

	case 'q': { // Several quality values
	    int32_t len = 1;

	    if (cig_len && cig_op != BAM_CMATCH) {
		cigar[ncigar++] = (cig_len<<4) + cig_op;
		cig_len = 0;
	    }

	    if (ds & CRAM_QQ) {
		if (!c->comp_hdr->codecs[DS_QQ]) return -1;
		r |= c->comp_hdr->codecs[DS_QQ]
		    ->decode(s, c->comp_hdr->codecs[DS_QQ], blk,
			     (char *)&qual[pos-1], &len);
		if (r) return r;
	    }

	    cig_op = BAM_CMATCH;

	    cig_len+=len;
	    seq_pos+=len;
	    ref_pos+=len;
	    //prev_pos+=len;
	    break;
	}

	case 'B': { // Read base; BA, QS
#ifdef USE_X
	    if (cig_len && cig_op != BAM_CBASE_MISMATCH) {
		cigar[ncigar++] = (cig_len<<4) + cig_op;
		cig_len = 0;
	    }
#else
	    if (cig_len && cig_op != BAM_CMATCH) {
		cigar[ncigar++] = (cig_len<<4) + cig_op;
		cig_len = 0;
	    }
#endif
	    if (ds & CRAM_BA) {
		if (!c->comp_hdr->codecs[DS_BA]) return -1;
		r |= c->comp_hdr->codecs[DS_BA]
		                ->decode(s, c->comp_hdr->codecs[DS_BA], blk,
					 cr->len ? &seq[pos-1] : NULL,
					 &out_sz);

		if (decode_md || decode_nm) {
		    if (md_dist >= 0 && decode_md)
			BLOCK_APPEND_UINT(s->aux_blk, md_dist);
		    if (ref_pos >= bfd->ref[cr->ref_id].len || !s->ref) {
			md_dist = -1;
		    } else {
			if (decode_md) {
			    if (ref_pos > s->ref_end)
				goto beyond_slice;
			    BLOCK_APPEND_CHAR(s->aux_blk,
					      s->ref[ref_pos-s->ref_start +1]);
			}
			nm++;
			md_dist = 0;
		    }
		}
	    }
	    if (ds & CRAM_QS) {
		if (!c->comp_hdr->codecs[DS_QS]) return -1;
		r |= c->comp_hdr->codecs[DS_QS]
		                ->decode(s, c->comp_hdr->codecs[DS_QS], blk,
					 (char *)&qual[pos-1], &out_sz);
	    }
#ifdef USE_X
	    cig_op = BAM_CBASE_MISMATCH;
#else
	    cig_op = BAM_CMATCH;
#endif
	    cig_len++;
	    seq_pos++;
	    ref_pos++;
	    //printf("  %d: BA/QS(B) = %c/%d (ret %d)\n", f, i32, qc, r);
	    break;
	}

	case 'Q': { // Quality score; QS
	    if (ds & CRAM_QS) {
		if (!c->comp_hdr->codecs[DS_QS]) return -1;
		r |= c->comp_hdr->codecs[DS_QS]
		                ->decode(s, c->comp_hdr->codecs[DS_QS], blk,
					 (char *)&qual[pos-1], &out_sz);
		//printf("  %d: QS = %d (ret %d)\n", f, qc, r);
	    }
	    break;
	}

	case 'H': { // hard clip; HC
	    if (cig_len && cig_op != BAM_CHARD_CLIP) {
		cigar[ncigar++] = (cig_len<<4) + cig_op;
		cig_len = 0;
	    }
	    if (ds & CRAM_HC) {
		if (!c->comp_hdr->codecs[DS_HC]) return -1;
		r |= c->comp_hdr->codecs[DS_HC]
		                ->decode(s, c->comp_hdr->codecs[DS_HC], blk,
					 (char *)&i32, &out_sz);
		if (r) return r;
		cig_op = BAM_CHARD_CLIP;
		cig_len += i32;
	    }
	    break;
	}

	case 'P': { // padding; PD
	    if (cig_len && cig_op != BAM_CPAD) {
		cigar[ncigar++] = (cig_len<<4) + cig_op;
		cig_len = 0;
	    }
	    if (ds & CRAM_PD) {
		if (!c->comp_hdr->codecs[DS_PD]) return -1;
		r |= c->comp_hdr->codecs[DS_PD]
		                ->decode(s, c->comp_hdr->codecs[DS_PD], blk,
					 (char *)&i32, &out_sz);
		if (r) return r;
		cig_op = BAM_CPAD;
		cig_len += i32;
	    }
	    break;
	}

	case 'N': { // Ref skip; RS
	    if (cig_len && cig_op != BAM_CREF_SKIP) {
		cigar[ncigar++] = (cig_len<<4) + cig_op;
		cig_len = 0;
	    }
	    if (ds & CRAM_RS) {
		if (!c->comp_hdr->codecs[DS_RS]) return -1;
		r |= c->comp_hdr->codecs[DS_RS]
		                ->decode(s, c->comp_hdr->codecs[DS_RS], blk,
					 (char *)&i32, &out_sz);
		if (r) return r;
		cig_op = BAM_CREF_SKIP;
		cig_len += i32;
		ref_pos += i32;
	    }
	    break;
	}

	default:
	    hts_log_error("Unknown feature code '%c'", op);
	    return -1;
	}
    }

    if (!(ds & CRAM_FC))
	goto skip_cigar;

    /* An implicit match op for any unaccounted for bases */
    if ((ds & CRAM_FN) && cr->len >= seq_pos) {
	if (s->ref && cr->ref_id >= 0) {
	    if (ref_pos + cr->len - seq_pos + 1 > bfd->ref[cr->ref_id].len) {
		static int whinged = 0;
		int rlen;
		if (!whinged)
		    hts_log_warning("Ref pos outside of ref sequence boundary");
		whinged = 1;
		rlen = bfd->ref[cr->ref_id].len - ref_pos;
		// May miss MD/NM cases where both seq/ref are N, but this is a
		// malformed cram file anyway.
		if (rlen > 0) {
		    if (seq_pos-1 + rlen < cr->len)
			memcpy(&seq[seq_pos-1],
			       &s->ref[ref_pos - s->ref_start +1], rlen);
		    if ((cr->len - seq_pos + 1) - rlen > 0)
		        memset(&seq[seq_pos-1+rlen], 'N',
                               (cr->len - seq_pos + 1) - rlen);
		} else {
		    if (cr->len - seq_pos + 1 > 0)
			memset(&seq[seq_pos-1], 'N', cr->len - seq_pos + 1);
		}
		if (md_dist >= 0)
		    md_dist += cr->len - seq_pos + 1;
	    } else {
		if (cr->len - seq_pos + 1 > 0) {
		    if (ref_pos + cr->len-seq_pos +1 > s->ref_end)
			goto beyond_slice;
		    if (decode_md || decode_nm) {
			int i;
			for (i = 0; i < cr->len - seq_pos + 1; i++) {
			    // FIXME: not N, but nt16 lookup == 15?
			    char base = s->ref[ref_pos - s->ref_start + 1 + i];
			    if (base == 'N') {
				add_md_char(s, decode_md,
					    s->ref[ref_pos - s->ref_start + 1 + i],
					    &md_dist);
				nm++;
			    } else {
				md_dist++;
			    }
			    seq[seq_pos-1+i] = base;
			}
		    } else {
			memcpy(&seq[seq_pos-1], &s->ref[ref_pos - s->ref_start +1],
			       cr->len - seq_pos + 1);
		    }
		}
		ref_pos += cr->len - seq_pos + 1;
	    }
	} else if (cr->ref_id >= 0) {
	    // So alignment end can be computed even when not decoding sequence
	    ref_pos += cr->len - seq_pos + 1;
	}

	if (ncigar+1 >= cigar_alloc) {
	    cigar_alloc = cigar_alloc ? cigar_alloc*2 : 1024;
	    if (!(cigar = realloc(cigar, cigar_alloc * sizeof(*cigar))))
		return -1;
	    s->cigar = cigar;
	}
#ifdef USE_X
	if (cig_len && cig_op != BAM_CBASE_MATCH) {
	    cigar[ncigar++] = (cig_len<<4) + cig_op;
	    cig_len = 0;
	}
	cig_op = BAM_CBASE_MATCH;
#else
	if (cig_len && cig_op != BAM_CMATCH) {
	    cigar[ncigar++] = (cig_len<<4) + cig_op;
	    cig_len = 0;
	}
	cig_op = BAM_CMATCH;
#endif
	cig_len += cr->len - seq_pos+1;
    }

 skip_cigar:

    if ((ds & CRAM_FN) && decode_md) {
	if (md_dist >= 0)
	    BLOCK_APPEND_UINT(s->aux_blk, md_dist);
    }

    if (cig_len) {
	if (ncigar >= cigar_alloc) {
	    cigar_alloc = cigar_alloc ? cigar_alloc*2 : 1024;
	    if (!(cigar = realloc(cigar, cigar_alloc * sizeof(*cigar))))
		return -1;
	    s->cigar = cigar;
	}

	cigar[ncigar++] = (cig_len<<4) + cig_op;
    }

    cr->ncigar = ncigar - cr->cigar;
    cr->aend = ref_pos;

    //printf("2: %.*s %d .. %d\n", cr->name_len, DSTRING_STR(name_ds) + cr->name, cr->apos, ref_pos);

    if (ds & CRAM_MQ) {
	if (!c->comp_hdr->codecs[DS_MQ]) return -1;
	r |= c->comp_hdr->codecs[DS_MQ]
	                ->decode(s, c->comp_hdr->codecs[DS_MQ], blk,
				 (char *)&cr->mqual, &out_sz);
    } else {
	cr->mqual = 40;
    }

    if ((ds & CRAM_QS) && (cf & CRAM_FLAG_PRESERVE_QUAL_SCORES)) {
	int32_t out_sz2 = cr->len;

	if (ds & CRAM_QS) {
	    if (!c->comp_hdr->codecs[DS_QS]) return -1;
	    r |= c->comp_hdr->codecs[DS_QS]
		            ->decode(s, c->comp_hdr->codecs[DS_QS], blk,
				     qual, &out_sz2);
	}
    }

    s->cigar = cigar;
    s->cigar_alloc = cigar_alloc;
    s->ncigar = ncigar;

    if (cr->cram_flags & CRAM_FLAG_NO_SEQ)
	cr->len = 0;

    if (decode_md) {
	BLOCK_APPEND_CHAR(s->aux_blk, '\0'); // null terminate MD:Z:
	cr->aux_size += BLOCK_SIZE(s->aux_blk) - orig_aux;
    }

    if (decode_nm) {
	char buf[7];
	buf[0] = 'N'; buf[1] = 'M'; buf[2] = 'I';
	buf[3] = (nm>> 0) & 0xff;
	buf[4] = (nm>> 8) & 0xff;
	buf[5] = (nm>>16) & 0xff;
	buf[6] = (nm>>24) & 0xff;
	BLOCK_APPEND(s->aux_blk, buf, 7);
	cr->aux_size += 7;
    }

    return r;

 beyond_slice:
    // Cramtools can create CRAMs that have sequence features outside the
    // stated range of the container & slice reference extents (start + span).
    // We have to check for these in many places, but for brevity have the
    // error reporting in only one.
    hts_log_error("CRAM CIGAR extends beyond slice reference extents");
    return -1;
}

/*
 * Quick and simple hash lookup for cram_map arrays
 */
static cram_map *map_find(cram_map **map, unsigned char *key, int id) {
    cram_map *m;

    m = map[CRAM_MAP(key[0],key[1])];
    while (m && m->key != id)
	m= m->next;

    return m;
}

//#define map_find(M,K,I) M[CRAM_MAP(K[0],K[1])];while (m && m->key != I);m= m->next


static int cram_decode_aux_1_0(cram_container *c, cram_slice *s,
			       cram_block *blk, cram_record *cr) {
    int i, r = 0, out_sz = 1;
    unsigned char ntags;
	    
    if (!c->comp_hdr->codecs[DS_TC]) return -1;
    r |= c->comp_hdr->codecs[DS_TC]->decode(s, c->comp_hdr->codecs[DS_TC], blk,
					    (char *)&ntags, &out_sz);
    cr->ntags = ntags;

    //printf("TC=%d\n", cr->ntags);
    cr->aux_size = 0;
    cr->aux = BLOCK_SIZE(s->aux_blk);

    for (i = 0; i < cr->ntags; i++) {
	int32_t id, out_sz = 1;
	unsigned char tag_data[3];
	cram_map *m;

	//printf("Tag %d/%d\n", i+1, cr->ntags);
	if (!c->comp_hdr->codecs[DS_TN]) return -1;
	r |= c->comp_hdr->codecs[DS_TN]->decode(s, c->comp_hdr->codecs[DS_TN],
						blk, (char *)&id, &out_sz);
	if (out_sz == 3) {
	    tag_data[0] = ((char *)&id)[0];
	    tag_data[1] = ((char *)&id)[1];
	    tag_data[2] = ((char *)&id)[2];
	} else {
	    tag_data[0] = (id>>16) & 0xff;
	    tag_data[1] = (id>>8)  & 0xff;
	    tag_data[2] = id       & 0xff;
	} 

	m = map_find(c->comp_hdr->tag_encoding_map, tag_data, id);
	if (!m)
	    return -1;
	BLOCK_APPEND(s->aux_blk, (char *)tag_data, 3);

	if (!m->codec) return -1;
	r |= m->codec->decode(s, m->codec, blk, (char *)s->aux_blk, &out_sz);

	cr->aux_size += out_sz + 3;
    }

    return r;
}

static int cram_decode_aux(cram_container *c, cram_slice *s,
			   cram_block *blk, cram_record *cr,
			   int *has_MD, int *has_NM) {
    int i, r = 0, out_sz = 1;
    int32_t TL = 0;
    unsigned char *TN;
    uint32_t ds = s->data_series;

    if (!(ds & (CRAM_TL|CRAM_aux))) {
	cr->aux = 0;
	cr->aux_size = 0;
	return 0;
    }

    if (!c->comp_hdr->codecs[DS_TL]) return -1;
    r |= c->comp_hdr->codecs[DS_TL]->decode(s, c->comp_hdr->codecs[DS_TL], blk,
					    (char *)&TL, &out_sz);
    if (r || TL < 0 || TL >= c->comp_hdr->nTL)
	return -1;

    TN = c->comp_hdr->TL[TL];
    cr->ntags = strlen((char *)TN)/3; // optimise to remove strlen

    //printf("TC=%d\n", cr->ntags);
    cr->aux_size = 0;
    cr->aux = BLOCK_SIZE(s->aux_blk);

    if (!(ds & CRAM_aux))
	return 0;

    for (i = 0; i < cr->ntags; i++) {
	int32_t id, out_sz = 1;
	unsigned char tag_data[3];
	cram_map *m;

	if (TN[0] == 'M' && TN[1] == 'D' && has_MD)
	    *has_MD = 1;
	if (TN[0] == 'N' && TN[1] == 'M' && has_NM)
	    *has_NM = 1;

	//printf("Tag %d/%d\n", i+1, cr->ntags);
	tag_data[0] = *TN++;
	tag_data[1] = *TN++;
	tag_data[2] = *TN++;
	id = (tag_data[0]<<16) | (tag_data[1]<<8) | tag_data[2];

	m = map_find(c->comp_hdr->tag_encoding_map, tag_data, id);
	if (!m)
	    return -1;
	BLOCK_APPEND(s->aux_blk, (char *)tag_data, 3);

	if (!m->codec) return -1;
	r |= m->codec->decode(s, m->codec, blk, (char *)s->aux_blk, &out_sz);
	if (r) break;
	cr->aux_size += out_sz + 3;
    }
    
    return r;
}

/* Resolve mate pair cross-references between recs within this slice */
static int cram_decode_slice_xref(cram_slice *s, int required_fields) {
    int rec;

    if (!(required_fields & (SAM_RNEXT | SAM_PNEXT | SAM_TLEN))) {
	for (rec = 0; rec < s->hdr->num_records; rec++) {
	    cram_record *cr = &s->crecs[rec];

	    cr->tlen = 0;
	    cr->mate_pos = 0;
	    cr->mate_ref_id = -1;
	}

	return 0;
    }

    for (rec = 0; rec < s->hdr->num_records; rec++) {
	cram_record *cr = &s->crecs[rec];

	if (cr->mate_line >= 0) {
	    if (cr->mate_line < s->hdr->num_records) {
		/*
		 * On the first read, loop through computing lengths.
		 * It's not perfect as we have one slice per reference so we
		 * cannot detect when TLEN should be zero due to seqs that
		 * map to multiple references.
		 *
		 * We also cannot set tlen correct when it spans a slice for
		 * other reasons. This may make tlen too small. Should we
		 * fix this by forcing TLEN to be stored verbatim in such cases?
		 *
		 * Or do we just admit defeat and output 0 for tlen? It's the
		 * safe option...
		 */
		if (cr->tlen == INT_MIN) {
		    int id1 = rec, id2 = rec;
		    int aleft = cr->apos, aright = cr->aend;
		    int tlen;
		    int ref = cr->ref_id;

		    // number of segments starting at the same point.
		    int left_cnt = 0;

		    do {
			if (aleft > s->crecs[id2].apos)
			    aleft = s->crecs[id2].apos, left_cnt = 1;
			else if (aleft == s->crecs[id2].apos)
			    left_cnt++;
			if (aright < s->crecs[id2].aend)
			    aright = s->crecs[id2].aend;
			if (s->crecs[id2].mate_line == -1) {
			    s->crecs[id2].mate_line = rec;
			    break;
			}
			if (s->crecs[id2].mate_line <= id2 ||
                            s->crecs[id2].mate_line >= s->hdr->num_records)
			    return -1;
			id2 = s->crecs[id2].mate_line;

			if (s->crecs[id2].ref_id != ref)
			    ref = -1;
		    } while (id2 != id1);

		    if (ref != -1) {
			tlen = aright - aleft + 1;
			id1 = id2 = rec;

			/*
			 * When we have two seqs with identical start and
			 * end coordinates, set +/- tlen based on 1st/last
			 * bit flags instead, as a tie breaker.
			 */
			if (s->crecs[id2].apos == aleft) {
			    if (left_cnt == 1 || 
				(s->crecs[id2].flags & BAM_FREAD1))
				s->crecs[id2].tlen = tlen;
			    else
				s->crecs[id2].tlen = -tlen;
			} else {
			    s->crecs[id2].tlen = -tlen;
			}

			id2 = s->crecs[id2].mate_line;
			while (id2 != id1) {
			    if (s->crecs[id2].apos == aleft) {
				if (left_cnt == 1 || 
				    (s->crecs[id2].flags & BAM_FREAD1))
				    s->crecs[id2].tlen = tlen;
				else
				    s->crecs[id2].tlen = -tlen;
			    } else {
				s->crecs[id2].tlen = -tlen;
			    }
			    id2 = s->crecs[id2].mate_line;
			}
		    } else {
			id1 = id2 = rec;

			s->crecs[id2].tlen = 0;
			id2 = s->crecs[id2].mate_line;
			while (id2 != id1) {
			    s->crecs[id2].tlen = 0;
			    id2 = s->crecs[id2].mate_line;
			}
		    }
		}

		cr->mate_pos = s->crecs[cr->mate_line].apos;
		cr->mate_ref_id = s->crecs[cr->mate_line].ref_id;

		// paired
		cr->flags |= BAM_FPAIRED;

		// set mate unmapped if needed
		if (s->crecs[cr->mate_line].flags & BAM_FUNMAP) {
		    cr->flags |= BAM_FMUNMAP;
		    cr->tlen = 0;
		}
		if (cr->flags & BAM_FUNMAP) {
		    cr->tlen = 0;
		}

		// set mate reversed if needed
		if (s->crecs[cr->mate_line].flags & BAM_FREVERSE)
		    cr->flags |= BAM_FMREVERSE;
	    } else {
		hts_log_error("Mate line out of bounds: %d vs [0, %d]",
			cr->mate_line, s->hdr->num_records-1);
	    }

	    /* FIXME: construct read names here too if needed */
	} else {
	    if (cr->mate_flags & CRAM_M_REVERSE) {
		cr->flags |= BAM_FPAIRED | BAM_FMREVERSE;
	    }
	    if (cr->mate_flags & CRAM_M_UNMAP) {
		cr->flags |= BAM_FMUNMAP;
		//cr->mate_ref_id = -1;
	    }
	    if (!(cr->flags & BAM_FPAIRED))
		cr->mate_ref_id = -1;
	}

	if (cr->tlen == INT_MIN)
	    cr->tlen = 0; // Just incase
    }
    return 0;
}

static char *md5_print(unsigned char *md5, char *out) {
    int i;
    for (i = 0; i < 16; i++) {
	out[i*2+0] = "0123456789abcdef"[md5[i]>>4];
	out[i*2+1] = "0123456789abcdef"[md5[i]&15];
    }
    out[32] = 0;

    return out;
}

/*
 * Decode an entire slice from container blocks. Fills out s->crecs[] array.
 * Returns 0 on success
 *        -1 on failure
 */
int cram_decode_slice(cram_fd *fd, cram_container *c, cram_slice *s,
		      SAM_hdr *bfd) {
    cram_block *blk = s->block[0];
    int32_t bf, ref_id;
    unsigned char cf;
    int out_sz, r = 0;
    int rec;
    char *seq = NULL, *qual = NULL;
    int unknown_rg = -1;
    int embed_ref;
    char **refs = NULL;
    uint32_t ds;

    if (cram_dependent_data_series(fd, c->comp_hdr, s) != 0)
	return -1;

    ds = s->data_series;

    blk->bit = 7; // MSB first

    // Study the blocks and estimate approx sizes to preallocate.
    // This looks to speed up decoding by around 8-9%.
    // We can always shrink back down at the end if we overestimated.
    // However it's likely that this also saves memory as own growth
    // factor (*=1.5) is never applied.
    {
	int qsize, nsize, q_id;
	cram_decode_estimate_sizes(c->comp_hdr, s, &qsize, &nsize, &q_id);
	//fprintf(stderr, "qsize=%d nsize=%d\n", qsize, nsize);
	
	if (qsize && (ds & CRAM_RL)) BLOCK_RESIZE_EXACT(s->seqs_blk, qsize+1);
	if (qsize && (ds & CRAM_RL)) BLOCK_RESIZE_EXACT(s->qual_blk, qsize+1);
	if (nsize && (ds & CRAM_NS)) BLOCK_RESIZE_EXACT(s->name_blk, nsize+1);

	// To do - consider using q_id here to usurp the quality block and
	// avoid a memcpy during decode.
	// Specifically when quality is an external block uniquely used by
	// DS_QS only, then we can set s->qual_blk directly to this
	// block and save the codec->decode() calls. (Approx 3% cpu saving)
    }

    /* Look for unknown RG, added as last by Java CRAM? */
    if (bfd->nrg > 0 &&
	bfd->rg[bfd->nrg-1].name != NULL &&
	!strcmp(bfd->rg[bfd->nrg-1].name, "UNKNOWN"))
	unknown_rg = bfd->nrg-1;

    if (blk->content_type != CORE)
	return -1;

    if (s->crecs)
	free(s->crecs);
    if (!(s->crecs = malloc(s->hdr->num_records * sizeof(*s->crecs))))
	return -1;

    ref_id = s->hdr->ref_seq_id;
    embed_ref = s->hdr->ref_base_id >= 0 ? 1 : 0;

    if (ref_id >= 0) {
	if (embed_ref) {
	    cram_block *b;
	    if (s->hdr->ref_base_id < 0) {
		hts_log_error("No reference specified and no embedded reference is available");
		return -1;
	    }
	    b = cram_get_block_by_id(s, s->hdr->ref_base_id);
	    if (!b)
		return -1;
	    if (cram_uncompress_block(b) != 0)
		return -1;
	    s->ref = (char *)BLOCK_DATA(b);
	    s->ref_start = s->hdr->ref_seq_start;
	    s->ref_end   = s->hdr->ref_seq_start + s->hdr->ref_seq_span-1;
	    if (s->ref_end - s->ref_start > b->uncomp_size) {
		hts_log_error("Embedded reference is too small");
		return -1;
	    }
	} else if (!c->comp_hdr->no_ref) {
	    //// Avoid Java cramtools bug by loading entire reference seq 
	    //s->ref = cram_get_ref(fd, s->hdr->ref_seq_id, 1, 0);
	    //s->ref_start = 1;

	    if (fd->required_fields & SAM_SEQ)
		s->ref =
		cram_get_ref(fd, s->hdr->ref_seq_id,
			     s->hdr->ref_seq_start,
			     s->hdr->ref_seq_start + s->hdr->ref_seq_span -1);
	    s->ref_start = s->hdr->ref_seq_start;
	    s->ref_end   = s->hdr->ref_seq_start + s->hdr->ref_seq_span-1;

	    /* Sanity check */
	    if (s->ref_start < 0) {
		hts_log_warning("Slice starts before base 1");
		s->ref_start = 0;
	    }
	    pthread_mutex_lock(&fd->ref_lock);
	    pthread_mutex_lock(&fd->refs->lock);
	    if ((fd->required_fields & SAM_SEQ) &&
                ref_id < fd->refs->nref &&
		s->ref_end > fd->refs->ref_id[ref_id]->length) {
		s->ref_end = fd->refs->ref_id[ref_id]->length;
	    }
	    pthread_mutex_unlock(&fd->refs->lock);
	    pthread_mutex_unlock(&fd->ref_lock);
	}
    }

    if ((fd->required_fields & SAM_SEQ) &&
	s->ref == NULL && s->hdr->ref_seq_id >= 0 && !c->comp_hdr->no_ref) {
	hts_log_error("Unable to fetch reference #%d %d..%d",
		s->hdr->ref_seq_id, s->hdr->ref_seq_start,
		s->hdr->ref_seq_start + s->hdr->ref_seq_span-1);
	return -1;
    }

    if (CRAM_MAJOR_VERS(fd->version) != 1
	&& (fd->required_fields & SAM_SEQ)
	&& s->hdr->ref_seq_id >= 0
	&& !fd->ignore_md5
	&& memcmp(s->hdr->md5, "\0\0\0\0\0\0\0\0\0\0\0\0\0\0\0\0", 16)) {
	hts_md5_context *md5;
	unsigned char digest[16];

	if (s->ref && s->hdr->ref_seq_id >= 0) {
	    int start, len;

	    if (s->hdr->ref_seq_start >= s->ref_start) {
		start = s->hdr->ref_seq_start - s->ref_start;
	    } else {
		hts_log_warning("Slice starts before base 1");
		start = 0;
	    }

	    if (s->hdr->ref_seq_span <= s->ref_end - s->ref_start + 1) {
		len = s->hdr->ref_seq_span;
	    } else {
		hts_log_warning("Slice ends beyond reference end");
		len = s->ref_end - s->ref_start + 1;
	    }

	    if (!(md5 = hts_md5_init()))
		return -1;
	    if (start + len > s->ref_end - s->ref_start + 1)
		len = s->ref_end - s->ref_start + 1 - start;
	    if (len >= 0)
		hts_md5_update(md5, s->ref + start, len);
	    hts_md5_final(digest, md5);
	    hts_md5_destroy(md5);
	} else if (!s->ref && s->hdr->ref_base_id >= 0) {
	    cram_block *b = cram_get_block_by_id(s, s->hdr->ref_base_id);
	    if (b) {
		if (!(md5 = hts_md5_init()))
		    return -1;
		hts_md5_update(md5, b->data, b->uncomp_size);
		hts_md5_final(digest, md5);
		hts_md5_destroy(md5);
	    }
	}

	if ((!s->ref && s->hdr->ref_base_id < 0)
	    || memcmp(digest, s->hdr->md5, 16) != 0) {
	    char M[33];
	    hts_log_error("MD5 checksum reference mismatch for ref %d pos %d..%d",
		ref_id, s->ref_start, s->ref_end);
	    hts_log_error("CRAM: %s", md5_print(s->hdr->md5, M));
	    hts_log_error("Ref : %s", md5_print(digest, M));
	    return -1;
	}
    }

    if (ref_id == -2) {
	pthread_mutex_lock(&fd->ref_lock);
	pthread_mutex_lock(&fd->refs->lock);
	refs = calloc(fd->refs->nref, sizeof(char *));
	pthread_mutex_unlock(&fd->refs->lock);
	pthread_mutex_unlock(&fd->ref_lock);
	if (!refs)
	    return -1;
    }

    int last_ref_id = -9; // Arbitrary -ve marker for not-yet-set
    for (rec = 0; rec < s->hdr->num_records; rec++) {
	cram_record *cr = &s->crecs[rec];
	int has_MD, has_NM;

	//fprintf(stderr, "Decode seq %d, %d/%d\n", rec, blk->byte, blk->bit);

	cr->s = s;

	out_sz = 1; /* decode 1 item */
	if (ds & CRAM_BF) {
	    if (!c->comp_hdr->codecs[DS_BF]) return -1;
	    r |= c->comp_hdr->codecs[DS_BF]
		            ->decode(s, c->comp_hdr->codecs[DS_BF], blk,
				     (char *)&bf, &out_sz);
	    if (r || bf < 0 ||
		bf >= sizeof(fd->bam_flag_swap)/sizeof(*fd->bam_flag_swap))
		return -1;
	    bf = fd->bam_flag_swap[bf];
	    cr->flags = bf;
	} else {
	    cr->flags = bf = 0x4; // unmapped
	}

	if (ds & CRAM_CF) {
	    if (CRAM_MAJOR_VERS(fd->version) == 1) {
		/* CF is byte in 1.0, int32 in 2.0 */
		if (!c->comp_hdr->codecs[DS_CF]) return -1;
		r |= c->comp_hdr->codecs[DS_CF]
		                ->decode(s, c->comp_hdr->codecs[DS_CF], blk,
				 	 (char *)&cf, &out_sz);
		if (r) return -1;
		cr->cram_flags = cf;
	    } else {
		if (!c->comp_hdr->codecs[DS_CF]) return -1;
		r |= c->comp_hdr->codecs[DS_CF]
		                ->decode(s, c->comp_hdr->codecs[DS_CF], blk,
					 (char *)&cr->cram_flags, &out_sz);
		if (r) return -1;
		cf = cr->cram_flags;
	    }
	} else {
	    cf = cr->cram_flags = 0;
	}

	if (CRAM_MAJOR_VERS(fd->version) != 1 && ref_id == -2) {
	    if (ds & CRAM_RI) {
		if (!c->comp_hdr->codecs[DS_RI]) return -1;
		r |= c->comp_hdr->codecs[DS_RI]
		                ->decode(s, c->comp_hdr->codecs[DS_RI], blk,
					 (char *)&cr->ref_id, &out_sz);
		if (r) return -1;
		if ((fd->required_fields & (SAM_SEQ|SAM_TLEN))
		    && cr->ref_id >= 0
		    && cr->ref_id != last_ref_id) {
		    if (!c->comp_hdr->no_ref) {
			// Range(fd):  seq >= 0, unmapped -1, unspecified   -2
			// Slice(s):   seq >= 0, unmapped -1, multiple refs -2
			// Record(cr): seq >= 0, unmapped -1
			pthread_mutex_lock(&fd->range_lock);
			int need_ref = (fd->range.refid == -2 || cr->ref_id == fd->range.refid);
			pthread_mutex_unlock(&fd->range_lock);
			if  (need_ref) {
			    if (!refs[cr->ref_id])
				refs[cr->ref_id] = cram_get_ref(fd, cr->ref_id, 1, 0);
			    if (!(s->ref = refs[cr->ref_id]))
				return -1;
			} else {
			    // For multi-ref containers, we don't need to fetch all
			    // refs if we're only querying one.
			    s->ref = NULL;
			}

			pthread_mutex_lock(&fd->range_lock);
			int discard_last_ref = (!fd->unsorted &&
						last_ref_id >= 0 &&
						refs[last_ref_id] &&
						(fd->range.refid == -2 ||
						 last_ref_id == fd->range.refid));
			pthread_mutex_unlock(&fd->range_lock);
			if  (discard_last_ref) {
			    cram_ref_decr(fd->refs, last_ref_id);
			    refs[last_ref_id] = NULL;
			}
		    }
		    s->ref_start = 1;
		    pthread_mutex_lock(&fd->ref_lock);
		    pthread_mutex_lock(&fd->refs->lock);
		    s->ref_end = fd->refs->ref_id[cr->ref_id]->length;
		    pthread_mutex_unlock(&fd->refs->lock);
		    pthread_mutex_unlock(&fd->ref_lock);

		    last_ref_id = cr->ref_id;
		}
	    } else {
		cr->ref_id = -1;
	    }
	} else {
	    cr->ref_id = ref_id; // Forced constant in CRAM 1.0
	}
	if (cr->ref_id < -1 || cr->ref_id >= bfd->nref) {
	    hts_log_error("Requested unknown reference ID %d", cr->ref_id);
            return -1;
	}

	if (ds & CRAM_RL) {
	    if (!c->comp_hdr->codecs[DS_RL]) return -1;
	    r |= c->comp_hdr->codecs[DS_RL]
		            ->decode(s, c->comp_hdr->codecs[DS_RL], blk,
				     (char *)&cr->len, &out_sz);
	    if (r) return r;
	    if (cr->len < 0) {
		hts_log_error("Read has negative length");
		return -1;
	    }
	}

	if (ds & CRAM_AP) {
	    if (!c->comp_hdr->codecs[DS_AP]) return -1;
	    r |= c->comp_hdr->codecs[DS_AP]
		            ->decode(s, c->comp_hdr->codecs[DS_AP], blk,
				     (char *)&cr->apos, &out_sz);
	    if (r) return r;
	    if (c->comp_hdr->AP_delta)
		cr->apos += s->last_apos;
	    s->last_apos=  cr->apos;
	} else {
	    cr->apos = c->ref_seq_start;
	}
		    
	if (ds & CRAM_RG) {
	    if (!c->comp_hdr->codecs[DS_RG]) return -1;
	    r |= c->comp_hdr->codecs[DS_RG]
		           ->decode(s, c->comp_hdr->codecs[DS_RG], blk,
				    (char *)&cr->rg, &out_sz);
	    if (r) return r;
	    if (cr->rg == unknown_rg)
		cr->rg = -1;
	} else {
	    cr->rg = -1;
	}

	cr->name_len = 0;

	if (c->comp_hdr->read_names_included) {
	    int32_t out_sz2 = 1;

	    // Read directly into name cram_block
	    cr->name = BLOCK_SIZE(s->name_blk);
	    if (ds & CRAM_RN) {
		if (!c->comp_hdr->codecs[DS_RN]) return -1;
		r |= c->comp_hdr->codecs[DS_RN]
		                ->decode(s, c->comp_hdr->codecs[DS_RN], blk,
					 (char *)s->name_blk, &out_sz2);
		if (r) return r;
		cr->name_len = out_sz2;
	    }
	}

	cr->mate_pos = 0;
	cr->mate_line = -1;
	cr->mate_ref_id = -1;
	if ((ds & CRAM_CF) && (cf & CRAM_FLAG_DETACHED)) {
	    if (ds & CRAM_MF) {
		if (CRAM_MAJOR_VERS(fd->version) == 1) {
		    /* MF is byte in 1.0, int32 in 2.0 */
		    unsigned char mf;
		    if (!c->comp_hdr->codecs[DS_MF]) return -1;
		    r |= c->comp_hdr->codecs[DS_MF]
			            ->decode(s, c->comp_hdr->codecs[DS_MF],
					     blk, (char *)&mf, &out_sz);
		    if (r) return r;
		    cr->mate_flags = mf;
		} else {
		    if (!c->comp_hdr->codecs[DS_MF]) return -1;
		    r |= c->comp_hdr->codecs[DS_MF]
			            ->decode(s, c->comp_hdr->codecs[DS_MF],
					     blk,
					     (char *)&cr->mate_flags,
					     &out_sz);
		    if (r) return r;
		}
	    } else {
		cr->mate_flags = 0;
	    }

	    if (!c->comp_hdr->read_names_included) {
		int32_t out_sz2 = 1;
	    
		// Read directly into name cram_block
		cr->name = BLOCK_SIZE(s->name_blk);
		if (ds & CRAM_RN) {
		    if (!c->comp_hdr->codecs[DS_RN]) return -1;
		    r |= c->comp_hdr->codecs[DS_RN]
			            ->decode(s, c->comp_hdr->codecs[DS_RN],
					     blk, (char *)s->name_blk,
					     &out_sz2);
		    if (r) return r;
		    cr->name_len = out_sz2;
		}
	    }
		    
	    if (ds & CRAM_NS) {
		if (!c->comp_hdr->codecs[DS_NS]) return -1;
		r |= c->comp_hdr->codecs[DS_NS]
		                ->decode(s, c->comp_hdr->codecs[DS_NS], blk,
					 (char *)&cr->mate_ref_id, &out_sz);
		if (r) return r;
	    }

// Skip as mate_ref of "*" is legit. It doesn't mean unmapped, just unknown.
//	    if (cr->mate_ref_id == -1 && cr->flags & 0x01) {
//		/* Paired, but unmapped */
//		cr->flags |= BAM_FMUNMAP;
//	    }

	    if (ds & CRAM_NP) {
		if (!c->comp_hdr->codecs[DS_NP]) return -1;
		r |= c->comp_hdr->codecs[DS_NP]
		                ->decode(s, c->comp_hdr->codecs[DS_NP], blk,
					 (char *)&cr->mate_pos, &out_sz);
		if (r) return r;
	    }

	    if (ds & CRAM_TS) {
		if (!c->comp_hdr->codecs[DS_TS]) return -1;
		r |= c->comp_hdr->codecs[DS_TS]
		                ->decode(s, c->comp_hdr->codecs[DS_TS], blk,
					 (char *)&cr->tlen, &out_sz);
		if (r) return r;
	    } else {
		cr->tlen = INT_MIN;
	    }
	} else if ((ds & CRAM_CF) && (cf & CRAM_FLAG_MATE_DOWNSTREAM)) {
	    if (ds & CRAM_NF) {
		if (!c->comp_hdr->codecs[DS_NF]) return -1;
		r |= c->comp_hdr->codecs[DS_NF]
		                ->decode(s, c->comp_hdr->codecs[DS_NF], blk,
					 (char *)&cr->mate_line, &out_sz);
		if (r) return r;
		cr->mate_line += rec + 1;

		//cr->name_len = sprintf(name, "%d", name_id++);
		//cr->name = DSTRING_LEN(name_ds);
		//dstring_nappend(name_ds, name, cr->name_len);

		cr->mate_ref_id = -1;
		cr->tlen = INT_MIN;
		cr->mate_pos = 0;
	    } else  {
		cr->mate_flags = 0;
		cr->tlen = INT_MIN;
	    }
	} else {
	    cr->mate_flags = 0;
	    cr->tlen = INT_MIN;
	}
	/*
	else if (!name[0]) {
	    //name[0] = '?'; name[1] = 0;
	    //cr->name_len = 1;
	    //cr->name=  DSTRING_LEN(s->name_ds);
	    //dstring_nappend(s->name_ds, "?", 1);

	    cr->mate_ref_id = -1;
	    cr->tlen = 0;
	    cr->mate_pos = 0;
	}
	*/

	/* Auxiliary tags */
	has_MD = has_NM = 0;
	if (CRAM_MAJOR_VERS(fd->version) == 1)
	    r |= cram_decode_aux_1_0(c, s, blk, cr);
	else
	    r |= cram_decode_aux(c, s, blk, cr, &has_MD, &has_NM);
	if (r) return r;

	/* Fake up dynamic string growth and appending */
	if (ds & CRAM_RL) {
	    cr->seq = BLOCK_SIZE(s->seqs_blk);
	    BLOCK_GROW(s->seqs_blk, cr->len);
	    seq = (char *)BLOCK_END(s->seqs_blk);
	    BLOCK_SIZE(s->seqs_blk) += cr->len;

	    if (!seq)
		return -1;
	
	    cr->qual = BLOCK_SIZE(s->qual_blk);
	    BLOCK_GROW(s->qual_blk, cr->len);
	    qual = (char *)BLOCK_END(s->qual_blk);
	    BLOCK_SIZE(s->qual_blk) += cr->len;

	    if (!s->ref)
		memset(seq, '=', cr->len);
	}

	if (!(bf & BAM_FUNMAP)) {
            if ((ds & CRAM_AP) && cr->apos <= 0) {
		hts_log_error("Read has alignment position %d but no unmapped flag",
			cr->apos);
		return -1;
	    }
	    /* Decode sequence and generate CIGAR */
	    if (ds & (CRAM_SEQ | CRAM_MQ)) {
		r |= cram_decode_seq(fd, c, s, blk, cr, bfd, cf, seq, qual,
				     has_MD, has_NM);
		if (r) return r;
	    } else {
		cr->cigar = 0;
		cr->ncigar = 0;
		cr->aend = cr->apos;
		cr->mqual = 0;
	    }
	} else {
	    int out_sz2 = cr->len;

	    //puts("Unmapped");
	    cr->cigar = 0;
	    cr->ncigar = 0;
	    cr->aend = cr->apos;
	    cr->mqual = 0;

	    if (ds & CRAM_BA && cr->len) {
		if (!c->comp_hdr->codecs[DS_BA]) return -1;
		r |= c->comp_hdr->codecs[DS_BA]
		                ->decode(s, c->comp_hdr->codecs[DS_BA], blk,
					 (char *)seq, &out_sz2);
		if (r) return r;
	    }

	    if ((ds & CRAM_CF) && (cf & CRAM_FLAG_PRESERVE_QUAL_SCORES)) {
		out_sz2 = cr->len;
		if (ds & CRAM_QS && cr->len >= 0) {
		    if (!c->comp_hdr->codecs[DS_QS]) return -1;
		    r |= c->comp_hdr->codecs[DS_QS]
			            ->decode(s, c->comp_hdr->codecs[DS_QS],
					     blk, qual, &out_sz2);
		    if (r) return r;
		}
	    } else {
		if (ds & CRAM_RL)
		    memset(qual, 255, cr->len);
	    }
	}
    }

    pthread_mutex_lock(&fd->ref_lock);
    if (refs) {
	int i;
	for (i = 0; i < fd->refs->nref; i++) {
	    if (refs[i])
		cram_ref_decr(fd->refs, i);
	}
	free(refs);
    } else if (ref_id >= 0 && s->ref != fd->ref_free && !embed_ref) {
	cram_ref_decr(fd->refs, ref_id);
    }
    pthread_mutex_unlock(&fd->ref_lock);

    /* Resolve mate pair cross-references between recs within this slice */
    r |= cram_decode_slice_xref(s, fd->required_fields);

    // Free the original blocks as we no longer need these.
    {
	int i;
	for (i = 0; i < s->hdr->num_blocks; i++) {
	    cram_block *b = s->block[i];
	    cram_free_block(b);
	    s->block[i] = NULL;
	}
    }

    // Also see initial BLOCK_RESIZE_EXACT at top of function.
    // As we grow blocks we overallocate by up to 50%. So shrink
    // back to their final sizes here.
    //
    //fprintf(stderr, "%d %d // %d %d // %d %d // %d %d\n",
    //	    (int)s->seqs_blk->byte, (int)s->seqs_blk->alloc,
    //	    (int)s->qual_blk->byte, (int)s->qual_blk->alloc,
    //	    (int)s->name_blk->byte, (int)s->name_blk->alloc,
    //	    (int)s->aux_blk->byte,  (int)s->aux_blk->alloc);
    BLOCK_RESIZE_EXACT(s->seqs_blk, BLOCK_SIZE(s->seqs_blk)+1);
    BLOCK_RESIZE_EXACT(s->qual_blk, BLOCK_SIZE(s->qual_blk)+1);
    BLOCK_RESIZE_EXACT(s->name_blk, BLOCK_SIZE(s->name_blk)+1);
    BLOCK_RESIZE_EXACT(s->aux_blk,  BLOCK_SIZE(s->aux_blk)+1);

    return r;
}

typedef struct {
    cram_fd *fd;
    cram_container *c;
    cram_slice *s;
    SAM_hdr *h;
    int exit_code;
} cram_decode_job;

void *cram_decode_slice_thread(void *arg) {
    cram_decode_job *j = (cram_decode_job *)arg;

    j->exit_code = cram_decode_slice(j->fd, j->c, j->s, j->h);

    return j;
}

/*
 * Spawn a multi-threaded version of cram_decode_slice().
 */
int cram_decode_slice_mt(cram_fd *fd, cram_container *c, cram_slice *s,
			 SAM_hdr *bfd) {
    cram_decode_job *j;
    int nonblock;

    if (!fd->pool)
	return cram_decode_slice(fd, c, s, bfd);

    if (!(j = malloc(sizeof(*j))))
	return -1;

    j->fd = fd;
    j->c  = c;
    j->s  = s;
    j->h  = bfd;
    
    nonblock = hts_tpool_process_sz(fd->rqueue) ? 1 : 0;

    if (-1 == hts_tpool_dispatch2(fd->pool, fd->rqueue, cram_decode_slice_thread,
			       j, nonblock)) {
	/* Would block */
	fd->job_pending = j;
    } else {
	fd->job_pending = NULL;
    }

    // flush too
    return 0;
}


/* ----------------------------------------------------------------------
 * CRAM sequence iterators.
 */

/*
 * Converts a cram in-memory record into a bam in-memory record. We
 * pass a pointer to a bam_seq_t pointer along with the a pointer to
 * the allocated size. These can initially be pointers to NULL and zero.
 *
 * This function will reallocate the bam buffer as required and update
 * (*bam)->alloc accordingly, allowing it to be used within a loop
 * efficiently without needing to allocate new bam objects over and
 * over again.
 *
 * Returns the used size of the bam record on success
 *         -1 on failure.
 */
static int cram_to_bam(SAM_hdr *bfd, cram_fd *fd, cram_slice *s,
		       cram_record *cr, int rec, bam_seq_t **bam) {
    int bam_idx, rg_len;
    char name_a[1024], *name;
    int name_len;
    char *aux, *aux_orig;
    char *seq, *qual;

    /* Assign names if not explicitly set */
    if (fd->required_fields & SAM_QNAME) {
	if (cr->name_len) {
	    name = (char *)BLOCK_DATA(s->name_blk) + cr->name;
	    name_len = cr->name_len;
	} else {
	    name = name_a;
	    name_len = strlen(fd->prefix);
	    memcpy(name, fd->prefix, name_len);
	    name += name_len;
	    *name++ = ':';
	    if (cr->mate_line >= 0 && cr->mate_line < rec)
		name = (char *)append_uint64((unsigned char *)name,
					     s->hdr->record_counter +
					     cr->mate_line + 1);
	    else
		name = (char *)append_uint64((unsigned char *)name,
					     s->hdr->record_counter +
					     rec + 1);
	    name_len = name - name_a;
	    name = name_a;
	}
    } else {
	name = "?";
	name_len = 1;
    }

    /* Generate BAM record */
    if (cr->rg < -1 || cr->rg >= bfd->nrg)
	return -1;
    rg_len = (cr->rg != -1) ? bfd->rg[cr->rg].name_len + 4 : 0;

    if (fd->required_fields & (SAM_SEQ | SAM_QUAL)) {
	if (!BLOCK_DATA(s->seqs_blk))
	    return -1;
	seq = (char *)BLOCK_DATA(s->seqs_blk) + cr->seq;
    } else {
	seq = "*";
	cr->len = 0;
    }


    if (fd->required_fields & SAM_QUAL) {
	if (!BLOCK_DATA(s->qual_blk))
	    return -1;
	qual = (char *)BLOCK_DATA(s->qual_blk) + cr->qual;
    } else {
	qual = NULL;
    }

    bam_idx = bam_construct_seq(bam, cr->aux_size + rg_len,
				name, name_len,
				cr->flags,
				cr->ref_id,
				cr->apos,
				cr->aend,
				cr->mqual,
				cr->ncigar, &s->cigar[cr->cigar],
				cr->mate_ref_id,
				cr->mate_pos,
				cr->tlen,
				cr->len,
				seq,
				qual);
    if (bam_idx == -1)
	return -1;

    aux = aux_orig = (char *)bam_aux(*bam);

    /* Auxiliary strings */
    if (cr->aux_size != 0) {
	memcpy(aux, BLOCK_DATA(s->aux_blk) + cr->aux, cr->aux_size);
	aux += cr->aux_size;
    }

    /* RG:Z: */
    if (cr->rg != -1) {
	int len = bfd->rg[cr->rg].name_len;
	*aux++ = 'R'; *aux++ = 'G'; *aux++ = 'Z';
	memcpy(aux, bfd->rg[cr->rg].name, len);
	aux += len;
	*aux++ = 0;
    }
    
    return bam_idx + (aux - aux_orig);
}

/*
 * Here be dragons! The multi-threading code in this is crufty beyond belief.
 */

/*
 * Load first container.
 * Called when fd->ctr is NULL>
 *
 * Returns container on success
 *        NULL on failure.
 */
static cram_container *cram_first_slice(cram_fd *fd) {
    cram_container *c;

    do {
	if (!(c = fd->ctr = cram_read_container(fd)))
	    return NULL;
	c->curr_slice_mt = c->curr_slice;
    } while (c->length == 0);

    /*
     * The first container may be a result of a sub-range query.
     * In which case it may still not be the optimal starting point
     * due to skipped containers/slices in the index. 
     */
    // No need for locks here as we're in the main thread.
    if (fd->range.refid != -2) {
	while (c->ref_seq_id != -2 &&
	       (c->ref_seq_id < fd->range.refid ||
		(fd->range.refid >= 0 && c->ref_seq_id == fd->range.refid
		 && c->ref_seq_start + c->ref_seq_span-1 < fd->range.start))) {
	    if (0 != cram_seek(fd, c->length, SEEK_CUR))
		return NULL;
	    cram_free_container(fd->ctr);
	    do {
		if (!(c = fd->ctr = cram_read_container(fd)))
		    return NULL;
	    } while (c->length == 0);
	}

	if (c->ref_seq_id != -2 && c->ref_seq_id != fd->range.refid) {
	    fd->eof = 1;
	    return NULL;
	}
    }

    if (!(c->comp_hdr_block = cram_read_block(fd)))
	return NULL;
    if (c->comp_hdr_block->content_type != COMPRESSION_HEADER)
	return NULL;

    c->comp_hdr = cram_decode_compression_header(fd, c->comp_hdr_block);
    if (!c->comp_hdr)
	return NULL;
    if (!c->comp_hdr->AP_delta &&
	sam_hdr_sort_order(fd->header) != ORDER_COORD) {
	pthread_mutex_lock(&fd->ref_lock);
	fd->unsorted = 1;
	pthread_mutex_unlock(&fd->ref_lock);
    }

    return c;
}

static cram_slice *cram_next_slice(cram_fd *fd, cram_container **cp) {
    cram_container *c_curr;  // container being consumed via cram_get_seq()
    cram_slice *s_curr = NULL;

    // Populate the first container if unknown.
    if (!(c_curr = fd->ctr)) {
	if (!(c_curr = cram_first_slice(fd)))
	    return NULL;
    }

    // Discard previous slice
    if ((s_curr = c_curr->slice)) {
	c_curr->slice = NULL;
	cram_free_slice(s_curr);
	s_curr = NULL;
    }

    // If we've consumed all slices in this container, also discard
    // the container too.
    if (c_curr->curr_slice == c_curr->max_slice) {
	if (fd->ctr == c_curr)
	    fd->ctr = NULL;
	if (fd->ctr_mt == c_curr)
	    fd->ctr_mt = NULL;
	cram_free_container(c_curr);
	c_curr = NULL;
    }

    if (!fd->ctr_mt)
	fd->ctr_mt = c_curr;

    // Fetch the next slice (and the container if necessary).
    //
    // If single threaded this loop bails out as soon as it finds
    // a slice in range.  In this case c_next and c_curr end up being
    // the same thing.
    //
    // If multi-threaded, we loop until we have filled out
    // thread pool input queue.  Here c_next and c_curr *may* differ, as
    // can fd->ctr and fd->ctr_mt.
    for (;;) {
	cram_container *c_next = fd->ctr_mt;
	cram_slice *s_next = NULL;

	// Next slice; either from the last job we failed to push
	// to the input queue or via more I/O.
	if (fd->job_pending) {
	    cram_decode_job *j = (cram_decode_job *)fd->job_pending;
	    c_next = j->c;
	    s_next = j->s;
	    free(fd->job_pending);
	    fd->job_pending = NULL;
	} else if (!fd->ooc) {
	empty_container:
	    if (!c_next || c_next->curr_slice_mt == c_next->max_slice) {
		// new container
		for(;;) {
		    if (!(c_next = cram_read_container(fd))) {
			if (fd->pool) {
			    fd->ooc = 1;
			    break;
			}

			return NULL;
		    }
		    c_next->curr_slice_mt = c_next->curr_slice;

		    if (c_next->length != 0)
			break;

		    cram_free_container(c_next);
		}
		if (fd->ooc)
		    break;

		/* Skip containers not yet spanning our range */
		if (fd->range.refid != -2 && c_next->ref_seq_id != -2) {
		    // ref_id beyond end of range; bail out
		    if (c_next->ref_seq_id != fd->range.refid) {
			cram_free_container(c_next);
			fd->ctr_mt = NULL;
			fd->ooc = 1;
			break;
		    }

		    // position beyond end of range; bail out
		    if (c_next->ref_seq_start > fd->range.end) {
			cram_free_container(c_next);
			fd->ctr_mt = NULL;
			fd->ooc = 1;
			break;
		    }

		    // before start of range; skip to next container
		    if (c_next->ref_seq_start + c_next->ref_seq_span-1 <
			fd->range.start) {
			c_next->curr_slice_mt = c_next->max_slice;
			cram_seek(fd, c_next->length, SEEK_CUR);
			cram_free_container(c_next);
			c_next = NULL;
			continue;
		    }
		}

		// Container is valid range, so remember it for restarting
		// this function.
		fd->ctr_mt = c_next;

		if (!(c_next->comp_hdr_block = cram_read_block(fd)))
		    return NULL;
		if (c_next->comp_hdr_block->content_type != COMPRESSION_HEADER)
		    return NULL;

		c_next->comp_hdr =
		    cram_decode_compression_header(fd, c_next->comp_hdr_block);
		if (!c_next->comp_hdr)
		    return NULL;

		if (!c_next->comp_hdr->AP_delta &&
		    sam_hdr_sort_order(fd->header) != ORDER_COORD) {
		    pthread_mutex_lock(&fd->ref_lock);
		    fd->unsorted = 1;
		    pthread_mutex_unlock(&fd->ref_lock);
		}
	    }

	    if (c_next->num_records == 0) {
		cram_free_container(c_next);
		if (fd->ctr_mt == c_next)
		    fd->ctr_mt = NULL;
		c_next = NULL;
		goto empty_container;
	    }

	    if (!(s_next = c_next->slice = cram_read_slice(fd)))
		return NULL;

	    s_next->slice_num = ++c_next->curr_slice_mt;
	    s_next->curr_rec = 0;
	    s_next->max_rec = s_next->hdr->num_records;

	    s_next->last_apos = s_next->hdr->ref_seq_start;
	    
	    // We know the container overlaps our range, but with multi-slice
	    // containers we may have slices that do not.  Skip these also.
	    if (fd->range.refid != -2 && s_next->hdr->ref_seq_id != -2) {
		// ref_id beyond end of range; bail out
		if (s_next->hdr->ref_seq_id != fd->range.refid) {
		    fd->ooc = 1;
		    cram_free_slice(s_next);
		    c_next->slice = s_next = NULL;
		    break;
		}

		// position beyond end of range; bail out
		if (s_next->hdr->ref_seq_start > fd->range.end) {
		    fd->ooc = 1;
		    cram_free_slice(s_next);
		    c_next->slice = s_next = NULL;
		    break;
		}

		// before start of range; skip to next slice
		if (s_next->hdr->ref_seq_start + s_next->hdr->ref_seq_span-1 <
		    fd->range.start) {
		    cram_free_slice(s_next);
		    c_next->slice = s_next = NULL;
		    continue;
		}
	    }
	} // end: if (!fd->ooc)

	if (!c_next || !s_next)
	    break;

	// Decode the slice, either right now (non-threaded) or by pushing
	// it to the a decode queue (threaded).
	if (cram_decode_slice_mt(fd, c_next, s_next, fd->header) != 0) {
	    hts_log_error("Failure to decode slice");
	    cram_free_slice(s_next);
	    c_next->slice = NULL;
	    return NULL;
	}

	// No thread pool, so don't loop again
	if (!fd->pool) {
	    c_curr = c_next;
	    s_curr = s_next;
	    break;
	}

	// With thread pool, but we have a job pending so our decode queue
	// is full.
	if (fd->job_pending)
	    break;

	// Otherwise we're threaded with room in the decode input queue, so
	// keep reading slices for decode.
	// Push it a bit far, to qsize in queue rather than pending arrival,
	// as cram tends to be a bit bursty in decode timings.
	if (hts_tpool_process_len(fd->rqueue) >
	    hts_tpool_process_qsize(fd->rqueue))
	    break;
    } // end of for(;;)


    // When not threaded we've already have c_curr and s_curr.
    // Otherwise we need get them by pulling off the decode output queue.
    if (fd->pool) {
	hts_tpool_result *res;
	cram_decode_job *j;
	
	if (fd->ooc && hts_tpool_process_empty(fd->rqueue))
	    return NULL;

	res = hts_tpool_next_result_wait(fd->rqueue);

	if (!res || !hts_tpool_result_data(res)) {
	    hts_log_error("Call to hts_tpool_next_result failed");
	    return NULL;
	}

	j = (cram_decode_job *)hts_tpool_result_data(res);
	c_curr = j->c;
	s_curr = j->s;

	if (j->exit_code != 0) {
	    hts_log_error("Slice decode failure");
	    fd->eof = 0;
	    hts_tpool_delete_result(res, 1);
	    return NULL;
	}

	hts_tpool_delete_result(res, 1);
    }

    *cp = c_curr;

    // Update current slice being processed (as opposed to current
    // slice in the multi-threaded reahead.
    fd->ctr = c_curr;
    if (c_curr) {
	c_curr->slice = s_curr;
	if (s_curr)
	    c_curr->curr_slice = s_curr->slice_num;
    }
    if (s_curr)
	s_curr->curr_rec = 0;
    else
	fd->eof = 1;

    return s_curr;
}

/*
 * Read the next cram record and return it.
 * Note that to decode cram_record the caller will need to look up some data
 * in the current slice, pointed to by fd->ctr->slice. This is valid until
 * the next call to cram_get_seq (which may invalidate it).
 *
 * Returns record pointer on success (do not free)
 *        NULL on failure
 */
cram_record *cram_get_seq(cram_fd *fd) {
    cram_container *c;
    cram_slice *s;

    for (;;) {
	c = fd->ctr;
	if (c && c->slice && c->slice->curr_rec < c->slice->max_rec) {
	    s = c->slice;
	} else {
	    if (!(s = cram_next_slice(fd, &c)))
		return NULL;
	    continue; /* In case slice contains no records */
	}

	// No need to lock here as get_seq is running in the main thread,
	// which is also the same one that does the range modifications.
	if (fd->range.refid != -2) {
	    if (fd->range.refid == -1 && s->crecs[s->curr_rec].ref_id != -1) {
		// Special case when looking for unmapped blocks at end.
		// If these are mixed in with mapped data (c->ref_id == -2)
		// then we need skip until we find the unmapped data, if at all
		s->curr_rec++;
		continue;
	    }
	    if (s->crecs[s->curr_rec].ref_id < fd->range.refid &&
		s->crecs[s->curr_rec].ref_id != -1) {
		// Looking for a mapped read, but not there yet.  Special case
		// as -1 (unmapped) shouldn't be considered < refid.
		s->curr_rec++;
		continue;
	    }

	    if (s->crecs[s->curr_rec].ref_id != fd->range.refid) {
		fd->eof = 1;
		cram_free_slice(s);
		c->slice = NULL;
		return NULL;
	    }

	    if (fd->range.refid != -1 && s->crecs[s->curr_rec].apos > fd->range.end) {
		fd->eof = 1;
		cram_free_slice(s);
		c->slice = NULL;
		return NULL;
	    }

	    if (fd->range.refid != -1 && s->crecs[s->curr_rec].aend < fd->range.start) {
		s->curr_rec++;
		continue;
	    }
	}

	break;
    }

    fd->ctr = c;
    c->slice = s;
    return &s->crecs[s->curr_rec++];
}

/*
 * Read the next cram record and convert it to a bam_seq_t struct.
 *
 * Returns >= 0 success (number of bytes written to *bam)
 *        -1 on EOF or failure (check fd->err)
 */
int cram_get_bam_seq(cram_fd *fd, bam_seq_t **bam) {
    cram_record *cr;
    cram_container *c;
    cram_slice *s;

    if (!(cr = cram_get_seq(fd)))
	return -1;

    c = fd->ctr;
    s = c->slice;

    return cram_to_bam(fd->header, fd, s, cr, s->curr_rec-1, bam);
}

/*
 * Drains and frees the decode read-queue for a multi-threaded reader.
 */
void cram_drain_rqueue(cram_fd *fd) {
    cram_container *lc = NULL;

    if (!fd->pool)
	return;

    // drain queue of any in-flight decode jobs
    while (!hts_tpool_process_empty(fd->rqueue)) {
	hts_tpool_result *r = hts_tpool_next_result_wait(fd->rqueue);
	cram_decode_job *j = (cram_decode_job *)hts_tpool_result_data(r);
	if (j->c->slice == j->s)
	    j->c->slice = NULL;
	if (j->c != lc) {
	    if (lc) {
		if (fd->ctr == lc)
		    fd->ctr = NULL;
		if (fd->ctr_mt == lc)
		    fd->ctr_mt = NULL;
		cram_free_container(lc);
	    }
	    lc = j->c;
	}
	cram_free_slice(j->s);
	hts_tpool_delete_result(r, 1);
    }

    // Also tidy up any pending decode job that we didn't submit to the workers
    // due to the input queue being full.
    if (fd->job_pending) {
	cram_decode_job *j = (cram_decode_job *)fd->job_pending;
	if (j->c->slice == j->s)
	    j->c->slice = NULL;
	if (j->c != lc) {
	    if (lc) {
		if (fd->ctr == lc)
		    fd->ctr = NULL;
		if (fd->ctr_mt == lc)
		    fd->ctr_mt = NULL;
		cram_free_container(lc);
	    }
	    lc = j->c;
	}
	cram_free_slice(j->s);
	free(j);
	fd->job_pending = NULL;
    }

    if (lc) {
	if (fd->ctr == lc)
	    fd->ctr = NULL;
	if (fd->ctr_mt == lc)
	    fd->ctr_mt = NULL;
	cram_free_container(lc);
    }
}
