# Supplementary material for: Accurate and efficient detection of gene fusions from RNA sequencing data
Source: Genome Res. 2021 Mar;31(3):448–60. doi: 10.1101/gr.257246.119 (PMC7919457; doi:10.1101/gr.257246.119)
Supplement: Supplemental Material [file supp_gr.257246.119_Supplemental_Code_S1.zip › Supplemental_Code_S1/htslib-1.8/cram/cram_index.h]

/*
Copyright (c) 2013 Genome Research Ltd.
Author: James Bonfield <jkb@sanger.ac.uk>

Redistribution and use in source and binary forms, with or without 
modification, are permitted provided that the following conditions are met:

   1. Redistributions of source code must retain the above copyright notice, 
this list of conditions and the following disclaimer.

   2. Redistributions in binary form must reproduce the above copyright notice, 
this list of conditions and the following disclaimer in the documentation 
and/or other materials provided with the distribution.

   3. Neither the names Genome Research Ltd and Wellcome Trust Sanger
Institute nor the names of its contributors may be used to endorse or promote
products derived from this software without specific prior written permission.

THIS SOFTWARE IS PROVIDED BY GENOME RESEARCH LTD AND CONTRIBUTORS "AS IS" AND 
ANY EXPRESS OR IMPLIED WARRANTIES, INCLUDING, BUT NOT LIMITED TO, THE IMPLIED 
WARRANTIES OF MERCHANTABILITY AND FITNESS FOR A PARTICULAR PURPOSE ARE 
DISCLAIMED. IN NO EVENT SHALL GENOME RESEARCH LTD OR CONTRIBUTORS BE LIABLE
FOR ANY DIRECT, INDIRECT, INCIDENTAL, SPECIAL, EXEMPLARY, OR CONSEQUENTIAL
DAMAGES (INCLUDING, BUT NOT LIMITED TO, PROCUREMENT OF SUBSTITUTE GOODS OR
SERVICES; LOSS OF USE, DATA, OR PROFITS; OR BUSINESS INTERRUPTION) HOWEVER
CAUSED AND ON ANY THEORY OF LIABILITY, WHETHER IN CONTRACT, STRICT LIABILITY,
OR TORT (INCLUDING NEGLIGENCE OR OTHERWISE) ARISING IN ANY WAY OUT OF THE USE
OF THIS SOFTWARE, EVEN IF ADVISED OF THE POSSIBILITY OF SUCH DAMAGE.
*/

#ifndef _CRAM_INDEX_H_
#define _CRAM_INDEX_H_

#ifdef __cplusplus
extern "C" {
#endif

/*
 * Loads a CRAM .crai index into memory.
 * Returns 0 for success
 *        -1 for failure
 */
int cram_index_load(cram_fd *fd, const char *fn, const char *fn_idx);

void cram_index_free(cram_fd *fd);

/*
 * Searches the index for the first slice overlapping a reference ID
 * and position.
 *
 * Returns the cram_index pointer on sucess
 *         NULL on failure
 */
cram_index *cram_index_query(cram_fd *fd, int refid, int pos, cram_index *frm);
cram_index *cram_index_last(cram_fd *fd, int refid, cram_index *from);

/*
 * Skips to a container overlapping the start coordinate listed in
 * cram_range.
 *
 * Returns 0 on success
 *        -1 on failure
 */
int cram_seek_to_refpos(cram_fd *fd, cram_range *r);

void cram_index_free(cram_fd *fd);

/*
 * Skips to a container overlapping the start coordinate listed in
 * cram_range.
 *
 * In theory we call cram_index_query multiple times, once per slice
 * overlapping the range. However slices may be absent from the index
 * which makes this problematic. Instead we find the left-most slice
 * and then read from then on, skipping decoding of slices and/or
 * whole containers when they don't overlap the specified cram_range.
 *
 * Returns 0 on success
 *        -1 on failure
 */
int cram_seek_to_refpos(cram_fd *fd, cram_range *r);

/*
 * Builds an index file.
 *
 * fd is a newly opened cram file that we wish to index.
 * fn_base is the filename of the associated CRAM file.
 * fn_idx is the filename of the index file to be written;
 * if NULL, we add ".crai" to fn_base to get the index filename.
 *
 * Returns 0 on success,
 *         negative on failure (-1 for read failure, -4 for write failure)
 */
int cram_index_build(cram_fd *fd, const char *fn_base, const char *fn_idx);

#ifdef __cplusplus
}
#endif

#endif
