# Supplementary material for: Accurate and efficient detection of gene fusions from RNA sequencing data
Source: Genome Res. 2021 Mar;31(3):448–60. doi: 10.1101/gr.257246.119 (PMC7919457; doi:10.1101/gr.257246.119)
Supplement: Supplemental Material [file supp_gr.257246.119_Supplemental_Code_S1.zip › Supplemental_Code_S1/source/annotation.hpp]

#ifndef _ANNOTATION_H
#define _ANNOTATION_H 1

#include <unordered_map>
#include <map>
#include <vector>
#include <set>
#include <string>
#include "common.hpp"

using namespace std;

// coordinates that are at most this far away from a splice-site are considered to be at the splice-site
const unsigned int MAX_SPLICE_SITE_DISTANCE = 2;

struct gtf_features_t {
	vector<string> gene_name;
	vector<string> gene_id;
	vector<string> transcript_id;
	vector<string> feature_exon;
	vector<string> feature_cds;
};
const string DEFAULT_GTF_FEATURES = "gene_name=gene_name gene_id=gene_id transcript_id=transcript_id feature_exon=exon feature_CDS=CDS";

bool parse_gtf_features(string gtf_features_string, gtf_features_t& gtf_features);

string removeChr(string contig);
string addChr(string contig);

void read_annotation_gtf(const string& filename, const string& gtf_features_string, contigs_t& contigs, gene_annotation_t& gene_annotation, exon_annotation_t& exon_annotation, unordered_map<string,gene_t>& gene_names);

template <class T> void make_annotation_index(annotation_t<T>& annotation, annotation_index_t<T*>& annotation_index, const contigs_t& contigs);

bool is_breakpoint_spliced(const gene_t gene, const direction_t direction, const position_t breakpoint, const exon_annotation_index_t& exon_annotation_index);

template <class T> void combine_annotations(const annotation_set_t<T>& genes1, const annotation_set_t<T>& genes2, annotation_set_t<T>& combined, bool make_union = true);

template <class T> void get_annotation_by_coordinate(const contig_t contig, const position_t start, const position_t end, annotation_set_t<T>& annotation_set, const annotation_index_t<T>& annotation_index);

void annotate_alignments(mates_t& mates, const exon_annotation_index_t& exon_annotation_index);

void get_boundaries_of_biggest_gene(gene_set_t& genes, position_t& start, position_t& end);

int get_spliced_distance(const contig_t contig, const position_t position1, const position_t position2, const direction_t direction1, const direction_t direction2, const gene_t gene, const exon_annotation_index_t& exon_annotation_index);

// get the complementary strand
inline strand_t complement_strand(const strand_t strand) {
	return (strand == FORWARD) ? REVERSE : FORWARD;
}

// only return the complementary strand, if condition is met
inline strand_t complement_strand_if(const strand_t strand, const bool condition) {
	if (condition) {
		return complement_strand(strand);
	} else {
		return strand;
	}
}

// include template functions
#include "annotation.t.hpp"

#endif /*_ANNOTATION_H*/
