# Supplementary material for: Accurate and efficient detection of gene fusions from RNA sequencing data
Source: Genome Res. 2021 Mar;31(3):448–60. doi: 10.1101/gr.257246.119 (PMC7919457; doi:10.1101/gr.257246.119)
Supplement: Supplemental Material [file supp_gr.257246.119_Supplemental_Code_S1.zip › Supplemental_Code_S1/source/assembly.cpp]

#include <iostream>
#include <sstream>
#include <string>
#include "sam.h"
#include "common.hpp"
#include "annotation.hpp"
#include "read_compressed_file.hpp"
#include "assembly.hpp"

using namespace std;

void dna_to_reverse_complement(const string& dna, string& reverse_complement) {
	if (!reverse_complement.empty())
		reverse_complement.clear();
	reverse_complement.reserve(dna.length());
	for (string::const_reverse_iterator i = dna.rbegin(); i != dna.rend(); ++i)
		reverse_complement += dna_to_complement(*i);
}

string dna_to_reverse_complement(const string& dna) {
	string reverse_complement;
	dna_to_reverse_complement(dna, reverse_complement);
	return reverse_complement;
}

void load_assembly(assembly_t& assembly, const string& fasta_file_path, contigs_t& contigs, const contigs_t& interesting_contigs) {

	// open FastA file
	stringstream fasta_file;
	autodecompress_file(fasta_file_path, fasta_file);

	// read line by line
	string line;
	contig_t current_contig = -1;
	while (getline(fasta_file, line)) {
		if (!line.empty()) {

			// get contig name
			if (line[0] == '>') {
				istringstream iss(line.substr(1));
				string contig_name;
				iss >> contig_name;
				contig_name = removeChr(contig_name);
				pair<contigs_t::iterator,bool> new_contig = contigs.insert(pair<string,contig_t>(contig_name, contigs.size()));
				current_contig = new_contig.first->second;
				if (!interesting_contigs.empty() && interesting_contigs.find(contig_name) == interesting_contigs.end())
					current_contig = -1; // skip uninteresting contigs

			// get sequence
			} else if (current_contig != -1) { // skip line if contig is undefined or not interesting
				std::transform(line.begin(), line.end(), line.begin(), (int (*)(int))std::toupper); // convert sequence to uppercase
				assembly[current_contig] += line;
			}
		}
	}

	// check if we found the sequence for all interesting contigs
	for (contigs_t::const_iterator contig = interesting_contigs.begin(); contig != interesting_contigs.end(); ++contig)
		if (assembly.find(contig->second) == assembly.end()) {
			cerr << "ERROR: could not find sequence of contig '" << contig->first << "'" << endl;
			exit(1);
		}
}
