# Supplementary material for: Accurate and efficient detection of gene fusions from RNA sequencing data
Source: Genome Res. 2021 Mar;31(3):448–60. doi: 10.1101/gr.257246.119 (PMC7919457; doi:10.1101/gr.257246.119)
Supplement: Supplemental Material [file supp_gr.257246.119_Supplemental_Code_S1.zip › Supplemental_Code_S1/source/filter_blacklisted_ranges.hpp]

#ifndef _FILTER_BLACKLISTED_RANGES_H
#define _FILTER_BLACKLISTED_RANGES_H 1

#include <string>
#include <unordered_map>
#include "common.hpp"

using namespace std;

unsigned int filter_blacklisted_ranges(fusions_t& fusions, const string& blacklist_file_path, const contigs_t& contigs, const unordered_map<string,gene_t>& genes, const float evalue_cutoff, const int max_mate_gap);

#endif /* _FILTER_BLACKLISTED_RANGES_H */
