# Supplementary material for: Accurate and efficient detection of gene fusions from RNA sequencing data
Source: Genome Res. 2021 Mar;31(3):448–60. doi: 10.1101/gr.257246.119 (PMC7919457; doi:10.1101/gr.257246.119)
Supplement: Supplemental Material [file supp_gr.257246.119_Supplemental_Code_S1.zip › Supplemental_Code_S1/source/filter_duplicates.cpp]

#include <unordered_map>
#include <tuple>
#include "common.hpp"
#include "filter_duplicates.hpp"

using namespace std;

unsigned int filter_duplicates(chimeric_alignments_t& chimeric_alignments) {
	unsigned int remaining = 0;
	unordered_map< tuple<contig_t,contig_t,position_t,position_t> , unsigned int> duplicate_count;
	for (chimeric_alignments_t::iterator chimeric_alignment = chimeric_alignments.begin(); chimeric_alignment != chimeric_alignments.end(); ++chimeric_alignment) {
		if (chimeric_alignment->second.filter != NULL)
			continue; // read has already been filtered

		unsigned int mate2 = (chimeric_alignment->second.size() == 2) ? MATE2 : SUPPLEMENTARY;

		// get start coordinates of reads
		position_t position1 = static_cast<position_t>(
			(chimeric_alignment->second[MATE1].strand == FORWARD) ?
			chimeric_alignment->second[MATE1].start - chimeric_alignment->second[MATE1].preclipping() :
			chimeric_alignment->second[MATE1].end   + chimeric_alignment->second[MATE1].postclipping()
		);
		position_t position2 = static_cast<position_t>(
			(chimeric_alignment->second[mate2].strand == FORWARD) ?
			chimeric_alignment->second[mate2].start - chimeric_alignment->second[mate2].preclipping() :
			chimeric_alignment->second[mate2].end   + chimeric_alignment->second[mate2].postclipping()
		);
		contig_t contig1 = chimeric_alignment->second[MATE1].contig;
		contig_t contig2 = chimeric_alignment->second[mate2].contig;

		// always put the mate with the lower coordinate in first position
		// or else we might not recognize the duplicate
		if (position1 > position2) {
			swap(position1, position2);
			swap(contig1, contig2);
		}

		if (duplicate_count[make_tuple(contig1, contig2, position1, position2)]++ > 0)
			chimeric_alignment->second.filter = FILTERS.at("duplicates");
		else
			++remaining;
	}

	return remaining;
}
