# Supplementary material for: Accurate and efficient detection of gene fusions from RNA sequencing data
Source: Genome Res. 2021 Mar;31(3):448–60. doi: 10.1101/gr.257246.119 (PMC7919457; doi:10.1101/gr.257246.119)
Supplement: Supplemental Material [file supp_gr.257246.119_Supplemental_Code_S1.zip › Supplemental_Code_S1/source/filter_duplicates.hpp]

#ifndef _FILTER_DUPLICATES_H
#define _FILTER_DUPLICATES_H 1

#include "common.hpp"

using namespace std;

unsigned int filter_duplicates(chimeric_alignments_t& chimeric_alignments);

#endif /* _FILTER_DUPLICATES_H */
