# Supplementary material for: Accurate and efficient detection of gene fusions from RNA sequencing data
Source: Genome Res. 2021 Mar;31(3):448–60. doi: 10.1101/gr.257246.119 (PMC7919457; doi:10.1101/gr.257246.119)
Supplement: Supplemental Material [file supp_gr.257246.119_Supplemental_Code_S1.zip › Supplemental_Code_S1/source/filter_mismappers.hpp]

#ifndef _FILTER_MISMAPPER_H
#define _FILTER_MISMAPPER_H 1

#include <string>
#include <unordered_map>
#include <vector>
#include "common.hpp"
#include "annotation.hpp"
#include "assembly.hpp"

using namespace std;

typedef unsigned int kmer_as_int_t; // represent kmer as integer
typedef unordered_map< kmer_as_int_t, vector<string::size_type> > kmer_index_t; // store coordinates of kmers
typedef vector<kmer_index_t> kmer_indices_t; // one index per contig

kmer_as_int_t kmer_to_int(const string& kmer, const string::size_type position, const char kmer_length);
void make_kmer_index(const fusions_t& fusions, const assembly_t& assembly, const char kmer_length, kmer_indices_t& kmer_indices);

unsigned int filter_mismappers(fusions_t& fusions, const kmer_indices_t& kmer_indices, const char kmer_length, const assembly_t& assembly, const exon_annotation_index_t& exon_annotation_index, const float max_mismapper_fraction, const int max_mate_gap);

#endif /* _FILTER_MISMAPPERS_H */
