# Supplementary material for: Accurate and efficient detection of gene fusions from RNA sequencing data
Source: Genome Res. 2021 Mar;31(3):448–60. doi: 10.1101/gr.257246.119 (PMC7919457; doi:10.1101/gr.257246.119)
Supplement: Supplemental Material [file supp_gr.257246.119_Supplemental_Code_S1.zip › Supplemental_Code_S1/source/filter_non_coding_neighbors.cpp]

#include "common.hpp"
#include "filter_non_coding_neighbors.hpp"

using namespace std;

unsigned int filter_non_coding_neighbors(fusions_t& fusions) {
	unsigned int remaining = 0;
	for (fusions_t::iterator fusion = fusions.begin(); fusion != fusions.end(); ++fusion) {
		if (fusion->second.filter != NULL)
			continue; // read has already been filtered

		if (!fusion->second.gene1->is_protein_coding && !fusion->second.gene2->is_protein_coding &&
		    fusion->second.is_read_through())
			fusion->second.filter = FILTERS.at("non_coding_neighbors");
		else
			++remaining;
	}

	return remaining;
}
