# Supplementary material for: Accurate and efficient detection of gene fusions from RNA sequencing data
Source: Genome Res. 2021 Mar;31(3):448–60. doi: 10.1101/gr.257246.119 (PMC7919457; doi:10.1101/gr.257246.119)
Supplement: Supplemental Material [file supp_gr.257246.119_Supplemental_Code_S1.zip › Supplemental_Code_S1/source/filter_no_coverage.hpp]

#ifndef _FILTER_NO_COVERAGE_H
#define _FILTER_NO_COVERAGE_H 1

#include "common.hpp"
#include "annotation.hpp"
#include "read_stats.hpp"

using namespace std;

unsigned int filter_no_coverage(fusions_t& fusions, const coverage_t& coverage, const exon_annotation_index_t& exon_annotation_index, const int max_mate_gap);

#endif /* _FILTER_NO_COVERAGE_H */
