# Supplementary material for: Accurate and efficient detection of gene fusions from RNA sequencing data
Source: Genome Res. 2021 Mar;31(3):448–60. doi: 10.1101/gr.257246.119 (PMC7919457; doi:10.1101/gr.257246.119)
Supplement: Supplemental Material [file supp_gr.257246.119_Supplemental_Code_S1.zip › Supplemental_Code_S1/source/filter_pcr_fusions.hpp]

#ifndef _FILTER_PCR_FUSIONS_H
#define _FILTER_PCR_FUSIONS_H 1

#include "common.hpp"
#include "annotation.hpp"

using namespace std;

unsigned int filter_pcr_fusions(fusions_t& fusions, const chimeric_alignments_t& chimeric_alignments, const float high_expression_quantile, const gene_annotation_index_t& gene_annotation_index);

#endif /* _FILTER_PCR_FUSIONS_H */
